# Supplementary material for: Asgard archaea modulate potential methanogenesis substrates in wetland soil
Source: Nat Commun. 2024 Jul 31;15:6384. doi: 10.1038/s41467-024-49872-z (PMC11291895; doi:10.1038/s41467-024-49872-z)
Supplement: Supplementary file 4 — Supplementary Data 1-11 [file 41467_2024_49872_MOESM4_ESM.zip]

Archive with 8 entries (7 files):
- Supplementary Data/
- __MACOSX/._Supplementary Data
- Supplementary Data/Supplementary Data 8.xlsx
- __MACOSX/Supplementary Data/._Supplementary Data 8.xlsx
- Supplementary Data/.DS_Store
- __MACOSX/Supplementary Data/._.DS_Store
- Supplementary Data/Valentin-Alvarado_Supplementary Data 1-11.xlsx
- __MACOSX/Supplementary Data/._Valentin-Alvarado_Supplementary Data 1-11.xlsx
