# Supplementary material for: Asgard archaea modulate potential methanogenesis substrates in wetland soil
Source: Nat Commun. 2024 Jul 31;15:6384. doi: 10.1038/s41467-024-49872-z (PMC11291895; doi:10.1038/s41467-024-49872-z)
Supplement: Supplementary file 4 — Supplementary Data 1-11 [file 41467_2024_49872_MOESM4_ESM.zip › Supplementary Data/Supplementary Data 8.xlsx]

## Sheet: Supp. Daya 8
Supplementary Data 8. Excel File, Metabolism sheet: Cell Diagram sheet includes key metabolic genes identified in Atabeya and Freya complete genomes shown in Figure 2 metabolic overview. The sheet includes information about number of identified gene copies, metatranscript copy number, psortv 3.0.3 locations, and if there is a corresponding supplementary phylogeny. The next nine sheets contain raw…

## Sheet: Cell_Diagram
			psort v 3.0.3							Metagenomics			Annotation Accesesion	Transcriptomics			ProdigalID v2.6.3
Number	Metabolism	Pathway	Cell Diagram (Y/N)	Atabeya-1	Atabeya-2	Freya	Gene	Name	E.C. Number(s)/TCDB Number(s)	Atabeya-1	Atabeya-2	Freya	KEGG, PFAM, InterPro	Atabeya-1	Atabeya-2	Freya	Atabeya-1	Atabeya-2	Freya	Phylogeny	Notes
2	Modified EMP Pathway (2)	Glycolysis/Glucoenogenesis	Y				pgi1	glucose-6-phosphate isomerase, archaeal	EC:5.3.1.9	0	0	1	K06859	0	0	0	0	0	SRVP_Freyarchaeota_final_genome-New_Freya_genome_for_curation_rev_3_marked_gaps_check_remap_1_2375
4	Modified EMP Pathway (4)	Glycolysis/Glucoenogenesis	Y				FBA, fbaA	fructose-bisphosphate aldolase, class II	EC:4.1.2.13	0	0	1	K01624	0	0	0	0	0	SRVP_Freyarchaeota_final_genome-New_Freya_genome_for_curation_rev_3_marked_gaps_check_remap_1_352
4	Modified EMP Pathway (4)	Glycolysis/Glucoenogenesis	Y				K16306	fructose-bisphosphate aldolase / 2-amino-3,7-dideoxy-D-threo-hept-6-ulosonate synthase	EC:4.1.2.13 2.2.1.10	0	0	1	K16306	0	0	0	0	0	SRVP_Freyarchaeota_final_genome-New_Freya_genome_for_curation_rev_3_marked_gaps_check_remap_1_1333
4	Modified EMP Pathway (4)	Glycolysis/Glucoenogenesis	Y				fbaB	fructose-bisphosphate aldolase, class I	EC:4.1.2.13	0	0	1	K11645	0	0	0	0	0	SRVP_Freyarchaeota_final_genome-New_Freya_genome_for_curation_rev_3_marked_gaps_check_remap_1_1333
5	Modified EMP Pathway (5)	Glycolysis/Glucoenogenesis	Y				GADPH, gapA	glyceraldehyde 3-phosphate dehydrogenase (phosphorylating)	EC:1.2.1.12	1	1	1	K00134	0	7	0	SRVP18_trench_6_60cm_Atabeya_1_Complete_Final-SRVP18_trench_6_60cm_Atabeya_1_Complete_Final_1_458	FINAL_SR_VP_26_10_2019_2_100cm_Atabeya_2_FINAL-FINAL_SR_VP_26_10_2019_2_100cm_Atabeya_2_FINAL_1_482	SRVP_Freyarchaeota_final_genome-New_Freya_genome_for_curation_rev_3_marked_gaps_check_remap_1_361
6	Modified EMP Pathway (6)	Glycolysis/Glucoenogenesis	Y				PGK, pgk	Phosphoglycerate kinase	EC:2.7.2.3	1	1	2	K00927	0	5	0	SRVP18_trench_6_60cm_Atabeya_1_Complete_Final-SRVP18_trench_6_60cm_Atabeya_1_Complete_Final_1_729	FINAL_SR_VP_26_10_2019_2_100cm_Atabeya_2_FINAL-FINAL_SR_VP_26_10_2019_2_100cm_Atabeya_2_FINAL_1_726	SRVP_Freyarchaeota_final_genome-New_Freya_genome_for_curation_rev_3_marked_gaps_check_remap_1_806
7	Modified EMP Pathway (7)	Glycolysis/Glucoenogenesis	Y				apgM	2,3-bisphosphoglycerate-independent phosphoglycerate mutase	EC:5.4.2.12	1	1	2	K15635	1	4	7	SRVP18_trench_6_60cm_Atabeya_1_Complete_Final-SRVP18_trench_6_60cm_Atabeya_1_Complete_Final_1_1180	FINAL_SR_VP_26_10_2019_2_100cm_Atabeya_2_FINAL-FINAL_SR_VP_26_10_2019_2_100cm_Atabeya_2_FINAL_1_1189	SRVP_Freyarchaeota_final_genome-New_Freya_genome_for_curation_rev_3_marked_gaps_check_remap_1_351
8	Modified EMP Pathway (8)	Glycolysis/Glucoenogenesis	Y				ENO, eno	enolase	EC:4.2.1.11	1	1	1	K01689	0	0	0	SRVP18_trench_6_60cm_Atabeya_1_Complete_Final-SRVP18_trench_6_60cm_Atabeya_1_Complete_Final_1_593	FINAL_SR_VP_26_10_2019_2_100cm_Atabeya_2_FINAL-FINAL_SR_VP_26_10_2019_2_100cm_Atabeya_2_FINAL_1_582	SRVP_Freyarchaeota_final_genome-New_Freya_genome_for_curation_rev_3_marked_gaps_check_remap_1_1561
9	Modified EMP Pathway (9)	Glycolysis/Glucoenogenesis	Y				pps, ppsA	pyruvate, water dikinase	EC:2.7.9.2	0	0	1	K01007	0	0	2	0	0	SRVP_Freyarchaeota_final_genome-New_Freya_genome_for_curation_rev_3_marked_gaps_check_remap_1_1558
9	Modified EMP Pathway (9)	Glycolysis/Glucoenogenesis	Y				pK, pyk	pyruvate kinase	EC:2.7.1.40	0	0	1	K00873	0	0	0	0	0	SRVP_Freyarchaeota_final_genome-New_Freya_genome_for_curation_rev_3_marked_gaps_check_remap_1_2940
10	Modified EMP Pathway (10)	Glycolysis/Glucoenogenesis	Y				porA	pyruvate ferredoxin oxidoreductase alpha subunit	EC:1.2.7.1	2	2	3	K00169	0	5	0	SRVP18_trench_6_60cm_Atabeya_1_Complete_Final-SRVP18_trench_6_60cm_Atabeya_1_Complete_Final_1_686	FINAL_SR_VP_26_10_2019_2_100cm_Atabeya_2_FINAL-FINAL_SR_VP_26_10_2019_2_100cm_Atabeya_2_FINAL_1_693	SRVP_Freyarchaeota_final_genome-New_Freya_genome_for_curation_rev_3_marked_gaps_check_remap_1_666
10	Modified EMP Pathway (10)	Glycolysis/Glucoenogenesis	Y				porB	pyruvate ferredoxin oxidoreductase beta subunit	EC:1.2.7.1	2	2	3	K00170	0	0	15	SRVP18_trench_6_60cm_Atabeya_1_Complete_Final-SRVP18_trench_6_60cm_Atabeya_1_Complete_Final_1_685	FINAL_SR_VP_26_10_2019_2_100cm_Atabeya_2_FINAL-FINAL_SR_VP_26_10_2019_2_100cm_Atabeya_2_FINAL_1_692	SRVP_Freyarchaeota_final_genome-New_Freya_genome_for_curation_rev_3_marked_gaps_check_remap_1_667
10	Modified EMP Pathway (10)	Glycolysis/Glucoenogenesis	Y				porD	pyruvate ferredoxin oxidoreductase delta subunit	EC:1.2.7.1	2	2	2	K00171	0	0	0	SRVP18_trench_6_60cm_Atabeya_1_Complete_Final-SRVP18_trench_6_60cm_Atabeya_1_Complete_Final_1_687	FINAL_SR_VP_26_10_2019_2_100cm_Atabeya_2_FINAL-FINAL_SR_VP_26_10_2019_2_100cm_Atabeya_2_FINAL_1_694	SRVP_Freyarchaeota_final_genome-New_Freya_genome_for_curation_rev_3_marked_gaps_check_remap_1_1499
10	Modified EMP Pathway (10)	Glycolysis/Glucoenogenesis	Y				porC, porG	pyruvate ferredoxin oxidoreductase gamma subunit	EC:1.2.7.1	2	2	3	K00172	1	2	10	SRVP18_trench_6_60cm_Atabeya_1_Complete_Final-SRVP18_trench_6_60cm_Atabeya_1_Complete_Final_1_688	FINAL_SR_VP_26_10_2019_2_100cm_Atabeya_2_FINAL-FINAL_SR_VP_26_10_2019_2_100cm_Atabeya_2_FINAL_1_695	SRVP_Freyarchaeota_final_genome-New_Freya_genome_for_curation_rev_3_marked_gaps_check_remap_1_664
11	Acetogenesis (11)	Acetate Production	Y				acdB	acetate---CoA ligase (ADP-forming) subunit beta	EC:6.2.1.13	1	1	1	K22224	0	0	2	SRVP18_trench_6_60cm_Atabeya_1_Complete_Final-SRVP18_trench_6_60cm_Atabeya_1_Complete_Final_1_762	FINAL_SR_VP_26_10_2019_2_100cm_Atabeya_2_FINAL-FINAL_SR_VP_26_10_2019_2_100cm_Atabeya_2_FINAL_1_763	SRVP_Freyarchaeota_final_genome-New_Freya_genome_for_curation_rev_3_marked_gaps_check_remap_1_1835
11	Acetogenesis (11)	Acetate Production	Y				acdA	acetate---CoA ligase (ADP-forming) subunit alpha	EC:6.2.1.13	0	0	0	K01905	0	0	0	0	0	0
11	Acetogenesis (11)	Acetate Production	Y				acdAB	acetate---CoA ligase (ADP-forming)	EC:6.2.1.13	1	2	1	K24012	0	2	1	SRVP18_trench_6_60cm_Atabeya_1_Complete_Final-SRVP18_trench_6_60cm_Atabeya_1_Complete_Final_1_1020	FINAL_SR_VP_26_10_2019_2_100cm_Atabeya_2_FINAL-FINAL_SR_VP_26_10_2019_2_100cm_Atabeya_2_FINAL_1_1003	SRVP_Freyarchaeota_final_genome-New_Freya_genome_for_curation_rev_3_marked_gaps_check_remap_1_1873
12	Nucleoside Assimilation	AMP Salvage Pathway	Y				deoA	AMP phosphorylase	EC:2.4.2.57	1	1	1	K18931	0	1	2	SRVP18_trench_6_60cm_Atabeya_1_Complete_Final-SRVP18_trench_6_60cm_Atabeya_1_Complete_Final_1_1044	FINAL_SR_VP_26_10_2019_2_100cm_Atabeya_2_FINAL-FINAL_SR_VP_26_10_2019_2_100cm_Atabeya_2_FINAL_1_1027	SRVP_Freyarchaeota_final_genome-New_Freya_genome_for_curation_rev_3_marked_gaps_check_remap_1_1109
13	Nucleoside Assimilation	AMP Salvage Pathway	Y				K18237	ribose 1,5-bisphosphate isomerase	EC:5.3.1.29	2	2	1	K18237	0	0	0	SRVP18_trench_6_60cm_Atabeya_1_Complete_Final-SRVP18_trench_6_60cm_Atabeya_1_Complete_Final_1_189	FINAL_SR_VP_26_10_2019_2_100cm_Atabeya_2_FINAL-FINAL_SR_VP_26_10_2019_2_100cm_Atabeya_2_FINAL_1_200	SRVP_Freyarchaeota_final_genome-New_Freya_genome_for_curation_rev_3_marked_gaps_check_remap_1_953
14	Nucleoside Assimilation	AMP Salvage Pathway	Y				rbcL, cbbL	ribulose-bisphosphate carboxylase large chain	EC:4.1.1.39	1	1	1	K01601	0	0	0	SRVP18_trench_6_60cm_Atabeya_1_Complete_Final-SRVP18_trench_6_60cm_Atabeya_1_Complete_Final_1_191	FINAL_SR_VP_26_10_2019_2_100cm_Atabeya_2_FINAL-FINAL_SR_VP_26_10_2019_2_100cm_Atabeya_2_FINAL_1_202	SRVP_Freyarchaeota_final_genome-New_Freya_genome_for_curation_rev_3_marked_gaps_check_remap_1_317	Y
15	Nonoxidative Pentose Phosphate Pathway (NO-PPP)	Pentose Phosphate Pathway	Y				rbsK, RBKS	ribokinase	EC:2.7.1.15	1	1	1	K00852	2	0	0	SRVP18_trench_6_60cm_Atabeya_1_Complete_Final-SRVP18_trench_6_60cm_Atabeya_1_Complete_Final_1_34	FINAL_SR_VP_26_10_2019_2_100cm_Atabeya_2_FINAL-FINAL_SR_VP_26_10_2019_2_100cm_Atabeya_2_FINAL_1_29	SRVP_Freyarchaeota_final_genome-New_Freya_genome_for_curation_rev_3_marked_gaps_check_remap_1_350
16	Nonoxidative Pentose Phosphate Pathway (NO-PPP)	Pentose Phosphate Pathway	Y				rpiA	ribose 5-phosphate isomerase A	EC:5.3.1.6	1	1	1	K01807	0	2	0	SRVP18_trench_6_60cm_Atabeya_1_Complete_Final-SRVP18_trench_6_60cm_Atabeya_1_Complete_Final_1_835	FINAL_SR_VP_26_10_2019_2_100cm_Atabeya_2_FINAL-FINAL_SR_VP_26_10_2019_2_100cm_Atabeya_2_FINAL_1_833	SRVP_Freyarchaeota_final_genome-New_Freya_genome_for_curation_rev_3_marked_gaps_check_remap_1_1416
16	Nonoxidative Pentose Phosphate Pathway (NO-PPP)	Pentose Phosphate Pathway	Y				rpiB	ribose 5-phosphate isomerase B	EC:5.3.1.6	0	0	0	K01808	0	0	0	0	0	0
17	Nonoxidative Pentose Phosphate Pathway (NO-PPP)	Pentose Phosphate Pathway	Y				PRPS, prsA	ribose-phosphate pyrophosphokinase	EC:2.7.6.1	2	2	2	K00948	5	0	1	SRVP18_trench_6_60cm_Atabeya_1_Complete_Final-SRVP18_trench_6_60cm_Atabeya_1_Complete_Final_1_1004	FINAL_SR_VP_26_10_2019_2_100cm_Atabeya_2_FINAL-FINAL_SR_VP_26_10_2019_2_100cm_Atabeya_2_FINAL_1_983	SRVP_Freyarchaeota_final_genome-New_Freya_genome_for_curation_rev_3_marked_gaps_check_remap_1_1715
18	Pentose Phosphate Pathway	Ribulose Monophosphate Pathway	Y				hxlA	3-hexulose-6-phosphate synthase	EC:4.1.2.43	1	1	0	K08093	0	0	0	SRVP18_trench_6_60cm_Atabeya_1_Complete_Final-SRVP18_trench_6_60cm_Atabeya_1_Complete_Final_1_1062	FINAL_SR_VP_26_10_2019_2_100cm_Atabeya_2_FINAL-FINAL_SR_VP_26_10_2019_2_100cm_Atabeya_2_FINAL_1_1045	0
18	Pentose Phosphate Pathway	Ribulose Monophosphate Pathway	Y				hps-phi	3-hexulose-6-phosphate synthase / 6-phospho-3-hexuloisomerase	EC:4.1.2.43 5.3.1.27	1	1	0	K13831	0	0	0	SRVP18_trench_6_60cm_Atabeya_1_Complete_Final-SRVP18_trench_6_60cm_Atabeya_1_Complete_Final_1_1062	FINAL_SR_VP_26_10_2019_2_100cm_Atabeya_2_FINAL-FINAL_SR_VP_26_10_2019_2_100cm_Atabeya_2_FINAL_1_1045	0
19	Nonoxidative Pentose Phosphate Pathway (NO-PPP)	Pentose Phosphate Pathway	Y				hxlB	6-phospho-3-hexuloisomerase	EC:5.3.1.27	2	2	2	K08094	0	0	2	SRVP18_trench_6_60cm_Atabeya_1_Complete_Final-SRVP18_trench_6_60cm_Atabeya_1_Complete_Final_1_708	FINAL_SR_VP_26_10_2019_2_100cm_Atabeya_2_FINAL-FINAL_SR_VP_26_10_2019_2_100cm_Atabeya_2_FINAL_1_711	SRVP_Freyarchaeota_final_genome-New_Freya_genome_for_curation_rev_3_marked_gaps_check_remap_1_931
20	Amino Acid Degradation	Amino Acid Degradation	Y				glnA, GLUL	glutamine synthetase	EC:6.3.1.2	3	1	2	K01915	0	5	3	SRVP18_trench_6_60cm_Atabeya_1_Complete_Final-SRVP18_trench_6_60cm_Atabeya_1_Complete_Final_1_218	FINAL_SR_VP_26_10_2019_2_100cm_Atabeya_2_FINAL-FINAL_SR_VP_26_10_2019_2_100cm_Atabeya_2_FINAL_1_230	SRVP_Freyarchaeota_final_genome-New_Freya_genome_for_curation_rev_3_marked_gaps_check_remap_1_1931
21	Amino Acid Degradation	Amino Acid Degradation	Y				purQ	phosphoribosylformylglycinamidine synthase subunit PurQ / glutaminase	EC:6.3.5.3 3.5.1.2	1	1	1	K23265	1	0	0	SRVP18_trench_6_60cm_Atabeya_1_Complete_Final-SRVP18_trench_6_60cm_Atabeya_1_Complete_Final_1_143	FINAL_SR_VP_26_10_2019_2_100cm_Atabeya_2_FINAL-FINAL_SR_VP_26_10_2019_2_100cm_Atabeya_2_FINAL_1_161	SRVP_Freyarchaeota_final_genome-New_Freya_genome_for_curation_rev_3_marked_gaps_check_remap_1_998
22	Amino Acid Degradation	Amino Acid Degradation/Ammonium assimilation	Y				GLUD1_2, gdhA	glutamate dehydrogenase (NAD(P)+)	EC:1.4.1.3	2	2	1	K00261	5	1	4	SRVP18_trench_6_60cm_Atabeya_1_Complete_Final-SRVP18_trench_6_60cm_Atabeya_1_Complete_Final_1_1321	FINAL_SR_VP_26_10_2019_2_100cm_Atabeya_2_FINAL-FINAL_SR_VP_26_10_2019_2_100cm_Atabeya_2_FINAL_1_1290	SRVP_Freyarchaeota_final_genome-New_Freya_genome_for_curation_rev_3_marked_gaps_check_remap_1_704
24	TCA Cycle (24)	TCA Cycle/Adipate Degradation	Y				sucD	succinyl-CoA synthetase alpha subunit	EC:6.2.1.5	1	1	1	K01902	0	0	0	SRVP18_trench_6_60cm_Atabeya_1_Complete_Final-SRVP18_trench_6_60cm_Atabeya_1_Complete_Final_1_499	FINAL_SR_VP_26_10_2019_2_100cm_Atabeya_2_FINAL-FINAL_SR_VP_26_10_2019_2_100cm_Atabeya_2_FINAL_1_510	SRVP_Freyarchaeota_final_genome-New_Freya_genome_for_curation_rev_3_marked_gaps_check_remap_1_668
24	TCA Cycle (24)	TCA Cycle/Adipate Degradation	Y				sucC	succinyl-CoA synthetase beta subunit	EC:6.2.1.5	1	Checked	Checked	K01903	0	0	0	SRVP18_trench_6_60cm_Atabeya_1_Complete_Final-SRVP18_trench_6_60cm_Atabeya_1_Complete_Final_1_500	FINAL_SR_VP_26_10_2019_2_100cm_Atabeya_2_FINAL-FINAL_SR_VP_26_10_2019_2_100cm_Atabeya_2_FINAL_1_511	SRVP_Freyarchaeota_final_genome-New_Freya_genome_for_curation_rev_3_marked_gaps_check_remap_1_669
26	TCA Cycle (26)	TCA Cycle	Y			NA	ME2, sfcA, maeA	malate dehydrogenase (oxaloacetate-decarboxylating)	EC:1.1.1.38	1	1	1	K00027	0	0	3	SRVP18_trench_6_60cm_Atabeya_1_Complete_Final-SRVP18_trench_6_60cm_Atabeya_1_Complete_Final_1_1849	FINAL_SR_VP_26_10_2019_2_100cm_Atabeya_2_FINAL-FINAL_SR_VP_26_10_2019_2_100cm_Atabeya_2_FINAL_1_1808	SRVP_Freyarchaeota_final_genome-New_Freya_genome_for_curation_rev_3_marked_gaps_check_remap_1_2750
27	TCA Cycle (27)	TCA Cycle	Y				E4.1.1.49, pckA	phosphoenolpyruvate carboxykinase (ATP)	EC:4.1.1.49	1	1	1	K01610	14	1	2	SRVP18_trench_6_60cm_Atabeya_1_Complete_Final-SRVP18_trench_6_60cm_Atabeya_1_Complete_Final_1_2592	FINAL_SR_VP_26_10_2019_2_100cm_Atabeya_2_FINAL-FINAL_SR_VP_26_10_2019_2_100cm_Atabeya_2_FINAL_1_2587	SRVP_Freyarchaeota_final_genome-New_Freya_genome_for_curation_rev_3_marked_gaps_check_remap_1_432
28	Wood-Ljungdahl	Wood-Ljungdahl Pathway- Carbonyl branch	Y				fwdA, fmdA	formylmethanofuran dehydrogenase subunit A	EC:1.2.7.12	1	1	2	K00200	1	0	3	SRVP18_trench_6_60cm_Atabeya_1_Complete_Final-SRVP18_trench_6_60cm_Atabeya_1_Complete_Final_1_886	FINAL_SR_VP_26_10_2019_2_100cm_Atabeya_2_FINAL-FINAL_SR_VP_26_10_2019_2_100cm_Atabeya_2_FINAL_1_871	SRVP_Freyarchaeota_final_genome-New_Freya_genome_for_curation_rev_3_marked_gaps_check_remap_1_1971
28	Wood-Ljungdahl	Wood-Ljungdahl Pathway- Carbonyl branch	Y				fwdB, fmdB	formylmethanofuran dehydrogenase subunit B	EC:1.2.7.12	1	1	2	K00201	0	2	17	SRVP18_trench_6_60cm_Atabeya_1_Complete_Final-SRVP18_trench_6_60cm_Atabeya_1_Complete_Final_1_895	FINAL_SR_VP_26_10_2019_2_100cm_Atabeya_2_FINAL-FINAL_SR_VP_26_10_2019_2_100cm_Atabeya_2_FINAL_1_879	SRVP_Freyarchaeota_final_genome-New_Freya_genome_for_curation_rev_3_marked_gaps_check_remap_1_1996
28	Wood-Ljungdahl	Wood-Ljungdahl Pathway- Carbonyl branch	Y				fwdC, fmdC	formylmethanofuran dehydrogenase subunit C	EC:1.2.7.12	1	1	1	K00202	0	0	0	SRVP18_trench_6_60cm_Atabeya_1_Complete_Final-SRVP18_trench_6_60cm_Atabeya_1_Complete_Final_1_885	FINAL_SR_VP_26_10_2019_2_100cm_Atabeya_2_FINAL-FINAL_SR_VP_26_10_2019_2_100cm_Atabeya_2_FINAL_1_870	SRVP_Freyarchaeota_final_genome-New_Freya_genome_for_curation_rev_3_marked_gaps_check_remap_1_2142
28	Wood-Ljungdahl	Wood-Ljungdahl Pathway- Carbonyl branch	Y				fwdD, fmdD	formylmethanofuran dehydrogenase subunit D	EC:1.2.7.12	1	1	1	K00203	0	0	0	SRVP18_trench_6_60cm_Atabeya_1_Complete_Final-SRVP18_trench_6_60cm_Atabeya_1_Complete_Final_1_894	FINAL_SR_VP_26_10_2019_2_100cm_Atabeya_2_FINAL-FINAL_SR_VP_26_10_2019_2_100cm_Atabeya_2_FINAL_1_878	SRVP_Freyarchaeota_final_genome-New_Freya_genome_for_curation_rev_3_marked_gaps_check_remap_1_2136
28	Wood-Ljungdahl	Wood-Ljungdahl Pathway- Carbonyl branch	Y				fwdG	4Fe-4S ferredoxin	EC:1.2.7.12	1	1	1	K11260	0	0	1	SRVP18_trench_6_60cm_Atabeya_1_Complete_Final-SRVP18_trench_6_60cm_Atabeya_1_Complete_Final_1_44	FINAL_SR_VP_26_10_2019_2_100cm_Atabeya_2_FINAL-FINAL_SR_VP_26_10_2019_2_100cm_Atabeya_2_FINAL_1_40	SRVP_Freyarchaeota_final_genome-New_Freya_genome_for_curation_rev_3_marked_gaps_check_remap_1_1995
28	Wood-Ljungdahl	Wood-Ljungdahl Pathway- Carbonyl branch	Y				fwdH	4Fe-4S ferredoxin	EC:1.2.7.12	0	0	0	K00204	0	0	0	0	0	0
28	Wood-Ljungdahl	Wood-Ljungdahl Pathway- Carbonyl branch	Y				fwdF, fmdF	4Fe-4S ferredoxin	EC:1.2.7.12	0	0	1	K00205	0	0	0	0	0	SRVP_Freyarchaeota_final_genome-New_Freya_genome_for_curation_rev_3_marked_gaps_check_remap_1_2360
28	Wood-Ljungdahl	Wood-Ljungdahl Pathway- Carbonyl branch	Y				fwdE, fmdE	formylmethanofuran dehydrogenase subunit E	EC:1.2.7.12	1	0	2	K11261	0	0	1	SRVP18_trench_6_60cm_Atabeya_1_Complete_Final-SRVP18_trench_6_60cm_Atabeya_1_Complete_Final_1_2095	0	SRVP_Freyarchaeota_final_genome-New_Freya_genome_for_curation_rev_3_marked_gaps_check_remap_1_771
29	Carbon	Wood-Ljungdahl Pathway- H4MPT methyl branch	Y				ftr	formylmethanofuran--tetrahydromethanopterin N-formyltransferase	EC:2.3.1.101	3	3	1	K00672	0	1	0	SRVP18_trench_6_60cm_Atabeya_1_Complete_Final-SRVP18_trench_6_60cm_Atabeya_1_Complete_Final_1_139	FINAL_SR_VP_26_10_2019_2_100cm_Atabeya_2_FINAL-FINAL_SR_VP_26_10_2019_2_100cm_Atabeya_2_FINAL_1_157	SRVP_Freyarchaeota_final_genome-New_Freya_genome_for_curation_rev_3_marked_gaps_check_remap_1_2146
30	Carbon	Wood-Ljungdahl Pathway- H4MPT methyl branch	Y				mch	methenyltetrahydromethanopterin cyclohydrolase	EC:3.5.4.27	1	1	1	K01499	0	0	4	SRVP18_trench_6_60cm_Atabeya_1_Complete_Final-SRVP18_trench_6_60cm_Atabeya_1_Complete_Final_1_883	FINAL_SR_VP_26_10_2019_2_100cm_Atabeya_2_FINAL-FINAL_SR_VP_26_10_2019_2_100cm_Atabeya_2_FINAL_1_869	SRVP_Freyarchaeota_final_genome-New_Freya_genome_for_curation_rev_3_marked_gaps_check_remap_1_2143
31	Wood-Ljungdahl	Wood-Ljungdahl Pathway- H4MPT methyl branch	Y				mtd	methylenetetrahydromethanopterin dehydrogenase	EC:1.5.98.1	1	1	1	K00319	7	3	0	SRVP18_trench_6_60cm_Atabeya_1_Complete_Final-SRVP18_trench_6_60cm_Atabeya_1_Complete_Final_1_896	FINAL_SR_VP_26_10_2019_2_100cm_Atabeya_2_FINAL-FINAL_SR_VP_26_10_2019_2_100cm_Atabeya_2_FINAL_1_880	SRVP_Freyarchaeota_final_genome-New_Freya_genome_for_curation_rev_3_marked_gaps_check_remap_1_2145
32	Wood-Ljungdahl	Wood-Ljungdahl Pathway- H4MPT methyl branch	Y				mer	5,10-methylenetetrahydromethanopterin reductase	EC:1.5.98.2	1	1	2	K00320	0	1	16	SRVP18_trench_6_60cm_Atabeya_1_Complete_Final-SRVP18_trench_6_60cm_Atabeya_1_Complete_Final_1_936	FINAL_SR_VP_26_10_2019_2_100cm_Atabeya_2_FINAL-FINAL_SR_VP_26_10_2019_2_100cm_Atabeya_2_FINAL_1_914	SRVP_Freyarchaeota_final_genome-New_Freya_genome_for_curation_rev_3_marked_gaps_check_remap_1_2372
33	Wood-Ljungdahl	Wood-Ljungdahl Pathway- H4F methyl branch	Y				cdhD, acsD	acetyl-CoA decarbonylase/synthase, CODH/ACS complex subunit delta	EC:2.1.1.245	1	1	1	K00194	1	14	2	SRVP18_trench_6_60cm_Atabeya_1_Complete_Final-SRVP18_trench_6_60cm_Atabeya_1_Complete_Final_1_906	FINAL_SR_VP_26_10_2019_2_100cm_Atabeya_2_FINAL-FINAL_SR_VP_26_10_2019_2_100cm_Atabeya_2_FINAL_1_886	SRVP_Freyarchaeota_final_genome-New_Freya_genome_for_curation_rev_3_marked_gaps_check_remap_1_2150
33	Wood-Ljungdahl	Wood-Ljungdahl Pathway- H4F methyl branch	Y				cdhE, acsC	acetyl-CoA decarbonylase/synthase, CODH/ACS complex subunit beta	EC:2.1.1.245	1	1	1	K00197	2	41	6	SRVP18_trench_6_60cm_Atabeya_1_Complete_Final-SRVP18_trench_6_60cm_Atabeya_1_Complete_Final_1_907	FINAL_SR_VP_26_10_2019_2_100cm_Atabeya_2_FINAL-FINAL_SR_VP_26_10_2019_2_100cm_Atabeya_2_FINAL_1_887	SRVP_Freyarchaeota_final_genome-New_Freya_genome_for_curation_rev_3_marked_gaps_check_remap_1_2151
34	Wood-Ljungdahl	Wood-Ljungdahl Pathway- Carbonyl branch	Y				cooS, acsA	anaerobic carbon-monoxide dehydrogenase catalytic subunit	EC:1.2.7.4	0	0	1	K00198	0	0	0	0	0	SRVP_Freyarchaeota_final_genome-New_Freya_genome_for_curation_rev_3_marked_gaps_check_remap_1_188
34	Wood-Ljungdahl	Wood-Ljungdahl Pathway	Y				cdhB	anaerobic carbon-monoxide dehydrogenase, CODH/ACS complex subunit epsilon	NA	1	1	1	K00195	2	1	0	SRVP18_trench_6_60cm_Atabeya_1_Complete_Final-SRVP18_trench_6_60cm_Atabeya_1_Complete_Final_1_904	FINAL_SR_VP_26_10_2019_2_100cm_Atabeya_2_FINAL-FINAL_SR_VP_26_10_2019_2_100cm_Atabeya_2_FINAL_1_884	SRVP_Freyarchaeota_final_genome-New_Freya_genome_for_curation_rev_3_marked_gaps_check_remap_1_2148
34	Wood-Ljungdahl	Wood-Ljungdahl Pathway- Carbonyl branch	Y				cdhA	anaerobic carbon-monoxide dehydrogenase, CODH/ACS complex subunit alpha	EC:1.2.7.4	1	1	1	K00192	25	5	4	SRVP18_trench_6_60cm_Atabeya_1_Complete_Final-SRVP18_trench_6_60cm_Atabeya_1_Complete_Final_1_903	FINAL_SR_VP_26_10_2019_2_100cm_Atabeya_2_FINAL-FINAL_SR_VP_26_10_2019_2_100cm_Atabeya_2_FINAL_1_883	SRVP_Freyarchaeota_final_genome-New_Freya_genome_for_curation_rev_3_marked_gaps_check_remap_1_2147
35	Wood-Ljungdahl	Wood-Ljungdahl Pathway- Carbonyl branch	Y				cdhC	acetyl-CoA decarbonylase/synthase, CODH/ACS complex subunit beta	EC:2.3.1.169	1	1	1	K00193	2	8	3	SRVP18_trench_6_60cm_Atabeya_1_Complete_Final-SRVP18_trench_6_60cm_Atabeya_1_Complete_Final_1_905	FINAL_SR_VP_26_10_2019_2_100cm_Atabeya_2_FINAL-FINAL_SR_VP_26_10_2019_2_100cm_Atabeya_2_FINAL_1_885	SRVP_Freyarchaeota_final_genome-New_Freya_genome_for_curation_rev_3_marked_gaps_check_remap_1_2149
35	Wood-Ljungdahl	Wood-Ljungdahl Pathway- Carbonyl branch	Y				acsB	acetyl-CoA synthase	EC:2.3.1.169	0	0	0	K14138	0	0	0	0	0	0
36	Formaldehyde Oxidation	Formaldehyde Oxidation	Y				fae	5,6,7,8-tetrahydromethanopterin hydro-lyase	EC:4.2.1.147	2	2	1	K10713	0	0	0	SRVP18_trench_6_60cm_Atabeya_1_Complete_Final-SRVP18_trench_6_60cm_Atabeya_1_Complete_Final_1_459	FINAL_SR_VP_26_10_2019_2_100cm_Atabeya_2_FINAL-FINAL_SR_VP_26_10_2019_2_100cm_Atabeya_2_FINAL_1_483	SRVP_Freyarchaeota_final_genome-New_Freya_genome_for_curation_rev_3_marked_gaps_check_remap_1_1911
40	Reductive Glycine Pathway	Serine Biosynthesis	Y				glyA, SHMT	glycine hydroxymethyltransferase	EC:2.1.2.1	2	2	2	K00600	1	4	0	SRVP18_trench_6_60cm_Atabeya_1_Complete_Final-SRVP18_trench_6_60cm_Atabeya_1_Complete_Final_1_87	FINAL_SR_VP_26_10_2019_2_100cm_Atabeya_2_FINAL-FINAL_SR_VP_26_10_2019_2_100cm_Atabeya_2_FINAL_1_79	SRVP_Freyarchaeota_final_genome-New_Freya_genome_for_curation_rev_3_marked_gaps_check_remap_1_543
41	Amino Acid Biosynthesis	Cysteine biosynthesis	Y				cysE	serine O-acetyltransferase	EC:2.3.1.30	0	0	1	K00640	0	0	0	0	0	SRVP_Freyarchaeota_final_genome-New_Freya_genome_for_curation_rev_3_marked_gaps_check_remap_1_162
42	Amino Acid Biosynthesis	Cysteine biosynthesis	Y				cysK	cysteine synthase	EC:2.5.1.47	0	0	2	K01738	0	0	0
43	Amino Acid Biosynthesis	Tryptophan biosynthesis	Y				trpA	tryptophan synthase alpha chain	EC:4.2.1.20	0	0	1	K01695	0	0	3	0	0	SRVP_Freyarchaeota_final_genome-New_Freya_genome_for_curation_rev_3_marked_gaps_check_remap_1_416
43	Amino Acid Biosynthesis	Tryptophan biosynthesis	Y				trpB	tryptophan synthase beta chain	EC:4.2.1.20	0	0	1	K01696	0	0	2	0	0	SRVP_Freyarchaeota_final_genome-New_Freya_genome_for_curation_rev_3_marked_gaps_check_remap_1_417
44	Nucleotide Metabolism	Pyrimidine metabolism	Y				thyA, TYMS	thymidylate synthase	EC:2.1.1.45	Checked	Checked	Checked	K00560	0	0	0	SRVP18_trench_6_60cm_Atabeya_1_Complete_Final-SRVP18_trench_6_60cm_Atabeya_1_Complete_Final_1_236	FINAL_SR_VP_26_10_2019_2_100cm_Atabeya_2_FINAL-FINAL_SR_VP_26_10_2019_2_100cm_Atabeya_2_FINAL_1_245	SRVP_Freyarchaeota_final_genome-New_Freya_genome_for_curation_rev_3_marked_gaps_check_remap_1_1655
45	Amino Acid Biosynthesis, Hydroxyglutarate Pathway	Serine Biosynthesis, Hydroxyglutarate Pathway	Y				serA, PHGDH	D-3-phosphoglycerate dehydrogenase / 2-oxoglutarate reductase	EC:1.1.1.95 1.1.1.399	3	3	2	K00058	0	0	0	SRVP18_trench_6_60cm_Atabeya_1_Complete_Final-SRVP18_trench_6_60cm_Atabeya_1_Complete_Final_1_434	FINAL_SR_VP_26_10_2019_2_100cm_Atabeya_2_FINAL-FINAL_SR_VP_26_10_2019_2_100cm_Atabeya_2_FINAL_1_457	SRVP_Freyarchaeota_final_genome-New_Freya_genome_for_curation_rev_3_marked_gaps_check_remap_1_1272
46	Hydroxyglutarate Pathway	Hydroxyglutarate Pathway	Y				gctB	glutaconate CoA-transferase, subunit B	EC:2.8.3.12	2	2	3	K01040	0	0	0	SRVP18_trench_6_60cm_Atabeya_1_Complete_Final-SRVP18_trench_6_60cm_Atabeya_1_Complete_Final_1_869	FINAL_SR_VP_26_10_2019_2_100cm_Atabeya_2_FINAL-FINAL_SR_VP_26_10_2019_2_100cm_Atabeya_2_FINAL_1_857	SRVP_Freyarchaeota_final_genome-New_Freya_genome_for_curation_rev_3_marked_gaps_check_remap_1_2576
46	Hydroxyglutarate Pathway	Hydroxyglutarate Pathway	Y				gctA	glutaconate CoA-transferase, subunit A	EC:2.8.3.12	3	3	3	K01039	0	0	0	SRVP18_trench_6_60cm_Atabeya_1_Complete_Final-SRVP18_trench_6_60cm_Atabeya_1_Complete_Final_1_868	FINAL_SR_VP_26_10_2019_2_100cm_Atabeya_2_FINAL-FINAL_SR_VP_26_10_2019_2_100cm_Atabeya_2_FINAL_1_856	SRVP_Freyarchaeota_final_genome-New_Freya_genome_for_curation_rev_3_marked_gaps_check_remap_1_2577
47	Hydroxyglutarate Pathway	Hydroxyglutarate Pathway	Y				hgdA	(R)-2-hydroxyglutaryl-CoA dehydratase subunit alpha	EC:4.2.1.167	0	0	Checked	PF06050/K20903	0	0	2	0	0	SRVP_Freyarchaeota_final_genome-New_Freya_genome_for_curation_rev_3_marked_gaps_check_remap_1_2000
47	Hydroxyglutarate Pathway	Hydroxyglutarate Pathway	Y				hgdB	(R)-2-hydroxyglutaryl-CoA dehydratase subunit beta	EC:4.2.1.167	0	0	Checked	PF06050/K20904	0	0	0	0	0	SRVP_Freyarchaeota_final_genome-New_Freya_genome_for_curation_rev_3_marked_gaps_check_remap_1_2001
51	Crotonate Fermentation	Crotonate Fermentation, Beta Oxidation	Y				abfD	4-hydroxybutyryl-CoA dehydratase / vinylacetyl-CoA-Delta-isomerase	EC:4.2.1.120 5.3.3.3	2	2	4	K14534	4	0	6	SRVP18_trench_6_60cm_Atabeya_1_Complete_Final-SRVP18_trench_6_60cm_Atabeya_1_Complete_Final_1_1482	FINAL_SR_VP_26_10_2019_2_100cm_Atabeya_2_FINAL-FINAL_SR_VP_26_10_2019_2_100cm_Atabeya_2_FINAL_1_1482	SRVP_Freyarchaeota_final_genome-New_Freya_genome_for_curation_rev_3_marked_gaps_check_remap_1_132
54	Beta Oxidation Pathway	Beta Oxidation Pathway, Adipate Degradation	Y				ACADM, acd	acyl-CoA dehydrogenase	EC:1.3.8.7	2	3	5	K00249	1	33	11	SRVP18_trench_6_60cm_Atabeya_1_Complete_Final-SRVP18_trench_6_60cm_Atabeya_1_Complete_Final_1_965	FINAL_SR_VP_26_10_2019_2_100cm_Atabeya_2_FINAL-FINAL_SR_VP_26_10_2019_2_100cm_Atabeya_2_FINAL_1_938	SRVP_Freyarchaeota_final_genome-New_Freya_genome_for_curation_rev_3_marked_gaps_check_remap_1_1299
58	Beta Oxidation Pathway	Fatty Acid Degradation	Y				ACSL, fadD	long-chain acyl-CoA synthetase	EC:6.2.1.3	4	5	1	K01897	2	20	22	SRVP18_trench_6_60cm_Atabeya_1_Complete_Final-SRVP18_trench_6_60cm_Atabeya_1_Complete_Final_1_155	FINAL_SR_VP_26_10_2019_2_100cm_Atabeya_2_FINAL-FINAL_SR_VP_26_10_2019_2_100cm_Atabeya_2_FINAL_1_149	SRVP_Freyarchaeota_final_genome-New_Freya_genome_for_curation_rev_3_marked_gaps_check_remap_1_300
59	Transport	Transporter- Arsenite	Y				ACR3, arsB	arsenite transporter	NA	1	1	1	K03325	0	0	2	SRVP18_trench_6_60cm_Atabeya_1_Complete_Final-SRVP18_trench_6_60cm_Atabeya_1_Complete_Final_1_1541	FINAL_SR_VP_26_10_2019_2_100cm_Atabeya_2_FINAL-FINAL_SR_VP_26_10_2019_2_100cm_Atabeya_2_FINAL_1_1867	SRVP_Freyarchaeota_final_genome-New_Freya_genome_for_curation_rev_3_marked_gaps_check_remap_1_559
59	Transport	Transporter- Arsenite	Y				arsA, ASNA1, GET3	arsenite/tail-anchored protein-transporting ATPase	EC:7.3.2.7 7.3.-.-	1	1	1	K01551	1	4	0	SRVP18_trench_6_60cm_Atabeya_1_Complete_Final-SRVP18_trench_6_60cm_Atabeya_1_Complete_Final_1_615	FINAL_SR_VP_26_10_2019_2_100cm_Atabeya_2_FINAL-FINAL_SR_VP_26_10_2019_2_100cm_Atabeya_2_FINAL_1_549	SRVP_Freyarchaeota_final_genome-New_Freya_genome_for_curation_rev_3_marked_gaps_check_remap_1_1769
59	Transport	Transporter- Arsenite	Y				arsB	arsenical pump membrane protein	NA	1	1	1	K03893	1	6	0	SRVP18_trench_6_60cm_Atabeya_1_Complete_Final-SRVP18_trench_6_60cm_Atabeya_1_Complete_Final_1_2012	FINAL_SR_VP_26_10_2019_2_100cm_Atabeya_2_FINAL-FINAL_SR_VP_26_10_2019_2_100cm_Atabeya_2_FINAL_1_2110	SRVP_Freyarchaeota_final_genome-New_Freya_genome_for_curation_rev_3_marked_gaps_check_remap_1_3184
60	Transport	Transporter- Ammonium	Y				amt, AMT, MEP	ammonium transporter, Amt family	NA	0	0	1	K03320	0	0	0	0	0	SRVP_Freyarchaeota_final_genome-New_Freya_genome_for_curation_rev_3_marked_gaps_check_remap_1_3055
61	Transport	Transporter- Calcium	Y				ATP2C	P-type Ca2+ transporter type 2C	EC:7.2.2.10	1	1	2	K01537	0	0	1	SRVP18_trench_6_60cm_Atabeya_1_Complete_Final-SRVP18_trench_6_60cm_Atabeya_1_Complete_Final_1_1230	FINAL_SR_VP_26_10_2019_2_100cm_Atabeya_2_FINAL-FINAL_SR_VP_26_10_2019_2_100cm_Atabeya_2_FINAL_1_1386	SRVP_Freyarchaeota_final_genome-New_Freya_genome_for_curation_rev_3_marked_gaps_check_remap_1_385
62	Transport	Transporter- Magnesium	Y				corA	magnesium transporter	NA	1	1	1	K03284	0	1	0	SRVP18_trench_6_60cm_Atabeya_1_Complete_Final-SRVP18_trench_6_60cm_Atabeya_1_Complete_Final_1_2014	FINAL_SR_VP_26_10_2019_2_100cm_Atabeya_2_FINAL-FINAL_SR_VP_26_10_2019_2_100cm_Atabeya_2_FINAL_1_2335	SRVP_Freyarchaeota_final_genome-New_Freya_genome_for_curation_rev_3_marked_gaps_check_remap_1_429
63	Transport	Transporter- Ferrous Iron	Y				fieF	ferrous-iron efflux pump FieF	NA	1	1	1	K13283	3	0	0	SRVP18_trench_6_60cm_Atabeya_1_Complete_Final-SRVP18_trench_6_60cm_Atabeya_1_Complete_Final_1_1732	FINAL_SR_VP_26_10_2019_2_100cm_Atabeya_2_FINAL-FINAL_SR_VP_26_10_2019_2_100cm_Atabeya_2_FINAL_1_1699	SRVP_Freyarchaeota_final_genome-New_Freya_genome_for_curation_rev_3_marked_gaps_check_remap_1_18
64	Transport	Transporter-Glucose	Y				MFS_1	Major Facilitator Superfamily	NA	Checked	Checked	Checked	PF07690	9	21	1	SRVP18_trench_6_60cm_Atabeya_1_Complete_Final-SRVP18_trench_6_60cm_Atabeya_1_Complete_Final_1_2372	FINAL_SR_VP_26_10_2019_2_100cm_Atabeya_2_FINAL-FINAL_SR_VP_26_10_2019_2_100cm_Atabeya_2_FINAL_1_2370	SRVP_Freyarchaeota_final_genome-New_Freya_genome_for_curation_rev_3_marked_gaps_check_remap_1_166
65	Transport	Transporter- Magnesium	Y				mgtA, mgtB	P-type Mg2+ transporter	EC:7.2.2.14	2	3	2	K01531	3	7	0	SRVP18_trench_6_60cm_Atabeya_1_Complete_Final-SRVP18_trench_6_60cm_Atabeya_1_Complete_Final_1_1472	FINAL_SR_VP_26_10_2019_2_100cm_Atabeya_2_FINAL-FINAL_SR_VP_26_10_2019_2_100cm_Atabeya_2_FINAL_1_1475	SRVP_Freyarchaeota_final_genome-New_Freya_genome_for_curation_rev_3_marked_gaps_check_remap_1_2333
66	Transport	Transporter- Phosphate	Y				phoU	phosphate transport system protein	NA	1	0	1	K02039	0	0	0	SRVP18_trench_6_60cm_Atabeya_1_Complete_Final-SRVP18_trench_6_60cm_Atabeya_1_Complete_Final_1_2332	0	SRVP_Freyarchaeota_final_genome-New_Freya_genome_for_curation_rev_3_marked_gaps_check_remap_1_1768
66	Transport	Transporter- Phosphate	Y				pstA	phosphate transport system permease protein	NA	1	0	1	K02038	0	0	0	SRVP18_trench_6_60cm_Atabeya_1_Complete_Final-SRVP18_trench_6_60cm_Atabeya_1_Complete_Final_1_2330	0	SRVP_Freyarchaeota_final_genome-New_Freya_genome_for_curation_rev_3_marked_gaps_check_remap_1_1766
66	Transport	Transporter- Phosphate	Y				pstB	phosphate transport system ATP-binding protein	EC:7.3.2.1	1	0	1	K02036	0	0	1	SRVP18_trench_6_60cm_Atabeya_1_Complete_Final-SRVP18_trench_6_60cm_Atabeya_1_Complete_Final_1_2331	0	SRVP_Freyarchaeota_final_genome-New_Freya_genome_for_curation_rev_3_marked_gaps_check_remap_1_1767
66	Transport	Transporter- Phosphate	Y				pstC	phosphate transport system permease protein	NA	1	0	1	K02037	0	0	0	SRVP18_trench_6_60cm_Atabeya_1_Complete_Final-SRVP18_trench_6_60cm_Atabeya_1_Complete_Final_1_2329	0	SRVP_Freyarchaeota_final_genome-New_Freya_genome_for_curation_rev_3_marked_gaps_check_remap_1_1765
66	Transport	Transporter- Phosphate	Y				pstS	phosphate transport system substrate-binding protein	NA	1	0	1	K02040	0	0	0	SRVP18_trench_6_60cm_Atabeya_1_Complete_Final-SRVP18_trench_6_60cm_Atabeya_1_Complete_Final_1_2328	0	SRVP_Freyarchaeota_final_genome-New_Freya_genome_for_curation_rev_3_marked_gaps_check_remap_1_1764
67	Transport	Transporter- Molybdate/Tungstate	Y				wtpA	molybdate/tungstate transport system substrate-binding protein	NA	0	0	1	K15495	0	0	0	0	0	SRVP_Freyarchaeota_final_genome-New_Freya_genome_for_curation_rev_3_marked_gaps_check_remap_1_305
67	Transport	Transporter- Molybdate/Tungstate	Y				wtpB	molybdate/tungstate transport system permease protein	NA	0	0	Checked	K15496	0	0	0	0	0	SRVP_Freyarchaeota_final_genome-New_Freya_genome_for_curation_rev_3_marked_gaps_check_remap_1_304
67	Transport	Transporter- Molybdate/Tungstate	Y				wtpC	molybdate/tungstate transport system ATP-binding protein	EC:7.3.2.5 7.3.2.6	0	0	1	K15497	0	0	0	0	0	SRVP_Freyarchaeota_final_genome-New_Freya_genome_for_curation_rev_3_marked_gaps_check_remap_1_303
68	Transport	Transporter-Cobalt/Nickel	Y				cbiO	cobalt/nickel transport system ATP-binding protein	NA	0	1	1	K02006	0	3	5	0	FINAL_SR_VP_26_10_2019_2_100cm_Atabeya_2_FINAL-FINAL_SR_VP_26_10_2019_2_100cm_Atabeya_2_FINAL_1_2126	SRVP_Freyarchaeota_final_genome-New_Freya_genome_for_curation_rev_3_marked_gaps_check_remap_1_1
68	Transport	Transporter-Cobalt/Nickel	Y				cbiM	cobalt/nickel transport system permease protein	NA	0	1	1	K02007	0	1	0	0	FINAL_SR_VP_26_10_2019_2_100cm_Atabeya_2_FINAL-FINAL_SR_VP_26_10_2019_2_100cm_Atabeya_2_FINAL_1_2129	SRVP_Freyarchaeota_final_genome-New_Freya_genome_for_curation_rev_3_marked_gaps_check_remap_1_3307
68	Transport	Transporter-Cobalt/Nickel	Y				cbiQ	cobalt/nickel transport system permease protein	NA	0	1	1	K02008	0	0	2	0	FINAL_SR_VP_26_10_2019_2_100cm_Atabeya_2_FINAL-FINAL_SR_VP_26_10_2019_2_100cm_Atabeya_2_FINAL_1_2127	SRVP_Freyarchaeota_final_genome-New_Freya_genome_for_curation_rev_3_marked_gaps_check_remap_1_2
69	Transport	Transporter-Ferrous Iron	Y				feoA	ferrous iron transport protein A	NA	2	2	1	K04758	0	0	0	SRVP18_trench_6_60cm_Atabeya_1_Complete_Final-SRVP18_trench_6_60cm_Atabeya_1_Complete_Final_1_1781	FINAL_SR_VP_26_10_2019_2_100cm_Atabeya_2_FINAL-FINAL_SR_VP_26_10_2019_2_100cm_Atabeya_2_FINAL_1_1744	SRVP_Freyarchaeota_final_genome-New_Freya_genome_for_curation_rev_3_marked_gaps_check_remap_1_3297
69	Transport	Transporter-Ferrous Iron	Y				feoB	ferrous iron transport protein B	NA	1	1	2	K04759	0	0	0	SRVP18_trench_6_60cm_Atabeya_1_Complete_Final-SRVP18_trench_6_60cm_Atabeya_1_Complete_Final_1_1783	FINAL_SR_VP_26_10_2019_2_100cm_Atabeya_2_FINAL-FINAL_SR_VP_26_10_2019_2_100cm_Atabeya_2_FINAL_1_1745	SRVP_Freyarchaeota_final_genome-New_Freya_genome_for_curation_rev_3_marked_gaps_check_remap_1_3295
70	Transport	Transporter-Manganese	Y				mntP	manganese efflux pump family protein	NA	0	0	1	K23242	0	0	0	0	0	SRVP_Freyarchaeota_final_genome-New_Freya_genome_for_curation_rev_3_marked_gaps_check_remap_1_3143
71	Transport	Transporter-Copper	Y				copB	P-type Cu2+ transporter	EC:7.2.2.9	0	Checked	2	K01533	0	4	145	0	FINAL_SR_VP_26_10_2019_2_100cm_Atabeya_2_FINAL-FINAL_SR_VP_26_10_2019_2_100cm_Atabeya_2_FINAL_1_1286	SRVP_Freyarchaeota_final_genome-New_Freya_genome_for_curation_rev_3_marked_gaps_check_remap_1_2634
71	Transport	Transporter-Copper	Y				copA, ctpA, ATP7	P-type Cu+ transporter	EC:7.2.2.8	1	3	3	K17686	0	4	145	SRVP18_trench_6_60cm_Atabeya_1_Complete_Final-SRVP18_trench_6_60cm_Atabeya_1_Complete_Final_1_1328	FINAL_SR_VP_26_10_2019_2_100cm_Atabeya_2_FINAL-FINAL_SR_VP_26_10_2019_2_100cm_Atabeya_2_FINAL_1_1281	SRVP_Freyarchaeota_final_genome-New_Freya_genome_for_curation_rev_3_marked_gaps_check_remap_1_2634
72	Transport	Transporter-Zinc/Cadmium	Y				zntA	Zn2+/Cd2+-exporting ATPase	EC:7.2.2.12 7.2.2.21	1	0	1	K01534	0	0	7	SRVP18_trench_6_60cm_Atabeya_1_Complete_Final-SRVP18_trench_6_60cm_Atabeya_1_Complete_Final_1_1689	0	SRVP_Freyarchaeota_final_genome-New_Freya_genome_for_curation_rev_3_marked_gaps_check_remap_1_2082
73	DNA synthesis marker of O2 tolerance	Ribonucleotide reductase, Class II Facultative Anaerobe/Anaerobes	Y				nrdJ	ribonucleotide reductase, class II	EC:1.17.4.2	Checked	Checked	Checked	K00524	0	11	3	SRVP18_trench_6_60cm_Atabeya_1_Complete_Final-SRVP18_trench_6_60cm_Atabeya_1_Complete_Final_1_1400	FINAL_SR_VP_26_10_2019_2_100cm_Atabeya_2_FINAL-FINAL_SR_VP_26_10_2019_2_100cm_Atabeya_2_FINAL_1_1228	SRVP_Freyarchaeota_final_genome-New_Freya_genome_for_curation_rev_3_marked_gaps_check_remap_1_1415
74	DNA synthesis marker of O2 tolerance	Ribonucleotide reductase, Class III Strict Anaerobes	Y				nrdD	ribonucleoside-triphosphate reductase (formate)	EC:1.1.98.6	2	2	2	K21636	0	1	0	SRVP18_trench_6_60cm_Atabeya_1_Complete_Final-SRVP18_trench_6_60cm_Atabeya_1_Complete_Final_1_831	FINAL_SR_VP_26_10_2019_2_100cm_Atabeya_2_FINAL-FINAL_SR_VP_26_10_2019_2_100cm_Atabeya_2_FINAL_1_828	SRVP_Freyarchaeota_final_genome-New_Freya_genome_for_curation_rev_3_marked_gaps_check_remap_1_1524
75	Coenzyme Biosynthesis	CoA Biosynthesis	Y				pok	pantoate kinase	EC:2.7.1.169	1	1	1	K06982	0	1	0	SRVP18_trench_6_60cm_Atabeya_1_Complete_Final-SRVP18_trench_6_60cm_Atabeya_1_Complete_Final_1_1060	FINAL_SR_VP_26_10_2019_2_100cm_Atabeya_2_FINAL-FINAL_SR_VP_26_10_2019_2_100cm_Atabeya_2_FINAL_1_1043	SRVP_Freyarchaeota_final_genome-New_Freya_genome_for_curation_rev_3_marked_gaps_check_remap_1_889
76	Coenzyme Biosynthesis	Coenzyme B Biosynthesis	Y				leuB, IMDH	3-isopropylmalate dehydrogenase	EC:1.1.1.85	0	0	1	K00052	0	0	0	0	0	SRVP_Freyarchaeota_final_genome-New_Freya_genome_for_curation_rev_3_marked_gaps_check_remap_1_2472
76	Coenzyme Biosynthesis	Coenzyme B Biosynthesis	Y				leuA, IMS	2-isopropylmalate synthase	EC:2.3.3.13	0	0	1	K01649	0	0	0	0	0	SRVP_Freyarchaeota_final_genome-New_Freya_genome_for_curation_rev_3_marked_gaps_check_remap_1_1645
76	Coenzyme Biosynthesis	Coenzyme B Biosynthesis	Y				leuC, IPMI-L	3-isopropylmalate/(R)-2-methylmalate dehydratase large subunit	EC:4.2.1.33 4.2.1.35	1	1	3	K01703	0	0	0	SRVP18_trench_6_60cm_Atabeya_1_Complete_Final-SRVP18_trench_6_60cm_Atabeya_1_Complete_Final_1_2707	FINAL_SR_VP_26_10_2019_2_100cm_Atabeya_2_FINAL-FINAL_SR_VP_26_10_2019_2_100cm_Atabeya_2_FINAL_1_2703	SRVP_Freyarchaeota_final_genome-New_Freya_genome_for_curation_rev_3_marked_gaps_check_remap_1_1900
76	Coenzyme Biosynthesis	Coenzyme B Biosynthesis	Y				leuD, IPMI-S	3-isopropylmalate/(R)-2-methylmalate dehydratase small subunit	EC:4.2.1.33 4.2.1.35	1	1	3	K01704	0	0	0	SRVP18_trench_6_60cm_Atabeya_1_Complete_Final-SRVP18_trench_6_60cm_Atabeya_1_Complete_Final_1_2706	FINAL_SR_VP_26_10_2019_2_100cm_Atabeya_2_FINAL-FINAL_SR_VP_26_10_2019_2_100cm_Atabeya_2_FINAL_1_2702	SRVP_Freyarchaeota_final_genome-New_Freya_genome_for_curation_rev_3_marked_gaps_check_remap_1_1899
77	Coenzyme Biosynthesis	Coenzyme M Biosynthesis	Y				thrC	threonine synthase	EC:4.2.3.1	1	2	3	K01733	7	1	0	SRVP18_trench_6_60cm_Atabeya_1_Complete_Final-SRVP18_trench_6_60cm_Atabeya_1_Complete_Final_1_1190	FINAL_SR_VP_26_10_2019_2_100cm_Atabeya_2_FINAL-FINAL_SR_VP_26_10_2019_2_100cm_Atabeya_2_FINAL_1_1196	SRVP_Freyarchaeota_final_genome-New_Freya_genome_for_curation_rev_3_marked_gaps_check_remap_1_711
77	Coenzyme Biosynthesis	Coenzyme M biosynthesis	Y				comC	L-2-hydroxycarboxylate dehydrogenase (NAD+)	EC:1.1.1.337	1	1	1	K05884	0	0	0	SRVP18_trench_6_60cm_Atabeya_1_Complete_Final-SRVP18_trench_6_60cm_Atabeya_1_Complete_Final_1_1736	FINAL_SR_VP_26_10_2019_2_100cm_Atabeya_2_FINAL-FINAL_SR_VP_26_10_2019_2_100cm_Atabeya_2_FINAL_1_1704	SRVP_Freyarchaeota_final_genome-New_Freya_genome_for_curation_rev_3_marked_gaps_check_remap_1_3035
77	Coenzyme Biosynthesis	Coenzyme M biosynthesis	Y				comB	2-phosphosulfolactate phosphatase	EC:3.1.3.71	1	1	1	K05979	0	0	0	SRVP18_trench_6_60cm_Atabeya_1_Complete_Final-SRVP18_trench_6_60cm_Atabeya_1_Complete_Final_1_620	FINAL_SR_VP_26_10_2019_2_100cm_Atabeya_2_FINAL-FINAL_SR_VP_26_10_2019_2_100cm_Atabeya_2_FINAL_1_544	SRVP_Freyarchaeota_final_genome-New_Freya_genome_for_curation_rev_3_marked_gaps_check_remap_1_1675
77	Coenzyme Biosynthesis	Coenzyme M biosynthesis	Y				comD	sulfopyruvate decarboxylase subunit alpha	EC:4.1.1.79	1	1	1	K06034	0	0	0	SRVP18_trench_6_60cm_Atabeya_1_Complete_Final-SRVP18_trench_6_60cm_Atabeya_1_Complete_Final_1_2107	FINAL_SR_VP_26_10_2019_2_100cm_Atabeya_2_FINAL-FINAL_SR_VP_26_10_2019_2_100cm_Atabeya_2_FINAL_1_1849	SRVP_Freyarchaeota_final_genome-New_Freya_genome_for_curation_rev_3_marked_gaps_check_remap_1_1672
77	Coenzyme Biosynthesis	Coenzyme M biosynthesis	Y				comA	phosphosulfolactate synthase	EC:4.4.1.19	0	0	1	K08097	0	0	1	0	0	SRVP_Freyarchaeota_final_genome-New_Freya_genome_for_curation_rev_3_marked_gaps_check_remap_1_1674
77	Coenzyme Biosynthesis	Coenzyme M biosynthesis	Y				comE	sulfopyruvate decarboxylase subunit beta	EC:4.1.1.79	0	0	1	K13039	0	0	0	0	0	SRVP_Freyarchaeota_final_genome-New_Freya_genome_for_curation_rev_3_marked_gaps_check_remap_1_1673
78	Coenzyme Biosynthesis	Coenzyme F420 Biosynthesis	Y				cofD	LPPG:FO 2-phospho-L-lactate transferase	EC:2.7.8.28	1	1	1	K11212	0	1	0	SRVP18_trench_6_60cm_Atabeya_1_Complete_Final-SRVP18_trench_6_60cm_Atabeya_1_Complete_Final_1_1001	FINAL_SR_VP_26_10_2019_2_100cm_Atabeya_2_FINAL-FINAL_SR_VP_26_10_2019_2_100cm_Atabeya_2_FINAL_1_980	SRVP_Freyarchaeota_final_genome-New_Freya_genome_for_curation_rev_3_marked_gaps_check_remap_1_920
78	Coenzyme Biosynthesis	Coenzyme F420 Biosynthesis	Y				cofG	7,8-didemethyl-8-hydroxy-5-deazariboflavin synthase	EC:4.3.1.32	0	0	1	K11780	0	0	0	0	0	SRVP_Freyarchaeota_final_genome-New_Freya_genome_for_curation_rev_3_marked_gaps_check_remap_1_2103
78	Coenzyme Biosynthesis	Coenzyme F420 Biosynthesis	Y				cofH	5-amino-6-(D-ribitylamino)uracil---L-tyrosine 4-hydroxyphenyl transferase	EC:2.5.1.147	0	0	1	K11781	0	0	0	0	0	SRVP_Freyarchaeota_final_genome-New_Freya_genome_for_curation_rev_3_marked_gaps_check_remap_1_2102
78	Coenzyme Biosynthesis	Coenzyme F420 Biosynthesis	Y				cofE	coenzyme F420-0:L-glutamate ligase / coenzyme F420-1:gamma-L-glutamate ligase	EC:6.3.2.31 6.3.2.34	3	3	2	K12234	1	2	0	SRVP18_trench_6_60cm_Atabeya_1_Complete_Final-SRVP18_trench_6_60cm_Atabeya_1_Complete_Final_1_563	FINAL_SR_VP_26_10_2019_2_100cm_Atabeya_2_FINAL-FINAL_SR_VP_26_10_2019_2_100cm_Atabeya_2_FINAL_1_559	SRVP_Freyarchaeota_final_genome-New_Freya_genome_for_curation_rev_3_marked_gaps_check_remap_1_921
78	Coenzyme Biosynthesis	Coenzyme F420 Biosynthesis	Y				cofC, fbiD	2-phospho-L-lactate/phosphoenolpyruvate guanylyltransferase	EC:2.7.7.68 2.7.7.105	1	1	1	K14941	0	0	0	SRVP18_trench_6_60cm_Atabeya_1_Complete_Final-SRVP18_trench_6_60cm_Atabeya_1_Complete_Final_1_1002	FINAL_SR_VP_26_10_2019_2_100cm_Atabeya_2_FINAL-FINAL_SR_VP_26_10_2019_2_100cm_Atabeya_2_FINAL_1_981	SRVP_Freyarchaeota_final_genome-New_Freya_genome_for_curation_rev_3_marked_gaps_check_remap_1_918
79	Coenzyme Biosynthesis	Molybdopterin Biosynthesis	Y				MOCS2B, moaE	molybdopterin synthase catalytic subunit	EC:2.8.1.12	1	1	1	K03635	0	0	0	SRVP18_trench_6_60cm_Atabeya_1_Complete_Final-SRVP18_trench_6_60cm_Atabeya_1_Complete_Final_1_460	FINAL_SR_VP_26_10_2019_2_100cm_Atabeya_2_FINAL-FINAL_SR_VP_26_10_2019_2_100cm_Atabeya_2_FINAL_1_485	SRVP_Freyarchaeota_final_genome-New_Freya_genome_for_curation_rev_3_marked_gaps_check_remap_1_1616
79	Coenzyme Biosynthesis	Molybdopterin Biosynthesis	Y				moaD, cysO	sulfur-carrier protein	NA	5	5	4	K03636	0	6	10	SRVP18_trench_6_60cm_Atabeya_1_Complete_Final-SRVP18_trench_6_60cm_Atabeya_1_Complete_Final_1_264	FINAL_SR_VP_26_10_2019_2_100cm_Atabeya_2_FINAL-FINAL_SR_VP_26_10_2019_2_100cm_Atabeya_2_FINAL_1_280	SRVP_Freyarchaeota_final_genome-New_Freya_genome_for_curation_rev_3_marked_gaps_check_remap_1_680
79	Coenzyme Biosynthesis	Molybdopterin Biosynthesis	Y				moaC, CNX3	cyclic pyranopterin monophosphate synthase	EC:4.6.1.17	1	1	1	K03637	0	0	0	SRVP18_trench_6_60cm_Atabeya_1_Complete_Final-SRVP18_trench_6_60cm_Atabeya_1_Complete_Final_1_787	FINAL_SR_VP_26_10_2019_2_100cm_Atabeya_2_FINAL-FINAL_SR_VP_26_10_2019_2_100cm_Atabeya_2_FINAL_1_787	SRVP_Freyarchaeota_final_genome-New_Freya_genome_for_curation_rev_3_marked_gaps_check_remap_1_1937
79	Coenzyme Biosynthesis	Molybdopterin Biosynthesis	Y				moaB	molybdopterin adenylyltransferase	EC:2.7.7.75	1	1	1	K03638	0	0	0	SRVP18_trench_6_60cm_Atabeya_1_Complete_Final-SRVP18_trench_6_60cm_Atabeya_1_Complete_Final_1_788	FINAL_SR_VP_26_10_2019_2_100cm_Atabeya_2_FINAL-FINAL_SR_VP_26_10_2019_2_100cm_Atabeya_2_FINAL_1_788	SRVP_Freyarchaeota_final_genome-New_Freya_genome_for_curation_rev_3_marked_gaps_check_remap_1_1938
79	Coenzyme Biosynthesis	Molybdopterin Biosynthesis	Y				moaA, CNX2	GTP 3',8-cyclase	EC:4.1.99.22	1	1	1	K03639	0	0	0	SRVP18_trench_6_60cm_Atabeya_1_Complete_Final-SRVP18_trench_6_60cm_Atabeya_1_Complete_Final_1_918	FINAL_SR_VP_26_10_2019_2_100cm_Atabeya_2_FINAL-FINAL_SR_VP_26_10_2019_2_100cm_Atabeya_2_FINAL_1_899	SRVP_Freyarchaeota_final_genome-New_Freya_genome_for_curation_rev_3_marked_gaps_check_remap_1_1115
79	Coenzyme Biosynthesis	Molybdopterin Biosynthesis	Y				moeA	molybdopterin molybdotransferase	EC:2.10.1.1	2	2	2	K03750	0	2	0	SRVP18_trench_6_60cm_Atabeya_1_Complete_Final-SRVP18_trench_6_60cm_Atabeya_1_Complete_Final_1_789	FINAL_SR_VP_26_10_2019_2_100cm_Atabeya_2_FINAL-FINAL_SR_VP_26_10_2019_2_100cm_Atabeya_2_FINAL_1_789	SRVP_Freyarchaeota_final_genome-New_Freya_genome_for_curation_rev_3_marked_gaps_check_remap_1_1939
79	Coenzyme Biosynthesis	Molybdopterin Biosynthesis	Y				iscS, NFS1	cysteine desulfurase	EC:2.8.1.7	1	1	2	K04487	0	0	1	SRVP18_trench_6_60cm_Atabeya_1_Complete_Final-SRVP18_trench_6_60cm_Atabeya_1_Complete_Final_1_1413	FINAL_SR_VP_26_10_2019_2_100cm_Atabeya_2_FINAL-FINAL_SR_VP_26_10_2019_2_100cm_Atabeya_2_FINAL_1_1417	SRVP_Freyarchaeota_final_genome-New_Freya_genome_for_curation_rev_3_marked_gaps_check_remap_1_1800
80	Carbon	Carbon Metabolism	Y			Cytoplasm	bglX	beta-glucosidase	EC:3.2.1.21	0	0	1	K05349	0	0	14	0	0	SRVP_Freyarchaeota_final_genome-New_Freya_genome_for_curation_rev_3_marked_gaps_check_remap_1_116
80	Carbon	Carbon Metabolism	Y			Cytoplasm	bglB	beta-glucosidase	EC:3.2.1.21	0	0	Checked	K05350	0	0	16	0	0	SRVP_Freyarchaeota_final_genome-New_Freya_genome_for_curation_rev_3_marked_gaps_check_remap_1_153
81	Energy	Electron bifurcation/confurcation	Y				hdrD	heterodisulfide reductase subunit D	EC:1.8.98.1	6	6	9	K08264	2	5	0	SRVP18_trench_6_60cm_Atabeya_1_Complete_Final-SRVP18_trench_6_60cm_Atabeya_1_Complete_Final_1_797	FINAL_SR_VP_26_10_2019_2_100cm_Atabeya_2_FINAL-FINAL_SR_VP_26_10_2019_2_100cm_Atabeya_2_FINAL_1_798	SRVP_Freyarchaeota_final_genome-New_Freya_genome_for_curation_rev_3_marked_gaps_check_remap_1_440	Y
82	Oxidative Phosphorylation	ETC-Complex V	Y				PMA1, PMA2	H+-transporting ATPase	EC:7.1.2.1	1	1	0	K01535	0	0	0	SRVP18_trench_6_60cm_Atabeya_1_Complete_Final-SRVP18_trench_6_60cm_Atabeya_1_Complete_Final_1_1207	FINAL_SR_VP_26_10_2019_2_100cm_Atabeya_2_FINAL-FINAL_SR_VP_26_10_2019_2_100cm_Atabeya_2_FINAL_1_1218	0
82	Oxidative Phosphorylation	ETC-Complex V	Y				ATPVG, ahaH, atpH	V/A-type H+/Na+-transporting ATPase subunit G/H	NA	Checked	Checked	Checked	K02107	0	0	0	SRVP18_trench_6_60cm_Atabeya_1_Complete_Final-SRVP18_trench_6_60cm_Atabeya_1_Complete_Final_1_986	FINAL_SR_VP_26_10_2019_2_100cm_Atabeya_2_FINAL-FINAL_SR_VP_26_10_2019_2_100cm_Atabeya_2_FINAL_1_964	SRVP_Freyarchaeota_final_genome-New_Freya_genome_for_curation_rev_3_marked_gaps_check_remap_1_2297
82	Oxidative Phosphorylation	ETC-Complex V	Y				ATPVA, ntpA, atpA	V/A-type H+/Na+-transporting ATPase subunit A	EC:7.1.2.2 7.2.2.1	1	1	1	K02117	0	0	0	SRVP18_trench_6_60cm_Atabeya_1_Complete_Final-SRVP18_trench_6_60cm_Atabeya_1_Complete_Final_1_643	FINAL_SR_VP_26_10_2019_2_100cm_Atabeya_2_FINAL-FINAL_SR_VP_26_10_2019_2_100cm_Atabeya_2_FINAL_1_663	SRVP_Freyarchaeota_final_genome-New_Freya_genome_for_curation_rev_3_marked_gaps_check_remap_1_1526
82	Oxidative Phosphorylation	ETC-Complex V	Y				ATPVB, ntpB, atpB	V/A-type H+/Na+-transporting ATPase subunit B	NA	1	1	1	K02118	1	0	1	SRVP18_trench_6_60cm_Atabeya_1_Complete_Final-SRVP18_trench_6_60cm_Atabeya_1_Complete_Final_1_641	FINAL_SR_VP_26_10_2019_2_100cm_Atabeya_2_FINAL-FINAL_SR_VP_26_10_2019_2_100cm_Atabeya_2_FINAL_1_660	SRVP_Freyarchaeota_final_genome-New_Freya_genome_for_curation_rev_3_marked_gaps_check_remap_1_1477
82	Oxidative Phosphorylation	ETC-Complex V	Y				ATPVC, ntpC, atpC	V/A-type H+/Na+-transporting ATPase subunit C	NA	1	1	1	K02119	0	0	0	SRVP18_trench_6_60cm_Atabeya_1_Complete_Final-SRVP18_trench_6_60cm_Atabeya_1_Complete_Final_1_982	FINAL_SR_VP_26_10_2019_2_100cm_Atabeya_2_FINAL-FINAL_SR_VP_26_10_2019_2_100cm_Atabeya_2_FINAL_1_961	SRVP_Freyarchaeota_final_genome-New_Freya_genome_for_curation_rev_3_marked_gaps_check_remap_1_2293
82	Oxidative Phosphorylation	ETC-Complex V	Y				ATPVD, ntpD, atpD	V/A-type H+/Na+-transporting ATPase subunit D	NA	1	1	1	K02120	0	0	8	SRVP18_trench_6_60cm_Atabeya_1_Complete_Final-SRVP18_trench_6_60cm_Atabeya_1_Complete_Final_1_600	FINAL_SR_VP_26_10_2019_2_100cm_Atabeya_2_FINAL-FINAL_SR_VP_26_10_2019_2_100cm_Atabeya_2_FINAL_1_591	SRVP_Freyarchaeota_final_genome-New_Freya_genome_for_curation_rev_3_marked_gaps_check_remap_1_1590
82	Oxidative Phosphorylation	ETC-Complex V	Y				ATPVE, ntpE, atpE	V/A-type H+/Na+-transporting ATPase subunit E	NA	1	1	1	K02121	0	0	0	SRVP18_trench_6_60cm_Atabeya_1_Complete_Final-SRVP18_trench_6_60cm_Atabeya_1_Complete_Final_1_985	FINAL_SR_VP_26_10_2019_2_100cm_Atabeya_2_FINAL-FINAL_SR_VP_26_10_2019_2_100cm_Atabeya_2_FINAL_1_963	SRVP_Freyarchaeota_final_genome-New_Freya_genome_for_curation_rev_3_marked_gaps_check_remap_1_2296
82	Oxidative Phosphorylation	ETC-Complex V	Y				ATPVF, ntpF, atpF	V/A-type H+/Na+-transporting ATPase subunit F	NA	1	1	1	K02122	0	0	0	SRVP18_trench_6_60cm_Atabeya_1_Complete_Final-SRVP18_trench_6_60cm_Atabeya_1_Complete_Final_1_834	FINAL_SR_VP_26_10_2019_2_100cm_Atabeya_2_FINAL-FINAL_SR_VP_26_10_2019_2_100cm_Atabeya_2_FINAL_1_832	SRVP_Freyarchaeota_final_genome-New_Freya_genome_for_curation_rev_3_marked_gaps_check_remap_1_1527
82	Oxidative Phosphorylation	ETC-Complex V	Y				ATPVI, ntpI, atpI	V/A-type H+/Na+-transporting ATPase subunit I	NA	1	1	1	K02123	0	0	0	SRVP18_trench_6_60cm_Atabeya_1_Complete_Final-SRVP18_trench_6_60cm_Atabeya_1_Complete_Final_1_987	FINAL_SR_VP_26_10_2019_2_100cm_Atabeya_2_FINAL-FINAL_SR_VP_26_10_2019_2_100cm_Atabeya_2_FINAL_1_965	SRVP_Freyarchaeota_final_genome-New_Freya_genome_for_curation_rev_3_marked_gaps_check_remap_1_2298
82	Oxidative Phosphorylation	ETC-Complex V	Y				ATPVK, ntpK, atpK	V/A-type H+/Na+-transporting ATPase subunit K	NA	1	1	1	K02124	0	0	0	SRVP18_trench_6_60cm_Atabeya_1_Complete_Final-SRVP18_trench_6_60cm_Atabeya_1_Complete_Final_1_983	FINAL_SR_VP_26_10_2019_2_100cm_Atabeya_2_FINAL-FINAL_SR_VP_26_10_2019_2_100cm_Atabeya_2_FINAL_1_962	SRVP_Freyarchaeota_final_genome-New_Freya_genome_for_curation_rev_3_marked_gaps_check_remap_1_2294
83	Energy	Electron bifurcation/confurcation	Y				hdrA2	heterodisulfide reductase subunit A2	EC:1.8.7.3 1.8.98.4 1.8.98.5 1.8.98.6	5	4	6	K03388	6	20	29	SRVP18_trench_6_60cm_Atabeya_1_Complete_Final-SRVP18_trench_6_60cm_Atabeya_1_Complete_Final_1_889	FINAL_SR_VP_26_10_2019_2_100cm_Atabeya_2_FINAL-FINAL_SR_VP_26_10_2019_2_100cm_Atabeya_2_FINAL_1_873	SRVP_Freyarchaeota_final_genome-New_Freya_genome_for_curation_rev_3_marked_gaps_check_remap_1_8	Y
83	Energy	Electron bifurcation/confurcation	Y				hdrB2	heterodisulfide reductase subunit B2	EC:1.8.7.3 1.8.98.4 1.8.98.5 1.8.98.6	2	2	3	K03389	3	0	2	SRVP18_trench_6_60cm_Atabeya_1_Complete_Final-SRVP18_trench_6_60cm_Atabeya_1_Complete_Final_1_145	FINAL_SR_VP_26_10_2019_2_100cm_Atabeya_2_FINAL-FINAL_SR_VP_26_10_2019_2_100cm_Atabeya_2_FINAL_1_163	SRVP_Freyarchaeota_final_genome-New_Freya_genome_for_curation_rev_3_marked_gaps_check_remap_1_1073	Y
83	Energy	Electron bifurcation/confurcation	Y				hdrC2	heterodisulfide reductase subunit C2	EC:1.8.7.3 1.8.98.4 1.8.98.5 1.8.98.6	3	3	3	K03390	2	0	0	SRVP18_trench_6_60cm_Atabeya_1_Complete_Final-SRVP18_trench_6_60cm_Atabeya_1_Complete_Final_1_146	FINAL_SR_VP_26_10_2019_2_100cm_Atabeya_2_FINAL-FINAL_SR_VP_26_10_2019_2_100cm_Atabeya_2_FINAL_1_164	SRVP_Freyarchaeota_final_genome-New_Freya_genome_for_curation_rev_3_marked_gaps_check_remap_1_748	Y
84	Hydrogenase	Hydrogenase	Y				mvhD, vhuD, vhcD	F420-non-reducing hydrogenase iron-sulfur subunit	EC:1.12.99.- 1.8.98.5 1.8.98.6	2	1	1	K14127	5	0	0	SRVP18_trench_6_60cm_Atabeya_1_Complete_Final-SRVP18_trench_6_60cm_Atabeya_1_Complete_Final_1_953	FINAL_SR_VP_26_10_2019_2_100cm_Atabeya_2_FINAL-FINAL_SR_VP_26_10_2019_2_100cm_Atabeya_2_FINAL_1_924	SRVP_Freyarchaeota_final_genome-New_Freya_genome_for_curation_rev_3_marked_gaps_check_remap_1_1065	Y
84	Hydrogenase	Hydrogenase	Y				mvhG, vhuG, vhcG	F420-non-reducing hydrogenase small subunit	EC:1.12.99.- 1.8.98.5	2	1	1	K14128	0	6	1	SRVP18_trench_6_60cm_Atabeya_1_Complete_Final-SRVP18_trench_6_60cm_Atabeya_1_Complete_Final_1_952	FINAL_SR_VP_26_10_2019_2_100cm_Atabeya_2_FINAL-FINAL_SR_VP_26_10_2019_2_100cm_Atabeya_2_FINAL_1_923	SRVP_Freyarchaeota_final_genome-New_Freya_genome_for_curation_rev_3_marked_gaps_check_remap_1_1064	Y
84	Hydrogenase	Hydrogenase	Y				mvhA, vhuA, vhcA	F420-non-reducing hydrogenase large subunit	EC:1.12.99.- 1.8.98.5	Checked	Checked	Checked	K14126	0	0	6	SRVP18_trench_6_60cm_Atabeya_1_Complete_Final-SRVP18_trench_6_60cm_Atabeya_1_Complete_Final_1_951	FINAL_SR_VP_26_10_2019_2_100cm_Atabeya_2_FINAL-FINAL_SR_VP_26_10_2019_2_100cm_Atabeya_2_FINAL_1_922	SRVP_Freyarchaeota_final_genome-New_Freya_genome_for_curation_rev_3_marked_gaps_check_remap_1_1063	Y
85	Oxidative Phosphorylation	ETC-Complex I	Y				nuoL	NADH-quinone oxidoreductase subunit L	EC:7.1.1.2	1	1	1	K00341	0	3	11	SRVP18_trench_6_60cm_Atabeya_1_Complete_Final-SRVP18_trench_6_60cm_Atabeya_1_Complete_Final_1_974	FINAL_SR_VP_26_10_2019_2_100cm_Atabeya_2_FINAL-FINAL_SR_VP_26_10_2019_2_100cm_Atabeya_2_FINAL_1_947	SRVP_Freyarchaeota_final_genome-New_Freya_genome_for_curation_rev_3_marked_gaps_check_remap_1_2289
85	Oxidative Phosphorylation	ETC-Complex I	Y				nuoN	NADH-quinone oxidoreductase subunit N	EC:7.1.1.2	1	1	0	K00343	0	0	0	SRVP18_trench_6_60cm_Atabeya_1_Complete_Final-SRVP18_trench_6_60cm_Atabeya_1_Complete_Final_1_976	FINAL_SR_VP_26_10_2019_2_100cm_Atabeya_2_FINAL-FINAL_SR_VP_26_10_2019_2_100cm_Atabeya_2_FINAL_1_949	0
	Carboxydotroph	CO dehydrogenase (Aerobic)	N				coxM, cutM	aerobic carbon-monoxide dehydrogenase medium subunit	EC:1.2.5.3	0	0	1	K03519	0	0	0	0	0	SRVP_Freyarchaeota_final_genome-New_Freya_genome_for_curation_rev_3_marked_gaps_check_remap_1_2005
	Carboxydotroph	CO dehydrogenase (Aerobic)	N				coxL, cutL	aerobic carbon-monoxide dehydrogenase large subunit	EC:1.2.5.3	0	0	Checked	K03520	0	0	0	0	0	0
88	Environmental Sensing/Response	Mercury metabolism	Y				merA	mercuric reductase	EC:1.16.1.1	0	0	1	K00520	0	0	0	0	0	SRVP_Freyarchaeota_final_genome-New_Freya_genome_for_curation_rev_3_marked_gaps_check_remap_1_2636
89	Environmental Sensing/Response	Environmental Stress Response	Y				SOD2	superoxide dismutase, Fe-Mn family	EC:1.15.1.1	1	1	1	K04564	1	0	23	SRVP18_trench_6_60cm_Atabeya_1_Complete_Final-SRVP18_trench_6_60cm_Atabeya_1_Complete_Final_1_2010	FINAL_SR_VP_26_10_2019_2_100cm_Atabeya_2_FINAL-FINAL_SR_VP_26_10_2019_2_100cm_Atabeya_2_FINAL_1_2108	SRVP_Freyarchaeota_final_genome-New_Freya_genome_for_curation_rev_3_marked_gaps_check_remap_1_147	Y
89	Environmental Sensing/Response	Environmental Stress Response	Y				nox1	NADH oxidase (H202-forming)	EC:1.6.3.3	1	1	0	K17870	0	0	0	SRVP18_trench_6_60cm_Atabeya_1_Complete_Final-SRVP18_trench_6_60cm_Atabeya_1_Complete_Final_1_433	FINAL_SR_VP_26_10_2019_2_100cm_Atabeya_2_FINAL-FINAL_SR_VP_26_10_2019_2_100cm_Atabeya_2_FINAL_1_456	0
90	Environmental Sensing/Response	Environmental Stress Response	Y				katE, CAT, catB, srpA	catalase	EC:1.11.1.6	1	1	1	K03781	7	4	0	SRVP18_trench_6_60cm_Atabeya_1_Complete_Final-SRVP18_trench_6_60cm_Atabeya_1_Complete_Final_1_1521	FINAL_SR_VP_26_10_2019_2_100cm_Atabeya_2_FINAL-FINAL_SR_VP_26_10_2019_2_100cm_Atabeya_2_FINAL_1_1500	SRVP_Freyarchaeota_final_genome-New_Freya_genome_for_curation_rev_3_marked_gaps_check_remap_1_3154	Y
91	Environmental Sensing/Response	Environmental Stress Response	Y				katG	catalase-peroxidase	EC:1.11.1.21	0	0	1	K03782	0	0	289	0	0	SRVP_Freyarchaeota_final_genome-New_Freya_genome_for_curation_rev_3_marked_gaps_check_remap_1_3155
92	Environmental Sensing/Response	Environmental Stress Response	Y				htpX	heat shock protein HtpX	EC:3.4.24.-	1	1	1	K03799	4	0	9	SRVP18_trench_6_60cm_Atabeya_1_Complete_Final-SRVP18_trench_6_60cm_Atabeya_1_Complete_Final_1_1019	FINAL_SR_VP_26_10_2019_2_100cm_Atabeya_2_FINAL-FINAL_SR_VP_26_10_2019_2_100cm_Atabeya_2_FINAL_1_1002	SRVP_Freyarchaeota_final_genome-New_Freya_genome_for_curation_rev_3_marked_gaps_check_remap_1_389
93	Environmental Sensing/Response	Environmental Stress Response	Y				dnaJ	molecular chaperone DnaJ	NA	1	1	1	K03686	0	5	2	SRVP18_trench_6_60cm_Atabeya_1_Complete_Final-SRVP18_trench_6_60cm_Atabeya_1_Complete_Final_1_1269	FINAL_SR_VP_26_10_2019_2_100cm_Atabeya_2_FINAL-FINAL_SR_VP_26_10_2019_2_100cm_Atabeya_2_FINAL_1_1346	SRVP_Freyarchaeota_final_genome-New_Freya_genome_for_curation_rev_3_marked_gaps_check_remap_1_392
94	Environmental Sensing/Response	Environmental Stress Response	Y				radA	DNA repair protein RadA	NA	1	1	2	K04483	9	5	5	SRVP18_trench_6_60cm_Atabeya_1_Complete_Final-SRVP18_trench_6_60cm_Atabeya_1_Complete_Final_1_655	FINAL_SR_VP_26_10_2019_2_100cm_Atabeya_2_FINAL-FINAL_SR_VP_26_10_2019_2_100cm_Atabeya_2_FINAL_1_666	SRVP_Freyarchaeota_final_genome-New_Freya_genome_for_curation_rev_3_marked_gaps_check_remap_1_1428
95	Environmental Sensing/Response	Environmental Stress Response	Y				HSP20	HSP20 family protein	NA	2	0	8	K13993	0	0	202	SRVP18_trench_6_60cm_Atabeya_1_Complete_Final-SRVP18_trench_6_60cm_Atabeya_1_Complete_Final_1_1676	0	SRVP_Freyarchaeota_final_genome-New_Freya_genome_for_curation_rev_3_marked_gaps_check_remap_1_206
96	Environmental Sensing/Response	Environmental Stress Response	Y				trxA	thioredoxin 1	NA	1	1	2	K03671	0	0	0	SRVP18_trench_6_60cm_Atabeya_1_Complete_Final-SRVP18_trench_6_60cm_Atabeya_1_Complete_Final_1_129	FINAL_SR_VP_26_10_2019_2_100cm_Atabeya_2_FINAL-FINAL_SR_VP_26_10_2019_2_100cm_Atabeya_2_FINAL_1_145	SRVP_Freyarchaeota_final_genome-New_Freya_genome_for_curation_rev_3_marked_gaps_check_remap_1_1081
96	Environmental Sensing/Response	Environmental Stress Response	Y				trxB, TRR	thioredoxin reductase (NADPH)	EC:1.8.1.9	1	1	1	K00384	0	0	0	SRVP18_trench_6_60cm_Atabeya_1_Complete_Final-SRVP18_trench_6_60cm_Atabeya_1_Complete_Final_1_1045	FINAL_SR_VP_26_10_2019_2_100cm_Atabeya_2_FINAL-FINAL_SR_VP_26_10_2019_2_100cm_Atabeya_2_FINAL_1_1028	SRVP_Freyarchaeota_final_genome-New_Freya_genome_for_curation_rev_3_marked_gaps_check_remap_1_1313
97	Environmental Sensing/Response	Environmental Stress Response	Y				wrbA	NAD(P)H dehydrogenase (quinone)	EC:1.6.5.2	1	1	1	K03809	0	0	0	SRVP18_trench_6_60cm_Atabeya_1_Complete_Final-SRVP18_trench_6_60cm_Atabeya_1_Complete_Final_1_1737	FINAL_SR_VP_26_10_2019_2_100cm_Atabeya_2_FINAL-FINAL_SR_VP_26_10_2019_2_100cm_Atabeya_2_FINAL_1_1705	SRVP_Freyarchaeota_final_genome-New_Freya_genome_for_curation_rev_3_marked_gaps_check_remap_1_2315
98	Environmental Sensing/Response	Environmental Stress Response	Y				dnaK, HSPA9	molecular chaperone DnaK	NA	1	1	1	K04043	0	0	0	SRVP18_trench_6_60cm_Atabeya_1_Complete_Final-SRVP18_trench_6_60cm_Atabeya_1_Complete_Final_1_1259	FINAL_SR_VP_26_10_2019_2_100cm_Atabeya_2_FINAL-FINAL_SR_VP_26_10_2019_2_100cm_Atabeya_2_FINAL_1_1357	SRVP_Freyarchaeota_final_genome-New_Freya_genome_for_curation_rev_3_marked_gaps_check_remap_1_393
99	Environmental Sensing/Response	Environmental Stress Response	Y				GRPE	molecular chaperone GrpE	NA	1	1	1	K03687	0	0	0	SRVP18_trench_6_60cm_Atabeya_1_Complete_Final-SRVP18_trench_6_60cm_Atabeya_1_Complete_Final_1_1258	FINAL_SR_VP_26_10_2019_2_100cm_Atabeya_2_FINAL-FINAL_SR_VP_26_10_2019_2_100cm_Atabeya_2_FINAL_1_1358	SRVP_Freyarchaeota_final_genome-New_Freya_genome_for_curation_rev_3_marked_gaps_check_remap_1_394
103	Defense_DISARM	DISARM	Y				drmA	Putative helicase domain	NA	0	0	1	PF00271	0	0	0	0	0	SRVP_Freyarchaeota_final_genome-New_Freya_genome_for_curation_rev_3_marked_gaps_check_remap_1_240
103	Defense_DISARM	DISARM	Y				drmB	DUF1998, helicase-associated domain	NA	0	0	1	PF09369	0	0	0	0	0	SRVP_Freyarchaeota_final_genome-New_Freya_genome_for_curation_rev_3_marked_gaps_check_remap_1_241
103	Defense_DISARM	DISARM	Y				drmC	Phospholipase D / nuclease domain	NA	0	0	1	PF13091	0	0	0	0	0	SRVP_Freyarchaeota_final_genome-New_Freya_genome_for_curation_rev_3_marked_gaps_check_remap_1_242
103	Defense_DISARM	DISARM	Y				drmD	SNF2 family helicase	NA	0	0	1	PF00176	0	0	0	0	0	SRVP_Freyarchaeota_final_genome-New_Freya_genome_for_curation_rev_3_marked_gaps_check_remap_1_238
103	Defense_DISARM	DISARM	Y				drmMII	5-cytosine DNA methyltransferase	NA	0	0	1	PF00145	0	0	0	0	0	SRVP_Freyarchaeota_final_genome-New_Freya_genome_for_curation_rev_3_marked_gaps_check_remap_1_239
103	Defense_DISARM	DISARM	Y				drmMI	N6-adenine DNA methyltransferase	NA	0	0	0	PF13659	0	0	0	0	0	0
104	Defense- Restriction and Modifcation System	Type II R-M System	Y				DNMT1, dcm	DNA (cytosine-5)-methyltransferase 1	EC:2.1.1.37	1	0	1	K00558	0	0	0	SRVP18_trench_6_60cm_Atabeya_1_Complete_Final-SRVP18_trench_6_60cm_Atabeya_1_Complete_Final_1_1507	0	SRVP_Freyarchaeota_final_genome-New_Freya_genome_for_curation_rev_3_marked_gaps_check_remap_1_239
104	Defense- Restriction and Modifcation System	Type II R-M System	Y				E2.1.1.72	site-specific DNA-methyltransferase (adenine-specific)	EC:2.1.1.72	1	3	1	K00571	0	0	0	SRVP18_trench_6_60cm_Atabeya_1_Complete_Final-SRVP18_trench_6_60cm_Atabeya_1_Complete_Final_1_1822	FINAL_SR_VP_26_10_2019_2_100cm_Atabeya_2_FINAL-FINAL_SR_VP_26_10_2019_2_100cm_Atabeya_2_FINAL_1_1775	SRVP_Freyarchaeota_final_genome-New_Freya_genome_for_curation_rev_3_marked_gaps_check_remap_1_2926
104	Defense- Restriction and Modifcation System	Type II R-M System	Y				E3.1.21.4	type II restriction enzyme	EC:3.1.21.4	1	0	0	K01155	1	0	0	SRVP18_trench_6_60cm_Atabeya_1_Complete_Final-SRVP18_trench_6_60cm_Atabeya_1_Complete_Final_1_637	0	0
104	Defense- Restriction and Modifcation System	Type II R-M System	Y				K07317	adenine-specific DNA-methyltransferase	EC:2.1.1.72	3	3	0	K07317	16	0	0	SRVP18_trench_6_60cm_Atabeya_1_Complete_Final-SRVP18_trench_6_60cm_Atabeya_1_Complete_Final_1_588	FINAL_SR_VP_26_10_2019_2_100cm_Atabeya_2_FINAL-FINAL_SR_VP_26_10_2019_2_100cm_Atabeya_2_FINAL_1_1131	0
104	Defense- Restriction and Modifcation System	Type II R-M System	Y				dam	DNA adenine methylase	EC:2.1.1.72	1	0	0	K06223	0	0	0	SRVP18_trench_6_60cm_Atabeya_1_Complete_Final-SRVP18_trench_6_60cm_Atabeya_1_Complete_Final_1_636	0	0
104	Defense- Restriction and Modifcation System	Type II R-M System	Y				zim	modification methylase	NA	2	2	0	K24451	0	3	0	SRVP18_trench_6_60cm_Atabeya_1_Complete_Final-SRVP18_trench_6_60cm_Atabeya_1_Complete_Final_1_1708	FINAL_SR_VP_26_10_2019_2_100cm_Atabeya_2_FINAL-FINAL_SR_VP_26_10_2019_2_100cm_Atabeya_2_FINAL_1_1667	0
105	Carbon	Carbon	Y				aor	aldehyde:ferredoxin oxidoreductase	EC:1.2.7.5	5	6	8	K03738	1	12	44	SRVP18_trench_6_60cm_Atabeya_1_Complete_Final-SRVP18_trench_6_60cm_Atabeya_1_Complete_Final_1_1272	FINAL_SR_VP_26_10_2019_2_100cm_Atabeya_2_FINAL-FINAL_SR_VP_26_10_2019_2_100cm_Atabeya_2_FINAL_1_1342	SRVP_Freyarchaeota_final_genome-New_Freya_genome_for_curation_rev_3_marked_gaps_check_remap_1_160	Y	tungsten-iron-sulfur protein
106	Carbon	Glycerol Metabolism	Y				glpK, GK	glycerol kinase	EC:2.7.1.30	Checked	Checked	Checked	K00864	0	0	0	SRVP18_trench_6_60cm_Atabeya_1_Complete_Final-SRVP18_trench_6_60cm_Atabeya_1_Complete_Final_1_2588	FINAL_SR_VP_26_10_2019_2_100cm_Atabeya_2_FINAL-FINAL_SR_VP_26_10_2019_2_100cm_Atabeya_2_FINAL_1_2497	SRVP_Freyarchaeota_final_genome-New_Freya_genome_for_curation_rev_3_marked_gaps_check_remap_1_618
106	Carbon	Glycerol Metabolism	N				GK5	putative glycerol kinase 5	EC:2.7.1.30	Checked	Checked	Checked	K19583	0	0	0	SRVP18_trench_6_60cm_Atabeya_1_Complete_Final-SRVP18_trench_6_60cm_Atabeya_1_Complete_Final_1_2588	FINAL_SR_VP_26_10_2019_2_100cm_Atabeya_2_FINAL-FINAL_SR_VP_26_10_2019_2_100cm_Atabeya_2_FINAL_1_2497	SRVP_Freyarchaeota_final_genome-New_Freya_genome_for_curation_rev_3_marked_gaps_check_remap_1_618
107	Carbon	Glycerol Metabolism	Y			Cytoplasmic, CytoplasmicMembrane	glpA, glpD	glycerol-3-phosphate dehydrogenase	EC:1.1.5.3	1	1	2	K00111	0	0	0	SRVP18_trench_6_60cm_Atabeya_1_Complete_Final-SRVP18_trench_6_60cm_Atabeya_1_Complete_Final_1_2585	FINAL_SR_VP_26_10_2019_2_100cm_Atabeya_2_FINAL-FINAL_SR_VP_26_10_2019_2_100cm_Atabeya_2_FINAL_1_2581	SRVP_Freyarchaeota_final_genome-New_Freya_genome_for_curation_rev_3_marked_gaps_check_remap_1_617
107	Carbon	Glycerol Metabolism	Y				glpC	glycerol-3-phosphate dehydrogenase subunit C	NA	Checked	Checked	Checked	K00113	0	0	0	SRVP18_trench_6_60cm_Atabeya_1_Complete_Final-SRVP18_trench_6_60cm_Atabeya_1_Complete_Final_1_2583	FINAL_SR_VP_26_10_2019_2_100cm_Atabeya_2_FINAL-FINAL_SR_VP_26_10_2019_2_100cm_Atabeya_2_FINAL_1_2579	SRVP_Freyarchaeota_final_genome-New_Freya_genome_for_curation_rev_3_marked_gaps_check_remap_1_615
107	Carbon	Glycerol Metabolism	Y				glpB	glycerol-3-phosphate dehydrogenase subunit B	EC:1.1.5.3	1	1	2	K00112	0	0	0	SRVP18_trench_6_60cm_Atabeya_1_Complete_Final-SRVP18_trench_6_60cm_Atabeya_1_Complete_Final_1_2584	FINAL_SR_VP_26_10_2019_2_100cm_Atabeya_2_FINAL-FINAL_SR_VP_26_10_2019_2_100cm_Atabeya_2_FINAL_1_2580	SRVP_Freyarchaeota_final_genome-New_Freya_genome_for_curation_rev_3_marked_gaps_check_remap_1_616
108	Carbohydrate-Active enZYmes- Auxiliary Activities	AA0	Y	0	0	Cytoplasmic	AA0	NA	NA	0	0	1	AA0	0	0	369	0	0	SRVP_Freyarchaeota_final_genome-New_Freya_genome_for_curation_rev_3_marked_gaps_check_remap_1_3155
108	Carbohydrate-Active enZYmes- Carbohydrate-Binding Modules	CBM48	Y	Cytoplasmic	Cytoplasmic	Unknown	CBM48	NA	NA	1	1	1	CBM48	0	0	0	SRVP18_trench_6_60cm_Atabeya_1_Complete_Final-SRVP18_trench_6_60cm_Atabeya_1_Complete_Final_1_1034	FINAL_SR_VP_26_10_2019_2_100cm_Atabeya_2_FINAL-FINAL_SR_VP_26_10_2019_2_100cm_Atabeya_2_FINAL_1_1017	SRVP_Freyarchaeota_final_genome-New_Freya_genome_for_curation_rev_3_marked_gaps_check_remap_1_360
108	Carbohydrate-Active enZYmes- Carbohydrate-Binding Modules	CBM50	Y	CytoplasmicMembrane	CytoplasmicMembrane	CytoplasmicMembrane	CBM50	NA	NA	6	6	7	CBM50	9	4	248	SRVP18_trench_6_60cm_Atabeya_1_Complete_Final-SRVP18_trench_6_60cm_Atabeya_1_Complete_Final_1_1230	FINAL_SR_VP_26_10_2019_2_100cm_Atabeya_2_FINAL-FINAL_SR_VP_26_10_2019_2_100cm_Atabeya_2_FINAL_1_1281	SRVP_Freyarchaeota_final_genome-New_Freya_genome_for_curation_rev_3_marked_gaps_check_remap_1_1872
108	Carbohydrate-Active enZYmes- Carbohydrate Esterases	CE8	Y	Cytoplasmic	Cytoplasmic	Cytoplasmic	CE8	NA	NA	2	2	1	CE8	5	1	10	SRVP18_trench_6_60cm_Atabeya_1_Complete_Final-SRVP18_trench_6_60cm_Atabeya_1_Complete_Final_1_1321	FINAL_SR_VP_26_10_2019_2_100cm_Atabeya_2_FINAL-FINAL_SR_VP_26_10_2019_2_100cm_Atabeya_2_FINAL_1_1290	SRVP_Freyarchaeota_final_genome-New_Freya_genome_for_curation_rev_3_marked_gaps_check_remap_1_704
108	Carbohydrate-Active enZYmes- Glycoside Hydrolases	GH0	Y	Unknown		0	GH0	NA	NA	1	1	0	GH0	0	0	0	SRVP18_trench_6_60cm_Atabeya_1_Complete_Final-SRVP18_trench_6_60cm_Atabeya_1_Complete_Final_1_1847	FINAL_SR_VP_26_10_2019_2_100cm_Atabeya_2_FINAL-FINAL_SR_VP_26_10_2019_2_100cm_Atabeya_2_FINAL_1_1806	0
108	Carbohydrate-Active enZYmes- Glycoside Hydrolases	GH1	Y	Cytoplasmic	Cytoplasmic	Cytoplasmic	GH1	NA	NA	1	1	1	GH1	0	0	16	SRVP18_trench_6_60cm_Atabeya_1_Complete_Final-SRVP18_trench_6_60cm_Atabeya_1_Complete_Final_1_2230	FINAL_SR_VP_26_10_2019_2_100cm_Atabeya_2_FINAL-FINAL_SR_VP_26_10_2019_2_100cm_Atabeya_2_FINAL_1_2243	SRVP_Freyarchaeota_final_genome-New_Freya_genome_for_curation_rev_3_marked_gaps_check_remap_1_153
108	Carbohydrate-Active enZYmes- Glycoside Hydrolases	GH106	Y	0	0	Cytoplasmic	GH106	NA	NA	0	0	1	GH106	0	0	0	0	0	SRVP_Freyarchaeota_final_genome-New_Freya_genome_for_curation_rev_3_marked_gaps_check_remap_1_144
108	Carbohydrate-Active enZYmes- Glycoside Hydrolases	GH101	Y	Cytoplasmic	Cytoplasmic	0	GH101	NA	NA	1	1	0	GH101	0	5	5	SRVP18_trench_6_60cm_Atabeya_1_Complete_Final-SRVP18_trench_6_60cm_Atabeya_1_Complete_Final_1_2265	FINAL_SR_VP_26_10_2019_2_100cm_Atabeya_2_FINAL-FINAL_SR_VP_26_10_2019_2_100cm_Atabeya_2_FINAL_1_2165	0
108	Carbohydrate-Active enZYmes- Glycoside Hydrolases	GH13_23	Y	0	0	Cytoplasmic	GH13_23	NA	NA	0	0	1	GH13_23	0	0	0	0	0	SRVP_Freyarchaeota_final_genome-New_Freya_genome_for_curation_rev_3_marked_gaps_check_remap_1_2069
108	Carbohydrate-Active enZYmes- Glycoside Hydrolases	GH116	Y	Unknown	Cytoplasmic	0	GH116	NA	NA	1	1	0	GH116	0	0	0	SRVP18_trench_6_60cm_Atabeya_1_Complete_Final-SRVP18_trench_6_60cm_Atabeya_1_Complete_Final_1_1369	FINAL_SR_VP_26_10_2019_2_100cm_Atabeya_2_FINAL-FINAL_SR_VP_26_10_2019_2_100cm_Atabeya_2_FINAL_1_1262	0
108	Carbohydrate-Active enZYmes- Glycoside Hydrolases	GH2	Y	0	0	Cytoplasmic	GH2	NA	NA	0	0	1	GH2	0	0	0	0	0	SRVP_Freyarchaeota_final_genome-New_Freya_genome_for_curation_rev_3_marked_gaps_check_remap_1_1006
108	Carbohydrate-Active enZYmes- Glycoside Hydrolases	GH130	Y	Cytoplasmic	CytoplasmicMembrane	Cytoplasmic	GH130	NA	NA	2	1	1	GH130	1	0	3	SRVP18_trench_6_60cm_Atabeya_1_Complete_Final-SRVP18_trench_6_60cm_Atabeya_1_Complete_Final_1_1934	FINAL_SR_VP_26_10_2019_2_100cm_Atabeya_2_FINAL-FINAL_SR_VP_26_10_2019_2_100cm_Atabeya_2_FINAL_1_660	SRVP_Freyarchaeota_final_genome-New_Freya_genome_for_curation_rev_3_marked_gaps_check_remap_1_1477
108	Carbohydrate-Active enZYmes- Glycoside Hydrolases	GH27	Y	Cytoplasmic	Cytoplasmic	Cytoplasmic	GH27	NA	NA	1	2	1	GH27	0	2	2	SRVP18_trench_6_60cm_Atabeya_1_Complete_Final-SRVP18_trench_6_60cm_Atabeya_1_Complete_Final_1_1560	FINAL_SR_VP_26_10_2019_2_100cm_Atabeya_2_FINAL-FINAL_SR_VP_26_10_2019_2_100cm_Atabeya_2_FINAL_1_1511	SRVP_Freyarchaeota_final_genome-New_Freya_genome_for_curation_rev_3_marked_gaps_check_remap_1_1833
108	Carbohydrate-Active enZYmes- Glycoside Hydrolases	GH3	Y	0	0	Cytoplasmic	GH3	NA	NA	0	0	1	GH3	0	0	14	0	0	SRVP_Freyarchaeota_final_genome-New_Freya_genome_for_curation_rev_3_marked_gaps_check_remap_1_116
108	Carbohydrate-Active enZYmes- Glycoside Hydrolases	GH31	Y	0	0	Cytoplasmic	GH31	NA	NA	0	0	1	GH31	0	0	0	0	0	SRVP_Freyarchaeota_final_genome-New_Freya_genome_for_curation_rev_3_marked_gaps_check_remap_1_2595
108	Carbohydrate-Active enZYmes- Glycoside Hydrolases	GH28	Y	Cytoplasmic	Cytoplasmic	0	GH28	NA	NA	1	1	0	GH28	1	0	1	SRVP18_trench_6_60cm_Atabeya_1_Complete_Final-SRVP18_trench_6_60cm_Atabeya_1_Complete_Final_1_1557	FINAL_SR_VP_26_10_2019_2_100cm_Atabeya_2_FINAL-FINAL_SR_VP_26_10_2019_2_100cm_Atabeya_2_FINAL_1_1508	0
108	Carbohydrate-Active enZYmes- Glycoside Hydrolases	GH38	Y	Cytoplasmic	Cytoplasmic	Cytoplasmic	GH38	NA	NA	2	2	1	GH38	0	7	7	SRVP18_trench_6_60cm_Atabeya_1_Complete_Final-SRVP18_trench_6_60cm_Atabeya_1_Complete_Final_1_2089	FINAL_SR_VP_26_10_2019_2_100cm_Atabeya_2_FINAL-FINAL_SR_VP_26_10_2019_2_100cm_Atabeya_2_FINAL_1_1893	SRVP_Freyarchaeota_final_genome-New_Freya_genome_for_curation_rev_3_marked_gaps_check_remap_1_1988
108	Carbohydrate-Active enZYmes- Glycoside Hydrolases	GH51	Y	0	0	Cytoplasmic	GH51	NA	NA	0	0	1	GH51	0	0	0	0	0	SRVP_Freyarchaeota_final_genome-New_Freya_genome_for_curation_rev_3_marked_gaps_check_remap_1_481
108	Carbohydrate-Active enZYmes- Glycoside Hydrolases	GH57	Y	0	0	Cytoplasmic	GH57	NA	NA	0	0	2	GH57	0	0	0	0	0	SRVP_Freyarchaeota_final_genome-New_Freya_genome_for_curation_rev_3_marked_gaps_check_remap_1_357
108	Carbohydrate-Active enZYmes- Glycoside Hydrolases	GH77	Y	0	0	Cytoplasmic	GH77	NA	NA	0	0	1	GH77	0	0	0	0	0	SRVP_Freyarchaeota_final_genome-New_Freya_genome_for_curation_rev_3_marked_gaps_check_remap_1_356
108	Carbohydrate-Active enZYmes- Glycoside Hydrolases	GH4	Y	Cytoplasmic	Cytoplasmic	0	GH4	NA	NA	1	2	0	GH4	0	6	6	SRVP18_trench_6_60cm_Atabeya_1_Complete_Final-SRVP18_trench_6_60cm_Atabeya_1_Complete_Final_1_1648	FINAL_SR_VP_26_10_2019_2_100cm_Atabeya_2_FINAL-FINAL_SR_VP_26_10_2019_2_100cm_Atabeya_2_FINAL_1_1601	0
108	Carbohydrate-Active enZYmes- Glycoside Hydrolases	GH9	Y	Cytoplasmic	Cytoplasmic	Cytoplasmic	GH9	NA	NA	1	1	1	GH9	1	0	1	SRVP18_trench_6_60cm_Atabeya_1_Complete_Final-SRVP18_trench_6_60cm_Atabeya_1_Complete_Final_1_1858	FINAL_SR_VP_26_10_2019_2_100cm_Atabeya_2_FINAL-FINAL_SR_VP_26_10_2019_2_100cm_Atabeya_2_FINAL_1_1829	SRVP_Freyarchaeota_final_genome-New_Freya_genome_for_curation_rev_3_marked_gaps_check_remap_1_2936
108	Carbohydrate-Active enZYmes- Glycoside Hydrolases	GH94	Y	Unknown	Cytoplasmic	0	GH94	NA	NA	2	2	0	GH94	0	0	0	SRVP18_trench_6_60cm_Atabeya_1_Complete_Final-SRVP18_trench_6_60cm_Atabeya_1_Complete_Final_1_1898	FINAL_SR_VP_26_10_2019_2_100cm_Atabeya_2_FINAL-FINAL_SR_VP_26_10_2019_2_100cm_Atabeya_2_FINAL_1_1990	0
108	Carbohydrate-Active enZYmes- Glycosyl Transferases	GT1	Y	Cytoplasmic	Cytoplasmic	Cytoplasmic	GT1	NA	NA	1	1	1	GT1	4	0	5	SRVP18_trench_6_60cm_Atabeya_1_Complete_Final-SRVP18_trench_6_60cm_Atabeya_1_Complete_Final_1_2711	FINAL_SR_VP_26_10_2019_2_100cm_Atabeya_2_FINAL-FINAL_SR_VP_26_10_2019_2_100cm_Atabeya_2_FINAL_1_2709	SRVP_Freyarchaeota_final_genome-New_Freya_genome_for_curation_rev_3_marked_gaps_check_remap_1_2501
108	Carbohydrate-Active enZYmes- Glycosyl Transferases	GT20	Y	0	0	Unknown	GT20	NA	NA	0	0	1	GT20	0	0	0	0	0	SRVP_Freyarchaeota_final_genome-New_Freya_genome_for_curation_rev_3_marked_gaps_check_remap_1_832
108	Carbohydrate-Active enZYmes- Glycosyl Transferases	GT2	Y	CytoplasmicMembrane	CytoplasmicMembrane	Cytoplasmic	GT2	NA	NA	2	3	1	GT2	0	0	0	SRVP18_trench_6_60cm_Atabeya_1_Complete_Final-SRVP18_trench_6_60cm_Atabeya_1_Complete_Final_1_1207	FINAL_SR_VP_26_10_2019_2_100cm_Atabeya_2_FINAL-FINAL_SR_VP_26_10_2019_2_100cm_Atabeya_2_FINAL_1_1218	SRVP_Freyarchaeota_final_genome-New_Freya_genome_for_curation_rev_3_marked_gaps_check_remap_1_1193
108	Carbohydrate-Active enZYmes- Glycosyl Transferases	GT35	Y	0	0	Unknown	GT35	NA	NA	0	0	3	GT35	0	0	0	0	0	SRVP_Freyarchaeota_final_genome-New_Freya_genome_for_curation_rev_3_marked_gaps_check_remap_1_362
108	Carbohydrate-Active enZYmes- Glycosyl Transferases	GT3	Y	Cytoplasmic	Cytoplasmic	Cytoplasmic	GT3	NA	NA	1	1	1	GT3	60	25	108	SRVP18_trench_6_60cm_Atabeya_1_Complete_Final-SRVP18_trench_6_60cm_Atabeya_1_Complete_Final_1_622	FINAL_SR_VP_26_10_2019_2_100cm_Atabeya_2_FINAL-FINAL_SR_VP_26_10_2019_2_100cm_Atabeya_2_FINAL_1_542	SRVP_Freyarchaeota_final_genome-New_Freya_genome_for_curation_rev_3_marked_gaps_check_remap_1_1677
108	Carbohydrate-Active enZYmes- Glycosyl Transferases	GT4	Y	Cytoplasmic	Cytoplasmic	Unknown	GT4	NA	NA	1	2	3	GT4	2	0	10	SRVP18_trench_6_60cm_Atabeya_1_Complete_Final-SRVP18_trench_6_60cm_Atabeya_1_Complete_Final_1_2031	FINAL_SR_VP_26_10_2019_2_100cm_Atabeya_2_FINAL-FINAL_SR_VP_26_10_2019_2_100cm_Atabeya_2_FINAL_1_2301	SRVP_Freyarchaeota_final_genome-New_Freya_genome_for_curation_rev_3_marked_gaps_check_remap_1_1204
108	Carbohydrate-Active enZYmes- Glycosyl Transferases	GT66	Y	CytoplasmicMembrane	CytoplasmicMembrane	CytoplasmicMembrane	GT66	NA	NA	1	1	1	GT66	0	23	23	SRVP18_trench_6_60cm_Atabeya_1_Complete_Final-SRVP18_trench_6_60cm_Atabeya_1_Complete_Final_1_1110	FINAL_SR_VP_26_10_2019_2_100cm_Atabeya_2_FINAL-FINAL_SR_VP_26_10_2019_2_100cm_Atabeya_2_FINAL_1_1100	SRVP_Freyarchaeota_final_genome-New_Freya_genome_for_curation_rev_3_marked_gaps_check_remap_1_1578
108	Carbohydrate-Active enZYmes- Glycosyl Transferases	GT7	Y	Unknown	Cytoplasmic	Cytoplasmic	GT7	NA	NA	1	1	1	GT7	0	18	33	SRVP18_trench_6_60cm_Atabeya_1_Complete_Final-SRVP18_trench_6_60cm_Atabeya_1_Complete_Final_1_554	FINAL_SR_VP_26_10_2019_2_100cm_Atabeya_2_FINAL-FINAL_SR_VP_26_10_2019_2_100cm_Atabeya_2_FINAL_1_605	SRVP_Freyarchaeota_final_genome-New_Freya_genome_for_curation_rev_3_marked_gaps_check_remap_1_1327
109	Carbon	Carbon	Y				malZ	alpha-glucosidase	EC:3.2.1.20	0	0	1	K01187	0	0	0	0	0	SRVP_Freyarchaeota_final_genome-New_Freya_genome_for_curation_rev_3_marked_gaps_check_remap_1_2595
110	Carbon	Glycolysis/Glucoenogenesis	N				pgi-pmi	glucose/mannose-6-phosphate isomerase	EC:5.3.1.9 5.3.1.8	1	1	0	K15916	0	6	0	SRVP18_trench_6_60cm_Atabeya_1_Complete_Final-SRVP18_trench_6_60cm_Atabeya_1_Complete_Final_1_221	FINAL_SR_VP_26_10_2019_2_100cm_Atabeya_2_FINAL-FINAL_SR_VP_26_10_2019_2_100cm_Atabeya_2_FINAL_1_233	0
111	Modified EMP Pathway (9)	Glycolysis/Glucoenogenesis	Y				ppdK	pyruvate, orthophosphate dikinase	EC:2.7.9.1	1	1	0	K01006	4	0	0	SRVP18_trench_6_60cm_Atabeya_1_Complete_Final-SRVP18_trench_6_60cm_Atabeya_1_Complete_Final_1_2711	FINAL_SR_VP_26_10_2019_2_100cm_Atabeya_2_FINAL-FINAL_SR_VP_26_10_2019_2_100cm_Atabeya_2_FINAL_1_2709	0
112	Carbon	TCA Cycle	Y				E4.2.1.2A/AA/AB/B, fumA, fumB, fumC, FH	Fumarate hydratase, class I/II, subunit alpha/beta	EC:4.2.1.2	1	1	0	K01677	0	0	0	SRVP18_trench_6_60cm_Atabeya_1_Complete_Final-SRVP18_trench_6_60cm_Atabeya_1_Complete_Final_1_719	FINAL_SR_VP_26_10_2019_2_100cm_Atabeya_2_FINAL-FINAL_SR_VP_26_10_2019_2_100cm_Atabeya_2_FINAL_1_735	0
112	Carbon	TCA Cycle	Y				E4.2.1.2A/AA/AB/B, fumA, fumB, fumC, FH	Fumarate hydratase, class I/II, subunit alpha/beta	EC:4.2.1.2	1	1	0	K01678	0	0	0	SRVP18_trench_6_60cm_Atabeya_1_Complete_Final-SRVP18_trench_6_60cm_Atabeya_1_Complete_Final_1_718	FINAL_SR_VP_26_10_2019_2_100cm_Atabeya_2_FINAL-FINAL_SR_VP_26_10_2019_2_100cm_Atabeya_2_FINAL_1_736	0
113	Environmental Sensing/Response	Environmental Stress Response	Y				PRDX2_4, ahpC	peroxiredoxin 2/4	EC:1.11.1.24	1	1	0	K03386	1	5	0	SRVP18_trench_6_60cm_Atabeya_1_Complete_Final-SRVP18_trench_6_60cm_Atabeya_1_Complete_Final_1_1566	FINAL_SR_VP_26_10_2019_2_100cm_Atabeya_2_FINAL-FINAL_SR_VP_26_10_2019_2_100cm_Atabeya_2_FINAL_1_1529	0
114	Hydrogenase	NiFe Group 3b	Y				hydA	sulfhydrogenase subunit alpha	EC:1.12.1.3 1.12.1.5	Checked	Checked	Checked	K17993/PF01058/SSF56770	0	11	0	SRVP18_trench_6_60cm_Atabeya_1_Complete_Final-SRVP18_trench_6_60cm_Atabeya_1_Complete_Final_1_1428	FINAL_SR_VP_26_10_2019_2_100cm_Atabeya_2_FINAL-FINAL_SR_VP_26_10_2019_2_100cm_Atabeya_2_FINAL_1_1432	0
114	Hydrogenase	NiFe Group 3b	Y				hydB	[NiFe] hydrogenase large subunit	EC:1.12.2.1	Checked	Checked	Checked	K00437/PF00374/SSF56762	0	15	0	SRVP18_trench_6_60cm_Atabeya_1_Complete_Final-SRVP18_trench_6_60cm_Atabeya_1_Complete_Final_1_1429	FINAL_SR_VP_26_10_2019_2_100cm_Atabeya_2_FINAL-FINAL_SR_VP_26_10_2019_2_100cm_Atabeya_2_FINAL_1_1433	0
114	Hydrogenase	NiFe Group 3b	Y				hydC	iron-hydrogenase subunit gamma	EC:1.12.1.4	Checked	Checked	Checked	K17999/IPR012165	2	4	0	SRVP18_trench_6_60cm_Atabeya_1_Complete_Final-SRVP18_trench_6_60cm_Atabeya_1_Complete_Final_1_1427	FINAL_SR_VP_26_10_2019_2_100cm_Atabeya_2_FINAL-FINAL_SR_VP_26_10_2019_2_100cm_Atabeya_2_FINAL_1_1431	0
114	Hydrogenase	NiFe Group 3b	Y				hydD	sulfhydrogenase subunit delta	EC:1.12.1.3 1.12.1.5	Checked	Checked	Checked	K17994/IPR037024	0	11	0	SRVP18_trench_6_60cm_Atabeya_1_Complete_Final-SRVP18_trench_6_60cm_Atabeya_1_Complete_Final_1_1428	FINAL_SR_VP_26_10_2019_2_100cm_Atabeya_2_FINAL-FINAL_SR_VP_26_10_2019_2_100cm_Atabeya_2_FINAL_1_1432	0
115	Wood-Ljungdahl	Wood-Ljungdahl Pathway- H4F methyl branch	Y				metF, MTHFR	methylenetetrahydrofolate reductase (NADH)	EC:1.5.1.54	1	1	0	K00297	0	16	0	SRVP18_trench_6_60cm_Atabeya_1_Complete_Final-SRVP18_trench_6_60cm_Atabeya_1_Complete_Final_1_931	FINAL_SR_VP_26_10_2019_2_100cm_Atabeya_2_FINAL-FINAL_SR_VP_26_10_2019_2_100cm_Atabeya_2_FINAL_1_909	0
116	Environmental Sensing	Two-Component Signaling System	Y				4VR	4-vinyl reductase, 4VR	NA	Checked iMGE-xii	-	-	IPR004096	0	-	-	SRVP_Atabeyarchaeota_1_curated.FINAL_iMGE-xii_8, SRVP_Atabeyarchaeota_1_curated.FINAL_iMGE-xii_9, SRVP_Atabeyarchaeota_1_curated.FINAL_iMGE-xii_10	-	-
117	Environmental Sensing/Response	Environmental Sensing MGE	Y				rsbR	rsbT co-antagonist protein RsbR	NA	2	1	0	K17763	0	7	0	SRVP18_trench_6_60cm_Atabeya_1_Complete_Final-SRVP18_trench_6_60cm_Atabeya_1_Complete_Final_1_2300/SRVP_Atabeyarchaeota_1_curated.FINAL_iMGE-xii_17	FINAL_SR_VP_26_10_2019_2_100cm_Atabeya_2_FINAL-FINAL_SR_VP_26_10_2019_2_100cm_Atabeya_2_FINAL_1_2319	0		Transcription but not within iMGE
117	Environmental Sensing/Response	Environmental Sensing MGE	Y				rsbT	serine/threonine-protein kinase RsbT	EC:2.7.11.1	2	2	0	K17752	0	2	0	SRVP18_trench_6_60cm_Atabeya_1_Complete_Final-SRVP18_trench_6_60cm_Atabeya_1_Complete_Final_1_2299/SRVP_Atabeyarchaeota_1_curated.FINAL_iMGE-xii_16	FINAL_SR_VP_26_10_2019_2_100cm_Atabeya_2_FINAL-FINAL_SR_VP_26_10_2019_2_100cm_Atabeya_2_FINAL_1_2321	0		Transcription but not within iMGE
118	Environmental Sensing/Response	Environmental Sensing MGE	Y				Gaf_KaiC-like	circadian clock protein KaiC	NA	Checked iMGE-xii	-	-	K08482/PF06745	0	-	-	SRVP_Atabeyarchaeota_1_curated.FINAL_iMGE-xii_3; SRVP_Atabeyarchaeota_1_curated.FINAL_iMGE-xii_7: SRVP_Atabeyarchaeota_1_curated.FINAL_iMGE-xii_9; SRVP_Atabeyarchaeota_1_curated.FINAL_iMGE-xii_21	-	-
118	Environmental Sensing/Response	Environmental Sensing MGE	Y				rsbS	rsbT antagonist protein RsbS	NA	1	1	0	K17762	0	2	0	SRVP18_trench_6_60cm_Atabeya_1_Complete_Final-SRVP18_trench_6_60cm_Atabeya_1_Complete_Final_1_2298/SRVP_Atabeyarchaeota_1_curated.FINAL_iMGE-xii_15				Transcription but not within iMGE
118	Environmental Sensing/Response	Environmental Sensing MGE	Y				rsbXW	phosphoserine phosphatase RsbX/serine/threonine-protein kinase RsbW	3.1.3.3/2.7.11.1	1	1	0	K05518/K04757	0	0	0	SRVP18_trench_6_60cm_Atabeya_1_Complete_Final-SRVP18_trench_6_60cm_Atabeya_1_Complete_Final_1_2297/SRVP_Atabeyarchaeota_1_curated.FINAL_iMGE-xii_14				Transcription but not within iMGE
118	Environmental Sensing/Response	Environmental Sensing MGE	Y				rsbV	anti-sigma B factor antagonist	NA	Checked	Checked	Checked	K04749	0	0	0	SRVP18_trench_6_60cm_Atabeya_1_Complete_Final-SRVP18_trench_6_60cm_Atabeya_1_Complete_Final_1_2301/SRVP_Atabeyarchaeota_1_curated.FINAL_iMGE-xii_18				Transcription but not within iMGE
118	Environmental Sensing/Response	Environmental Sensing MGE	Y				KaiC	circadian clock protein KaiC	NA	10	9	5	K08482	0	28	0
119	Environmental Sensing/Response	Environmental Sensing MGE	Y				FtsY	fused signal recognition particle receptor	NA	1	1	1	K03110	0	0	0	SRVP18_trench_6_60cm_Atabeya_1_Complete_Final-SRVP18_trench_6_60cm_Atabeya_1_Complete_Final_1_247	FINAL_SR_VP_26_10_2019_2_100cm_Atabeya_2_FINAL-FINAL_SR_VP_26_10_2019_2_100cm_Atabeya_2_FINAL_1_257	SRVP_Freyarchaeota_final_genome-New_Freya_genome_for_curation_rev_3_marked_gaps_check_remap_1_1444
120	Environmental Sensing/Response	Environmental Sensing MGE	Y				Peptidase	NA	NA	Checked for response to iMGE-xii	-	-	MEROPs	0	-	-	0	-	-
120	Environmental Sensing/Response	Environmental Sensing MGE	Y				Peptidase	Peptidase S26B	NA	1	-	-	IPR001733/TIGR02228/TIGR00064	0	0	0	SRVP18_trench_6_60cm_Atabeya_1_Complete_Final-SRVP18_trench_6_60cm_Atabeya_1_Complete_Final_1_192	0	0
121	Environmental Sensing/Response	Environmental Sensing MGE	Y				GTPase	NA	NA	Checked iMGE-xii	-	-	PS51417/PF04670	0	-	-	SRVP_Atabeyarchaeota_1_curated.FINAL_iMGE-xii_6; SRVP_Atabeyarchaeota_1_curated.FINAL_iMGE-xii_29	-	-	Figure 5
121	Environmental Sensing/Response	ESP	Y				GTPase	GTPase	NA	Checked iMGE-xii	-	-	Manual	0	-	-	SRVP_Atabeyarchaeota_1_curated.FINAL_iMGE-xii_6/SRVP18_trench_6_60cm_Atabeya_1_Complete_Final-SRVP18_trench_6_60cm_Atabeya_1_Complete_Final_1_2288 and SRVP_Atabeyarchaeota_1_curated.FINAL_iMGE-xii_29/SRVP18_trench_6_60cm_Atabeya_1_Complete_Final-SRVP18_trench_6_60cm_Atabeya_1_Complete_Final_1_2313	-	-	Yes
122	Defense- Restriction and Modifcation System	Type I R-M System	Y				hsdR	type I restriction enzyme, R subunit	EC:3.1.21.3	1	1	0	K01153	3	5	0	SRVP18_trench_6_60cm_Atabeya_1_Complete_Final-SRVP18_trench_6_60cm_Atabeya_1_Complete_Final_1_1977	FINAL_SR_VP_26_10_2019_2_100cm_Atabeya_2_FINAL-FINAL_SR_VP_26_10_2019_2_100cm_Atabeya_2_FINAL_1_2066	0
122	Defense- Restriction and Modifcation System	Type I R-M System	Y				hsdS	type I restriction enzyme, S subunit	EC:3.1.21.3	1	2	0	K01154	0	3	0	SRVP18_trench_6_60cm_Atabeya_1_Complete_Final-SRVP18_trench_6_60cm_Atabeya_1_Complete_Final_1_1979	FINAL_SR_VP_26_10_2019_2_100cm_Atabeya_2_FINAL-FINAL_SR_VP_26_10_2019_2_100cm_Atabeya_2_FINAL_1_2065	0
122	Defense- Restriction and Modifcation System	Type I R-M System	Y				hsdM	type I restriction enzyme M protein	EC:2.1.1.72	1	3	0	K03427	0	2	0	SRVP18_trench_6_60cm_Atabeya_1_Complete_Final-SRVP18_trench_6_60cm_Atabeya_1_Complete_Final_1_1978	FINAL_SR_VP_26_10_2019_2_100cm_Atabeya_2_FINAL-FINAL_SR_VP_26_10_2019_2_100cm_Atabeya_2_FINAL_1_1145	0
123	Defense- Restriction and Modifcation System	Type IV R-M System	Y				mrr	restriction system protein	NA	1	0	0	K07448	0	0	0	SRVP18_trench_6_60cm_Atabeya_1_Complete_Final-SRVP18_trench_6_60cm_Atabeya_1_Complete_Final_1_2343	0	0
124	Transport	Transporter- Tungstate	Y				tupA, vupA	tungstate transport system substrate-binding protein	NA	1	1	0	K05772	0	0	0	SRVP18_trench_6_60cm_Atabeya_1_Complete_Final-SRVP18_trench_6_60cm_Atabeya_1_Complete_Final_1_1656	FINAL_SR_VP_26_10_2019_2_100cm_Atabeya_2_FINAL-FINAL_SR_VP_26_10_2019_2_100cm_Atabeya_2_FINAL_1_1612	0
124	Transport	Transporter- Tungstate	Y				tupB, vupB	tungstate transport system permease protein	NA	1	1	0	K05773	0	0	0	SRVP18_trench_6_60cm_Atabeya_1_Complete_Final-SRVP18_trench_6_60cm_Atabeya_1_Complete_Final_1_1657	FINAL_SR_VP_26_10_2019_2_100cm_Atabeya_2_FINAL-FINAL_SR_VP_26_10_2019_2_100cm_Atabeya_2_FINAL_1_1613	0
124	Transport	Transporter- Tungstate	Y				tupC, vupC	tungstate transport system ATP-binding protein	EC:7.3.2.6	1	1	0	K06857	0	0	0	SRVP18_trench_6_60cm_Atabeya_1_Complete_Final-SRVP18_trench_6_60cm_Atabeya_1_Complete_Final_1_1658	FINAL_SR_VP_26_10_2019_2_100cm_Atabeya_2_FINAL-FINAL_SR_VP_26_10_2019_2_100cm_Atabeya_2_FINAL_1_1614	0
125	Transport	Transport- Lipooligosaccharide	N				nodI	lipooligosaccharide transport system ATP-binding protein	NA	1	1	0	K09695	0	0	0	SRVP18_trench_6_60cm_Atabeya_1_Complete_Final-SRVP18_trench_6_60cm_Atabeya_1_Complete_Final_1_2246	FINAL_SR_VP_26_10_2019_2_100cm_Atabeya_2_FINAL-FINAL_SR_VP_26_10_2019_2_100cm_Atabeya_2_FINAL_1_2189	0
125	Transport	Transport- Lipooligosaccharide	N				nodJ	lipooligosaccharide transport system permease protein	NA	1	1	0	K09694	0	1	0	SRVP18_trench_6_60cm_Atabeya_1_Complete_Final-SRVP18_trench_6_60cm_Atabeya_1_Complete_Final_1_2247	FINAL_SR_VP_26_10_2019_2_100cm_Atabeya_2_FINAL-FINAL_SR_VP_26_10_2019_2_100cm_Atabeya_2_FINAL_1_2188	0
126	Transport	Transporter-Branched-chain amino acid	N				livF	branched-chain amino acid transport system ATP-binding protein	NA	1	1	0	K01996	0	3	0	SRVP18_trench_6_60cm_Atabeya_1_Complete_Final-SRVP18_trench_6_60cm_Atabeya_1_Complete_Final_1_157	FINAL_SR_VP_26_10_2019_2_100cm_Atabeya_2_FINAL-FINAL_SR_VP_26_10_2019_2_100cm_Atabeya_2_FINAL_1_1571	0
126	Transport	Transporter-Branched-chain amino acid	N				livG	branched-chain amino acid transport system ATP-binding protein	NA	1	1	0	K01995	0	2	0	SRVP18_trench_6_60cm_Atabeya_1_Complete_Final-SRVP18_trench_6_60cm_Atabeya_1_Complete_Final_1_158	FINAL_SR_VP_26_10_2019_2_100cm_Atabeya_2_FINAL-FINAL_SR_VP_26_10_2019_2_100cm_Atabeya_2_FINAL_1_1572	0
126	Transport	Transporter-Branched-chain amino acid	N				livK	branched-chain amino acid transport system substrate-binding protein	NA	Checked	Checked	0	K01999	0	0	0	SRVP18_trench_6_60cm_Atabeya_1_Complete_Final-SRVP18_trench_6_60cm_Atabeya_1_Complete_Final_1_161	FINAL_SR_VP_26_10_2019_2_100cm_Atabeya_2_FINAL-FINAL_SR_VP_26_10_2019_2_100cm_Atabeya_2_FINAL_1_1575	0
126	Transport	Transporter-Branched-chain amino acid	N				livH	branched-chain amino acid transport system permease protein	NA	1	1	0	K01997	0	0	0	SRVP18_trench_6_60cm_Atabeya_1_Complete_Final-SRVP18_trench_6_60cm_Atabeya_1_Complete_Final_1_160	FINAL_SR_VP_26_10_2019_2_100cm_Atabeya_2_FINAL-FINAL_SR_VP_26_10_2019_2_100cm_Atabeya_2_FINAL_1_1574	0
126	Transport	Transporter-Branched-chain amino acid	N				livM	branched-chain amino acid transport system permease protein	NA	1	1	0	K01998	4	3	0	SRVP18_trench_6_60cm_Atabeya_1_Complete_Final-SRVP18_trench_6_60cm_Atabeya_1_Complete_Final_1_159	FINAL_SR_VP_26_10_2019_2_100cm_Atabeya_2_FINAL-FINAL_SR_VP_26_10_2019_2_100cm_Atabeya_2_FINAL_1_1573	0
130	Transport	Sodium	Y				hppA	K(+)-stimulated pyrophosphate-energized sodium pump	EC:7.2.3.1	1	1	0	K15987	5	3	0
131	Environmental Sensing/Response	Nitroalkane oxidation	Y				ncd2, npd	nitronate monooxygenase	EC:1.13.12.16	1	1	3	K00459	0	0	2	SRVP18_trench_6_60cm_Atabeya_1_Complete_Final-SRVP18_trench_6_60cm_Atabeya_1_Complete_Final_1_2221	FINAL_SR_VP_26_10_2019_2_100cm_Atabeya_2_FINAL-FINAL_SR_VP_26_10_2019_2_100cm_Atabeya_2_FINAL_1_2238	SRVP_Freyarchaeota_final_genome-New_Freya_genome_for_curation_rev_3_marked_gaps_check_remap_1_1798	Y
132	Transport	Transport- Sugar	Y				MFS	Sugar (and other) transporter	2.A.1.1	Checked	Checked	Checked	PF00083	9	21	1	SRVP18_trench_6_60cm_Atabeya_1_Complete_Final-SRVP18_trench_6_60cm_Atabeya_1_Complete_Final_1_2372	FINAL_SR_VP_26_10_2019_2_100cm_Atabeya_2_FINAL-FINAL_SR_VP_26_10_2019_2_100cm_Atabeya_2_FINAL_1_2370	SRVP_Freyarchaeota_final_genome-New_Freya_genome_for_curation_rev_3_marked_gaps_check_remap_1_166
133	Transport	Transport- Maltose	Y				malFG/ThuFG	Binding-protein-dependent transport system inner membrane component	3.A.1.1/17	Checked	Checked	Checked	PF00528	7	3	0	SRVP18_trench_6_60cm_Atabeya_1_Complete_Final-SRVP18_trench_6_60cm_Atabeya_1_Complete_Final_1_2238	FINAL_SR_VP_26_10_2019_2_100cm_Atabeya_2_FINAL-FINAL_SR_VP_26_10_2019_2_100cm_Atabeya_2_FINAL_1_2434	SRVP_Freyarchaeota_final_genome-New_Freya_genome_for_curation_rev_3_marked_gaps_check_remap_1_304
133	Transport	Transport- Maltose	Y				malK/ThuK	ABC transporter	3.A.1.1/17	Checked	Checked	Checked	PF00005	0	0	0	SRVP18_trench_6_60cm_Atabeya_1_Complete_Final-SRVP18_trench_6_60cm_Atabeya_1_Complete_Final_1_2331	FINAL_SR_VP_26_10_2019_2_100cm_Atabeya_2_FINAL-FINAL_SR_VP_26_10_2019_2_100cm_Atabeya_2_FINAL_1_2433	SRVP_Freyarchaeota_final_genome-New_Freya_genome_for_curation_rev_3_marked_gaps_check_remap_1_303
133	Transport	Transport- Maltose	Y				malE/ThuE	Bacterial extracellular solute-binding protein	3.A.1.1/17	Checked	0	Checked	PF01547	0	0	1	SRVP18_trench_6_60cm_Atabeya_1_Complete_Final-SRVP18_trench_6_60cm_Atabeya_1_Complete_Final_1_2328	0	SRVP_Freyarchaeota_final_genome-New_Freya_genome_for_curation_rev_3_marked_gaps_check_remap_1_305
133	Transport	Transport- Maltose	Y				malK/ThuK	TOBE domain	3.A.1.1/17	Checked	Checked	0	PF08402	0	12	0	SRVP18_trench_6_60cm_Atabeya_1_Complete_Final-SRVP18_trench_6_60cm_Atabeya_1_Complete_Final_1_2436	FINAL_SR_VP_26_10_2019_2_100cm_Atabeya_2_FINAL-FINAL_SR_VP_26_10_2019_2_100cm_Atabeya_2_FINAL_1_2432	0
127128	Butanol Oxidation	Butanol Oxidation	N				adhE	acetaldehyde dehydrogenase / alcohol dehydrogenase	EC:1.2.1.10 1.1.1.1	Checked	Checked	Checked	K04072/PF00171	0	0	0	SRVP18_trench_6_60cm_Atabeya_1_Complete_Final-SRVP18_trench_6_60cm_Atabeya_1_Complete_Final_1_795	FINAL_SR_VP_26_10_2019_2_100cm_Atabeya_2_FINAL-FINAL_SR_VP_26_10_2019_2_100cm_Atabeya_2_FINAL_1_796	SRVP_Freyarchaeota_final_genome-New_Freya_genome_for_curation_rev_3_marked_gaps_check_remap_1_1852	Y
1,3	Modified EMP Pathway (1&3)	Glycolysis/Glucoenogenesis	Y				pfkC	ADP-dependent phosphofructokinase/glucokinase	EC:2.7.1.146 2.7.1.147	0	0	1	K00918	0	0	0	0	0	SRVP_Freyarchaeota_final_genome-New_Freya_genome_for_curation_rev_3_marked_gaps_check_remap_1_195
2023-10-23	Modified EMP Pathway (10)/TCA Cycle (23)	Modified EMP Pathway/TCA Cycle	Y				korA, oorA, oforA	2-oxoglutarate/2-oxoacid ferredoxin oxidoreductase subunit alpha	EC:1.2.7.3 1.2.7.11	3	3	2	K00174	0	6	7	SRVP18_trench_6_60cm_Atabeya_1_Complete_Final-SRVP18_trench_6_60cm_Atabeya_1_Complete_Final_1_1221	FINAL_SR_VP_26_10_2019_2_100cm_Atabeya_2_FINAL-FINAL_SR_VP_26_10_2019_2_100cm_Atabeya_2_FINAL_1_1394	SRVP_Freyarchaeota_final_genome-New_Freya_genome_for_curation_rev_3_marked_gaps_check_remap_1_404
2023-10-23	Modified EMP Pathway (10)/TCA Cycle (23)	Modified EMP Pathway/TCA Cycle	Y				korB, oorB, oforB	2-oxoglutarate/2-oxoacid ferredoxin oxidoreductase subunit beta	EC:1.2.7.3 1.2.7.11	3	3	2	K00175	1	0	4	SRVP18_trench_6_60cm_Atabeya_1_Complete_Final-SRVP18_trench_6_60cm_Atabeya_1_Complete_Final_1_1222	FINAL_SR_VP_26_10_2019_2_100cm_Atabeya_2_FINAL-FINAL_SR_VP_26_10_2019_2_100cm_Atabeya_2_FINAL_1_1395	SRVP_Freyarchaeota_final_genome-New_Freya_genome_for_curation_rev_3_marked_gaps_check_remap_1_403
18, 36	Nonoxidative Pentose Phosphate Pathway (NO-PPP), Formaldehyde Oxidation	Pentose Phosphate Pathway	Y				fae-hps	bifunctional enzyme Fae/Hps	EC:4.2.1.147 4.1.2.43	1	1	1	K13812	0	1	6	SRVP18_trench_6_60cm_Atabeya_1_Complete_Final-SRVP18_trench_6_60cm_Atabeya_1_Complete_Final_1_459	FINAL_SR_VP_26_10_2019_2_100cm_Atabeya_2_FINAL-FINAL_SR_VP_26_10_2019_2_100cm_Atabeya_2_FINAL_1_483	SRVP_Freyarchaeota_final_genome-New_Freya_genome_for_curation_rev_3_marked_gaps_check_remap_1_1911
25,86	TCA Cycle (25)/Oxidative Phosphorylation	TCA Cycle/ETC-Complex II	Y	CytoplasmicMembrane	CytoplasmicMembrane	CytoplasmicMembrane	sdhA, frdA	succinate dehydrogenase flavoprotein subunit	EC:1.3.5.1	1	Checked	1	K00239	0	0	0	SRVP18_trench_6_60cm_Atabeya_1_Complete_Final-SRVP18_trench_6_60cm_Atabeya_1_Complete_Final_1_717	FINAL_SR_VP_26_10_2019_2_100cm_Atabeya_2_FINAL-FINAL_SR_VP_26_10_2019_2_100cm_Atabeya_2_FINAL_1_737	SRVP_Freyarchaeota_final_genome-New_Freya_genome_for_curation_rev_3_marked_gaps_check_remap_1_326
25,86	TCA Cycle (25)/Oxidative Phosphorylation	TCA Cycle/ETC-Complex II	Y	CytoplasmicMembrane	CytoplasmicMembrane	CytoplasmicMembrane	sdhB, frdB	succinate dehydrogenase iron-sulfur subunit	EC:1.3.5.1	1	1	1	K00240	0	0	0	SRVP18_trench_6_60cm_Atabeya_1_Complete_Final-SRVP18_trench_6_60cm_Atabeya_1_Complete_Final_1_716	FINAL_SR_VP_26_10_2019_2_100cm_Atabeya_2_FINAL-FINAL_SR_VP_26_10_2019_2_100cm_Atabeya_2_FINAL_1_738	SRVP_Freyarchaeota_final_genome-New_Freya_genome_for_curation_rev_3_marked_gaps_check_remap_1_327
3,4	Modified EMP Pathway (3,4)	Glycolysis/Glucoenogenesis	Y				K01622	fructose 1,6-bisphosphate aldolase/phosphatase	EC:4.1.2.13 3.1.3.11	1	1	1	K01622	2	0	0	SRVP18_trench_6_60cm_Atabeya_1_Complete_Final-SRVP18_trench_6_60cm_Atabeya_1_Complete_Final_1_224	FINAL_SR_VP_26_10_2019_2_100cm_Atabeya_2_FINAL-FINAL_SR_VP_26_10_2019_2_100cm_Atabeya_2_FINAL_1_236	SRVP_Freyarchaeota_final_genome-New_Freya_genome_for_curation_rev_3_marked_gaps_check_remap_1_974
37,38	Wood-Ljungdahl/Reductive Glycine Pathway	Wood-Ljungdahl Pathway- H4F methyl branch, Reductive Glycine Pathway	Y				folD	methylenetetrahydrofolate dehydrogenase (NADP+) / methenyltetrahydrofolate cyclohydrolase	EC:1.5.1.5 3.5.4.9	0	0	1	K01491	0	0	0	0	0	SRVP_Freyarchaeota_final_genome-New_Freya_genome_for_curation_rev_3_marked_gaps_check_remap_1_2067
39H	Reductive Glycine Pathway	Glycine Cleavage System	Y				gcvH, GCSH	glycine cleavage system H protein	NA	3	4	5	K02437	0	1	0	SRVP18_trench_6_60cm_Atabeya_1_Complete_Final-SRVP18_trench_6_60cm_Atabeya_1_Complete_Final_1_534	FINAL_SR_VP_26_10_2019_2_100cm_Atabeya_2_FINAL-FINAL_SR_VP_26_10_2019_2_100cm_Atabeya_2_FINAL_1_615	SRVP_Freyarchaeota_final_genome-New_Freya_genome_for_curation_rev_3_marked_gaps_check_remap_1_564
39P	Reductive Glycine Pathway	Glycine Cleavage System	Y				gcvPA	glycine cleavage system P protein (glycine dehydrogenase) subunit 1	EC:1.4.4.2	1	1	1	K00282	0	0	0	SRVP18_trench_6_60cm_Atabeya_1_Complete_Final-SRVP18_trench_6_60cm_Atabeya_1_Complete_Final_1_266	FINAL_SR_VP_26_10_2019_2_100cm_Atabeya_2_FINAL-FINAL_SR_VP_26_10_2019_2_100cm_Atabeya_2_FINAL_1_282	SRVP_Freyarchaeota_final_genome-New_Freya_genome_for_curation_rev_3_marked_gaps_check_remap_1_1178
39P	Reductive Glycine Pathway	Glycine Cleavage System	Y				gcvPB	glycine cleavage system P protein (glycine dehydrogenase) subunit 2	EC:1.4.4.2	1	1	1	K00283	0	0	0	SRVP18_trench_6_60cm_Atabeya_1_Complete_Final-SRVP18_trench_6_60cm_Atabeya_1_Complete_Final_1_265	FINAL_SR_VP_26_10_2019_2_100cm_Atabeya_2_FINAL-FINAL_SR_VP_26_10_2019_2_100cm_Atabeya_2_FINAL_1_281	SRVP_Freyarchaeota_final_genome-New_Freya_genome_for_curation_rev_3_marked_gaps_check_remap_1_1179
39T	Reductive Glycine Pathway	Glycine Cleavage System	Y				gcvT, AMT	glycine cleavage system T protein (aminomethyltransferase)	EC:2.1.2.10	1	1	1	K00605	0	0	2	SRVP18_trench_6_60cm_Atabeya_1_Complete_Final-SRVP18_trench_6_60cm_Atabeya_1_Complete_Final_1_660	FINAL_SR_VP_26_10_2019_2_100cm_Atabeya_2_FINAL-FINAL_SR_VP_26_10_2019_2_100cm_Atabeya_2_FINAL_1_670	SRVP_Freyarchaeota_final_genome-New_Freya_genome_for_curation_rev_3_marked_gaps_check_remap_1_1180
48, 55	Crotonate Fermentation	Crotonate Fermentation	Y				paaF, echA	enoyl-CoA hydratase	EC:4.2.1.17	3	2	10	K01692	0	0	6	SRVP18_trench_6_60cm_Atabeya_1_Complete_Final-SRVP18_trench_6_60cm_Atabeya_1_Complete_Final_1_1172	FINAL_SR_VP_26_10_2019_2_100cm_Atabeya_2_FINAL-FINAL_SR_VP_26_10_2019_2_100cm_Atabeya_2_FINAL_1_1179	SRVP_Freyarchaeota_final_genome-New_Freya_genome_for_curation_rev_3_marked_gaps_check_remap_1_167
48, 55	Crotonate Fermentation	Crotonate Fermentation	Y				crt	enoyl-CoA hydratase	EC:4.2.1.17	1	2	1	K01715	1	7	0
49,56	Crotonate Fermentation	Crotonate Fermentation, Adipate Degradation	Y				K15016	enoyl-CoA hydratase / 3-hydroxyacyl-CoA dehydrogenase	EC:4.2.1.17 1.1.1.35	0	0	2	K15016	0	0	11	0	0	SRVP_Freyarchaeota_final_genome-New_Freya_genome_for_curation_rev_3_marked_gaps_check_remap_1_158
49,56	Crotonate Fermentation	Crotonate Fermentation	Y				HADH	3-hydroxyacyl-CoA dehydrogenase	EC:1.1.1.35	1	0	0	K00022	0	0	0	SRVP18_trench_6_60cm_Atabeya_1_Complete_Final-SRVP18_trench_6_60cm_Atabeya_1_Complete_Final_1_1171	0	0
50, 53, 57	Crotonate Fermentation, Beta Oxidation	Crotonate Fermentation, Beta Oxidation	Y				ACAT, atoB	acetyl-CoA C-acetyltransferase	EC:2.3.1.9	2	2	2	K00626	3	0	4	SRVP18_trench_6_60cm_Atabeya_1_Complete_Final-SRVP18_trench_6_60cm_Atabeya_1_Complete_Final_1_1416	FINAL_SR_VP_26_10_2019_2_100cm_Atabeya_2_FINAL-FINAL_SR_VP_26_10_2019_2_100cm_Atabeya_2_FINAL_1_1420	SRVP_Freyarchaeota_final_genome-New_Freya_genome_for_curation_rev_3_marked_gaps_check_remap_1_3261
52, 54	Beta Oxidation Pathway	Beta Oxidation Pathway	Y				ACADS, bcd	butyryl-CoA dehydrogenase	EC:1.3.8.1	1	1	2	K00248	5	1	4	SRVP18_trench_6_60cm_Atabeya_1_Complete_Final-SRVP18_trench_6_60cm_Atabeya_1_Complete_Final_1_965	FINAL_SR_VP_26_10_2019_2_100cm_Atabeya_2_FINAL-FINAL_SR_VP_26_10_2019_2_100cm_Atabeya_2_FINAL_1_938	SRVP_Freyarchaeota_final_genome-New_Freya_genome_for_curation_rev_3_marked_gaps_check_remap_1_2552
	Amino Acid	Amino Acid Degradation	N				CBS	cystathionine beta-synthase	EC:4.2.1.22	0	0	1	K01697	0	0	0	0	0	SRVP_Freyarchaeota_final_genome-New_Freya_genome_for_curation_rev_3_marked_gaps_check_remap_1_2642
	Amino Acid Biosynthesis	Cysteine biosynthesis	N				CBS	cystathionine beta-synthase	EC:4.2.1.22	0	0	1	K01697	0	0	0	0	0	SRVP_Freyarchaeota_final_genome-New_Freya_genome_for_curation_rev_3_marked_gaps_check_remap_1_2642
	Amino Acid	Amino Acide Synthesis	N				trpB	tryptophan synthase beta chain	EC:4.2.1.20	1	1	1	K06001	0	12	1
	Amino Acid Biosynthesis	Tryptophan biosynthesis	N				trpB	tryptophan synthase beta chain	EC:4.2.1.20	1	1	1	K06001	0	12	1	SRVP18_trench_6_60cm_Atabeya_1_Complete_Final-SRVP18_trench_6_60cm_Atabeya_1_Complete_Final_1_1433	FINAL_SR_VP_26_10_2019_2_100cm_Atabeya_2_FINAL-FINAL_SR_VP_26_10_2019_2_100cm_Atabeya_2_FINAL_1_1437	SRVP_Freyarchaeota_final_genome-New_Freya_genome_for_curation_rev_3_marked_gaps_check_remap_1_1957
	Carbon	CO dehydrogenase (Anaerobic)	N				cooS, acsA	anaerobic carbon-monoxide dehydrogenase catalytic subunit	EC:1.2.7.4	0	0	1	K00198	0	0	0	0	0	SRVP_Freyarchaeota_final_genome-New_Freya_genome_for_curation_rev_3_marked_gaps_check_remap_1_188
	Carbon	TCA Cycle	N				GLUD1_2, gdhA	glutamate dehydrogenase (NAD(P)+)	EC:1.4.1.3	2	2	1	K00261	5	1	4	SRVP18_trench_6_60cm_Atabeya_1_Complete_Final-SRVP18_trench_6_60cm_Atabeya_1_Complete_Final_1_1321	FINAL_SR_VP_26_10_2019_2_100cm_Atabeya_2_FINAL-FINAL_SR_VP_26_10_2019_2_100cm_Atabeya_2_FINAL_1_1290	SRVP_Freyarchaeota_final_genome-New_Freya_genome_for_curation_rev_3_marked_gaps_check_remap_1_704
	Nitrogen	Nitric oxide reduction	N-misannotated gluatmine synthetase				norW	nitric oxide reductase FlRd-NAD(+) reductase	EC:1.18.1.-	3	1	2	K01915	0	5	3	SRVP18_trench_6_60cm_Atabeya_1_Complete_Final-SRVP18_trench_6_60cm_Atabeya_1_Complete_Final_1_218	FINAL_SR_VP_26_10_2019_2_100cm_Atabeya_2_FINAL-FINAL_SR_VP_26_10_2019_2_100cm_Atabeya_2_FINAL_1_230	SRVP_Freyarchaeota_final_genome-New_Freya_genome_for_curation_rev_3_marked_gaps_check_remap_1_1931
	Selenium	Organic selenium metabolism	N				PSTK	O-phosphoseryl-tRNA(Sec) kinase	EC:2.7.1.164	0	1	1	K10837	0	0	0	0	FINAL_SR_VP_26_10_2019_2_100cm_Atabeya_2_FINAL-FINAL_SR_VP_26_10_2019_2_100cm_Atabeya_2_FINAL_1_205	SRVP_Freyarchaeota_final_genome-New_Freya_genome_for_curation_rev_3_marked_gaps_check_remap_1_730
	Transport	Transport- Protein	Y				ftsY	fused signal recognition particle receptor	NA	1	1	1	K03110	0	0	0
	Phosphate	phoU	N				phoU	phosphate transport system protein	NA	1	0	1	K02039	0	0	0	SRVP18_trench_6_60cm_Atabeya_1_Complete_Final-SRVP18_trench_6_60cm_Atabeya_1_Complete_Final_1_2332	0	SRVP_Freyarchaeota_final_genome-New_Freya_genome_for_curation_rev_3_marked_gaps_check_remap_1_1768
	Shikimate pathway	Shikimate pathway	N				aroA	3-phosphoshikimate 1-carboxyvinyltransferase	EC:2.5.1.19	0	0	1	K00800	0	0	0	0	0	SRVP_Freyarchaeota_final_genome-New_Freya_genome_for_curation_rev_3_marked_gaps_check_remap_1_1341
	Shikimate pathway	Shikimate pathway	N				PSTK	O-phosphoseryl-tRNA(Sec) kinase	EC:2.7.1.164	0	1	1	K10837	0	0	0	0	FINAL_SR_VP_26_10_2019_2_100cm_Atabeya_2_FINAL-FINAL_SR_VP_26_10_2019_2_100cm_Atabeya_2_FINAL_1_205	SRVP_Freyarchaeota_final_genome-New_Freya_genome_for_curation_rev_3_marked_gaps_check_remap_1_730
	Butanol Oxidation	Butanol Oxidation	N				ACADS, bcd	butyryl-CoA dehydrogenase	EC:1.3.8.1	1	1	2	K00248	5	1	4	SRVP18_trench_6_60cm_Atabeya_1_Complete_Final-SRVP18_trench_6_60cm_Atabeya_1_Complete_Final_1_965	FINAL_SR_VP_26_10_2019_2_100cm_Atabeya_2_FINAL-FINAL_SR_VP_26_10_2019_2_100cm_Atabeya_2_FINAL_1_938	SRVP_Freyarchaeota_final_genome-New_Freya_genome_for_curation_rev_3_marked_gaps_check_remap_1_2552
	Butanol Oxidation	Butanol Oxidation	N				paaF, echA	enoyl-CoA hydratase	EC:4.2.1.17	3	2	10	K01692	0	0	6	SRVP18_trench_6_60cm_Atabeya_1_Complete_Final-SRVP18_trench_6_60cm_Atabeya_1_Complete_Final_1_1172	FINAL_SR_VP_26_10_2019_2_100cm_Atabeya_2_FINAL-FINAL_SR_VP_26_10_2019_2_100cm_Atabeya_2_FINAL_1_1179	SRVP_Freyarchaeota_final_genome-New_Freya_genome_for_curation_rev_3_marked_gaps_check_remap_1_167
	Butanol Oxidation	Butanol Oxidation	N				crt	enoyl-CoA hydratase	EC:4.2.1.17	1	2	1	K01715	1	7	0	SRVP18_trench_6_60cm_Atabeya_1_Complete_Final-SRVP18_trench_6_60cm_Atabeya_1_Complete_Final_1_1172	FINAL_SR_VP_26_10_2019_2_100cm_Atabeya_2_FINAL-FINAL_SR_VP_26_10_2019_2_100cm_Atabeya_2_FINAL_1_1179	SRVP_Freyarchaeota_final_genome-New_Freya_genome_for_curation_rev_3_marked_gaps_check_remap_1_391
	Butanol Oxidation	Butanol Oxidation	N				K15016	enoyl-CoA hydratase / 3-hydroxyacyl-CoA dehydrogenase	EC:4.2.1.17 1.1.1.35	0	0	2	K15016	0	0	11	0	0	SRVP_Freyarchaeota_final_genome-New_Freya_genome_for_curation_rev_3_marked_gaps_check_remap_1_158
	Transport	Transport- Cellobiose	N				cbtBC	Binding-protein-dependent transport system inner membrane component	3.A.1.5.9	Checked	Checked	Checked	PF00528	7	3	0	SRVP18_trench_6_60cm_Atabeya_1_Complete_Final-SRVP18_trench_6_60cm_Atabeya_1_Complete_Final_1_2238	FINAL_SR_VP_26_10_2019_2_100cm_Atabeya_2_FINAL-FINAL_SR_VP_26_10_2019_2_100cm_Atabeya_2_FINAL_1_2434	SRVP_Freyarchaeota_final_genome-New_Freya_genome_for_curation_rev_3_marked_gaps_check_remap_1_304
	Transport	Transport- Cellobiose	N				cbtDF	ABC transporter	3.A.1.5.9	Checked	Checked	Checked	PF00005	0	0	0	SRVP18_trench_6_60cm_Atabeya_1_Complete_Final-SRVP18_trench_6_60cm_Atabeya_1_Complete_Final_1_2240	FINAL_SR_VP_26_10_2019_2_100cm_Atabeya_2_FINAL-FINAL_SR_VP_26_10_2019_2_100cm_Atabeya_2_FINAL_1_2433	SRVP_Freyarchaeota_final_genome-New_Freya_genome_for_curation_rev_3_marked_gaps_check_remap_1_303
	Reductive Glycine Pathway	Glycine Cleavage System	N				DLD, lpd, pdhD	dihydrolipoyl dehydrogenase	EC:1.8.1.4	0	0	0	K00382	0	0	0	0	0	0
	Amino Acid	Amino Acid Degradation	N				hom	homoserine dehydrogenase	EC:1.1.1.3	0	0	1	K00003	0	0	0	0	0	SRVP_Freyarchaeota_final_genome-New_Freya_genome_for_curation_rev_3_marked_gaps_check_remap_1_2251
	Amino Acid	Amino Acid Degradation	N				asd	aspartate-semialdehyde dehydrogenase	EC:1.2.1.11	0	0	1	K00133	0	0	0	0	0	SRVP_Freyarchaeota_final_genome-New_Freya_genome_for_curation_rev_3_marked_gaps_check_remap_1_1332
	Amino Acid	Amino Acid Degradation	N				aspA	aspartate ammonia-lyase	EC:4.3.1.1	0	0	1	K01744	0	0	0	0	0	SRVP_Freyarchaeota_final_genome-New_Freya_genome_for_curation_rev_3_marked_gaps_check_remap_1_2951
	Amino Acid	Amino Acid Degradation	N				argH, ASL	argininosuccinate lyase	EC:4.3.2.1	0	0	1	K01755	0	0	0	0	0	SRVP_Freyarchaeota_final_genome-New_Freya_genome_for_curation_rev_3_marked_gaps_check_remap_1_1262
	Amino Acid	Amino Acid Degradation	N				nadB	L-aspartate oxidase	EC:1.4.3.16	1	1	1	K00278	2	0	0	SRVP18_trench_6_60cm_Atabeya_1_Complete_Final-SRVP18_trench_6_60cm_Atabeya_1_Complete_Final_1_1085	FINAL_SR_VP_26_10_2019_2_100cm_Atabeya_2_FINAL-FINAL_SR_VP_26_10_2019_2_100cm_Atabeya_2_FINAL_1_1074	SRVP_Freyarchaeota_final_genome-New_Freya_genome_for_curation_rev_3_marked_gaps_check_remap_1_2832
	Amino Acid	Amino Acid Degradation	N				argG, ASS1	argininosuccinate synthase	EC:6.3.4.5	0	0	1	K01940	0	0	6	0	0	SRVP_Freyarchaeota_final_genome-New_Freya_genome_for_curation_rev_3_marked_gaps_check_remap_1_1261
	Amino Acid	Amino Acid Degradation	N				hisC	histidinol-phosphate aminotransferase	EC:2.6.1.9	1	1	2	K00817	0	1	0	SRVP18_trench_6_60cm_Atabeya_1_Complete_Final-SRVP18_trench_6_60cm_Atabeya_1_Complete_Final_1_1301	FINAL_SR_VP_26_10_2019_2_100cm_Atabeya_2_FINAL-FINAL_SR_VP_26_10_2019_2_100cm_Atabeya_2_FINAL_1_1313	SRVP_Freyarchaeota_final_genome-New_Freya_genome_for_curation_rev_3_marked_gaps_check_remap_1_763
	Amino Acid	Amino Acid Degradation	N				hutI, AMDHD1	imidazolonepropionase	EC:3.5.2.7	1	1	0	K01468	0	10	0	SRVP18_trench_6_60cm_Atabeya_1_Complete_Final-SRVP18_trench_6_60cm_Atabeya_1_Complete_Final_1_217	FINAL_SR_VP_26_10_2019_2_100cm_Atabeya_2_FINAL-FINAL_SR_VP_26_10_2019_2_100cm_Atabeya_2_FINAL_1_229	0
	Amino Acid	Amino Acid Degradation	N				hutU, UROC1	urocanate hydratase	EC:4.2.1.49	1	1	0	K01712	0	0	0	SRVP18_trench_6_60cm_Atabeya_1_Complete_Final-SRVP18_trench_6_60cm_Atabeya_1_Complete_Final_1_211	FINAL_SR_VP_26_10_2019_2_100cm_Atabeya_2_FINAL-FINAL_SR_VP_26_10_2019_2_100cm_Atabeya_2_FINAL_1_223	0
	Amino Acid	Amino Acid Degradation	N				hutH, HAL	histidine ammonia-lyase	EC:4.3.1.3	1	1	0	K01745	0	3	0	SRVP18_trench_6_60cm_Atabeya_1_Complete_Final-SRVP18_trench_6_60cm_Atabeya_1_Complete_Final_1_216	FINAL_SR_VP_26_10_2019_2_100cm_Atabeya_2_FINAL-FINAL_SR_VP_26_10_2019_2_100cm_Atabeya_2_FINAL_1_228	0
	Amino Acid	Amino Acid Degradation	N				purB, ADSL	adenylosuccinate lyase	EC:4.3.2.2	1	1	1	K01756	0	0	10	SRVP18_trench_6_60cm_Atabeya_1_Complete_Final-SRVP18_trench_6_60cm_Atabeya_1_Complete_Final_1_755	FINAL_SR_VP_26_10_2019_2_100cm_Atabeya_2_FINAL-FINAL_SR_VP_26_10_2019_2_100cm_Atabeya_2_FINAL_1_757	SRVP_Freyarchaeota_final_genome-New_Freya_genome_for_curation_rev_3_marked_gaps_check_remap_1_870
	Amino Acid	Amino Acid Degradation	N				metC	cysteine-S-conjugate beta-lyase	EC:4.4.1.13	1	0	1	K01760	0	0	0	SRVP18_trench_6_60cm_Atabeya_1_Complete_Final-SRVP18_trench_6_60cm_Atabeya_1_Complete_Final_1_1334	0	SRVP_Freyarchaeota_final_genome-New_Freya_genome_for_curation_rev_3_marked_gaps_check_remap_1_2641
	Amino Acid	Amino Acid Degradation	N				purA, ADSS	adenylosuccinate synthase	EC:6.3.4.4	1	1	1	K01939	0	6	0	SRVP18_trench_6_60cm_Atabeya_1_Complete_Final-SRVP18_trench_6_60cm_Atabeya_1_Complete_Final_1_805	FINAL_SR_VP_26_10_2019_2_100cm_Atabeya_2_FINAL-FINAL_SR_VP_26_10_2019_2_100cm_Atabeya_2_FINAL_1_806	SRVP_Freyarchaeota_final_genome-New_Freya_genome_for_curation_rev_3_marked_gaps_check_remap_1_1724
	Amino Acid	Amino Acid Synthesis	N				metE	5-methyltetrahydropteroyltriglutamate--homocysteine methyltransferase	EC:2.1.1.14	0	0	2	K00549	0	0	0	0	0	SRVP_Freyarchaeota_final_genome-New_Freya_genome_for_curation_rev_3_marked_gaps_check_remap_1_698
	Amino Acid	Amino Acid Synthesis	N				metK, MAT	S-adenosylmethionine synthetase	EC:2.5.1.6	0	0	1	K00789	0	0	22
	Amino Acid	Amino Acid Degradation	N				asnB, ASNS	asparagine synthase (glutamine-hydrolysing)	EC:6.3.5.4	1	1	2	K01953	0	0	0	SRVP18_trench_6_60cm_Atabeya_1_Complete_Final-SRVP18_trench_6_60cm_Atabeya_1_Complete_Final_1_151	FINAL_SR_VP_26_10_2019_2_100cm_Atabeya_2_FINAL-FINAL_SR_VP_26_10_2019_2_100cm_Atabeya_2_FINAL_1_169	SRVP_Freyarchaeota_final_genome-New_Freya_genome_for_curation_rev_3_marked_gaps_check_remap_1_2204
	Amino Acid	Lysine biosynthesis	N				LYSN	2-aminoadipate transaminase	EC:2.6.1.-	0	0	1	K05825	0	0	0	0	0	SRVP_Freyarchaeota_final_genome-New_Freya_genome_for_curation_rev_3_marked_gaps_check_remap_1_2265
	Amino Acid	Lysine biosynthesis	N				lysW, argW	alpha-aminoadipate/glutamate carrier protein LysW	NA	0	0	2	K05826	0	0	0	0	0	SRVP_Freyarchaeota_final_genome-New_Freya_genome_for_curation_rev_3_marked_gaps_check_remap_1_988
	Amino Acid	Lysine biosynthesis	N				lysX	[lysine-biosynthesis-protein LysW]---L-2-aminoadipate ligase	EC:6.3.2.43	0	0	2	K05827	0	0	0	0	0	SRVP_Freyarchaeota_final_genome-New_Freya_genome_for_curation_rev_3_marked_gaps_check_remap_1_989
	Amino Acid	Lysine biosynthesis	N				lysZ, argB	[amino group carrier protein]-L-2-aminoadipate/L-glutamate 6-kinase	EC:2.7.2.17 2.7.2.19	0	0	2	K05828	0	0	0	0	0	SRVP_Freyarchaeota_final_genome-New_Freya_genome_for_curation_rev_3_marked_gaps_check_remap_1_991
	Amino Acid	Lysine biosynthesis	N				lysY, argC	[amino group carrier protein]-6-phospho-L-2-aminoadipate/5-phospho-L-glutamate reductase	EC:1.2.1.103 1.2.1.106	0	0	1	K05829	0	0	0	0	0	SRVP_Freyarchaeota_final_genome-New_Freya_genome_for_curation_rev_3_marked_gaps_check_remap_1_990
	Amino Acid	Lysine biosynthesis	N				lysJ, argD	[amino-group carrier protein]-gamma-(L-lysyl/L-ornithyl)-L-glutamate aminotransferase	EC:2.6.1.118 2.6.1.124	0	0	1	K05830	0	0	5	0	0	SRVP_Freyarchaeota_final_genome-New_Freya_genome_for_curation_rev_3_marked_gaps_check_remap_1_992
	Amino Acid	Lysine biosynthesis	N				lysK, argE	[amino group carrier protein]-lysine/ornithine hydrolase	EC:3.5.1.130 3.5.1.132	0	0	1	K05831	0	0	0	0	0	SRVP_Freyarchaeota_final_genome-New_Freya_genome_for_curation_rev_3_marked_gaps_check_remap_1_993
	Amino Acid Biosynthesis	Serine Biosynthesis	N				serC, PSAT1	phosphoserine aminotransferase	EC:2.6.1.52	0	0	0	K00831	0	0	0	0	0	0
	Amino Acid	Amino Acid Degradation	N				ASRGL1, iaaA	L-asparaginase / beta-aspartyl-peptidase	EC:3.5.1.1 3.4.19.5	1	1	0	K13051	0	0	0	SRVP18_trench_6_60cm_Atabeya_1_Complete_Final-SRVP18_trench_6_60cm_Atabeya_1_Complete_Final_1_222	FINAL_SR_VP_26_10_2019_2_100cm_Atabeya_2_FINAL-FINAL_SR_VP_26_10_2019_2_100cm_Atabeya_2_FINAL_1_234	0
	Amino Acid	Amino Acid Degradation	N				alaA	alanine-synthesizing transaminase	EC:2.6.1.66 2.6.1.2	1	1	1	K14260	0	0	0	SRVP18_trench_6_60cm_Atabeya_1_Complete_Final-SRVP18_trench_6_60cm_Atabeya_1_Complete_Final_1_1310	FINAL_SR_VP_26_10_2019_2_100cm_Atabeya_2_FINAL-FINAL_SR_VP_26_10_2019_2_100cm_Atabeya_2_FINAL_1_1306	SRVP_Freyarchaeota_final_genome-New_Freya_genome_for_curation_rev_3_marked_gaps_check_remap_1_2202
	Amino Acid Biosynthesis	Tryptophan biosynthesis	N				TRP	tryptophan synthase beta chain	EC:4.2.1.20	0	0	0	K01694	0	0	0	0	0	0
	Amino Acid	Amino Acid Degradation	N				kce	3-keto-5-aminohexanoate cleavage enzyme	EC:2.3.1.247	2	2	1	K18013	0	11	0	SRVP18_trench_6_60cm_Atabeya_1_Complete_Final-SRVP18_trench_6_60cm_Atabeya_1_Complete_Final_1_1135	FINAL_SR_VP_26_10_2019_2_100cm_Atabeya_2_FINAL-FINAL_SR_VP_26_10_2019_2_100cm_Atabeya_2_FINAL_1_1302	SRVP_Freyarchaeota_final_genome-New_Freya_genome_for_curation_rev_3_marked_gaps_check_remap_1_329
	Arginine Degradation/Urea Cycle	Arginine Degradation/Urea Cycle	N				arcC	carbamate kinase	EC:2.7.2.2	0	0	1	K00926	0	0	0
	Amino Acid	Amino Acid Degradation/Ammonium assimilation	N				gltD	glutamate synthase (NADPH) small chain	EC:1.4.1.13	1	1	0	K00266	0	0	0	SRVP18_trench_6_60cm_Atabeya_1_Complete_Final-SRVP18_trench_6_60cm_Atabeya_1_Complete_Final_1_1655	FINAL_SR_VP_26_10_2019_2_100cm_Atabeya_2_FINAL-FINAL_SR_VP_26_10_2019_2_100cm_Atabeya_2_FINAL_1_1611	0
	Amino Acid	Amino Acid Fermentation	N				iorA	indolepyruvate ferredoxin oxidoreductase, alpha subunit	EC:1.2.7.8	2	4	2	K00179	1	14	6	SRVP18_trench_6_60cm_Atabeya_1_Complete_Final-SRVP18_trench_6_60cm_Atabeya_1_Complete_Final_1_871	FINAL_SR_VP_26_10_2019_2_100cm_Atabeya_2_FINAL-FINAL_SR_VP_26_10_2019_2_100cm_Atabeya_2_FINAL_1_859	SRVP_Freyarchaeota_final_genome-New_Freya_genome_for_curation_rev_3_marked_gaps_check_remap_1_539
	Amino Acid	Amino Acid Fermentation	N				iorB	indolepyruvate ferredoxin oxidoreductase, beta subunit	EC:1.2.7.8	1	3	2	K00180	0	0	0	SRVP18_trench_6_60cm_Atabeya_1_Complete_Final-SRVP18_trench_6_60cm_Atabeya_1_Complete_Final_1_872	FINAL_SR_VP_26_10_2019_2_100cm_Atabeya_2_FINAL-FINAL_SR_VP_26_10_2019_2_100cm_Atabeya_2_FINAL_1_860	SRVP_Freyarchaeota_final_genome-New_Freya_genome_for_curation_rev_3_marked_gaps_check_remap_1_540
	Benzoyl-CoA	Benzoyl-CoA	N-Misannotated Hydroxyglutaryl-CoA dehydratase PF06050				bcrC, badD	benzoyl-CoA reductase subunit C	EC:1.3.7.8	0	0	1	K04112	0	0	2	0	0	SRVP_Freyarchaeota_final_genome-New_Freya_genome_for_curation_rev_3_marked_gaps_check_remap_1_2000
	Benzoyl-CoA	Benzoyl-CoA	N-Misannotated Hydroxyglutaryl-CoA dehydratase PF06050				bcrB, badE	benzoyl-CoA reductase subunit B	EC:1.3.7.8	0	0	1	K04113	0	0	0	0	0	SRVP_Freyarchaeota_final_genome-New_Freya_genome_for_curation_rev_3_marked_gaps_check_remap_1_2001
	Benzoyl-CoA	Benzoyl-CoA	N				bcrA, badF	benzoyl-CoA reductase subunit A	EC:1.3.7.8	0	0	0	K04114	0	0	0	0	0	0
	Benzoyl-CoA	Benzoyl-CoA	N				bcrD, badG	benzoyl-CoA reductase subunit D	EC:1.3.7.8	0	0	0	K04115	0	0	0	0	0	0
	Benzoyl-CoA	Benzoyl-CoA	N				bamB	benzoyl-CoA reductase subunit BamB	EC:1.3.-.-	0	0	0	K19515	0	0	0	0	0	0
	Benzoyl-CoA	Benzoyl-CoA	N				bamC	benzoyl-CoA reductase subunit BamC	EC:1.3.-.-	0	0	0	K19516	0	0	0	0	0	0
	Amino Acid Biosynthesis	Serine Biosynthesis	N				serB, PSPH	phosphoserine phosphatase	EC:3.1.3.3	2	1	3	K01079	0	0	0	SRVP18_trench_6_60cm_Atabeya_1_Complete_Final-SRVP18_trench_6_60cm_Atabeya_1_Complete_Final_1_1077	FINAL_SR_VP_26_10_2019_2_100cm_Atabeya_2_FINAL-FINAL_SR_VP_26_10_2019_2_100cm_Atabeya_2_FINAL_1_1068	SRVP_Freyarchaeota_final_genome-New_Freya_genome_for_curation_rev_3_marked_gaps_check_remap_1_595
	Carbon	Carbon Metabolism	N				E2.7.1.4, scrK	fructokinase	EC:2.7.1.4	0	1	1	K00847	0	0	0
	Arginine Degradation/Urea Cycle	Arginine Degradation/Urea Cycle	N				OTC, argF, argI	ornithine carbamoyltransferase	EC:2.1.3.3	1	1	1	K00611	1	1	0	SRVP18_trench_6_60cm_Atabeya_1_Complete_Final-SRVP18_trench_6_60cm_Atabeya_1_Complete_Final_1_248	FINAL_SR_VP_26_10_2019_2_100cm_Atabeya_2_FINAL-FINAL_SR_VP_26_10_2019_2_100cm_Atabeya_2_FINAL_1_258	SRVP_Freyarchaeota_final_genome-New_Freya_genome_for_curation_rev_3_marked_gaps_check_remap_1_1445
	Carbon	Carbon Metabolism	N				pflA, pflC, pflE	pyruvate formate lyase activating enzyme	EC:1.97.1.4	5	5	6	K04069	0	0	3
	Arginine Degradation/Urea Cycle	Arginine Degradation/Urea Cycle	N				argE	acetylornithine deacetylase	EC:3.5.1.16	1	1	2	K01438	0	6	0
	Arsenic	Arsenic Detoxification	N				AS3MT	arsenite methyltransferase	EC:2.1.1.137	1	2	1	K07755	0	0	0	SRVP18_trench_6_60cm_Atabeya_1_Complete_Final-SRVP18_trench_6_60cm_Atabeya_1_Complete_Final_1_1717	FINAL_SR_VP_26_10_2019_2_100cm_Atabeya_2_FINAL-FINAL_SR_VP_26_10_2019_2_100cm_Atabeya_2_FINAL_1_92	SRVP_Freyarchaeota_final_genome-New_Freya_genome_for_curation_rev_3_marked_gaps_check_remap_1_3159
	Carbon	CO dehydrogenase (Anaerobic)	N				cooF	anaerobic carbon-monoxide dehydrogenase iron sulfur subunit	NA	0	0	0	K00196	0	0	0	0	0	0
	Arsenic	Arsenite	N				arsR	ArsR family transcriptional regulator, arsenate/arsenite/antimonite-responsive transcriptional repressor	NA	1	1	0	K03892	0	0	0	SRVP18_trench_6_60cm_Atabeya_1_Complete_Final-SRVP18_trench_6_60cm_Atabeya_1_Complete_Final_1_1540	FINAL_SR_VP_26_10_2019_2_100cm_Atabeya_2_FINAL-FINAL_SR_VP_26_10_2019_2_100cm_Atabeya_2_FINAL_1_1868	0
	Carbon	Galactose metabolism	N				galE, GALE	UDP-glucose 4-epimerase	EC:5.1.3.2	0	2	0	K01784	0	4	0
	Carbon	Aromatic Degradation	N				ubiX, bsdB, PAD1	flavin prenyltransferase	EC:2.5.1.129	1	1	1	K03186	0	2	0	SRVP18_trench_6_60cm_Atabeya_1_Complete_Final-SRVP18_trench_6_60cm_Atabeya_1_Complete_Final_1_2705	FINAL_SR_VP_26_10_2019_2_100cm_Atabeya_2_FINAL-FINAL_SR_VP_26_10_2019_2_100cm_Atabeya_2_FINAL_1_2701	SRVP_Freyarchaeota_final_genome-New_Freya_genome_for_curation_rev_3_marked_gaps_check_remap_1_1032
	Carbon	Carbon Metabolism	N				UGDH, ugd	UDPglucose 6-dehydrogenase	EC:1.1.1.22	1	0	1	K00012	0	0	0	SRVP18_trench_6_60cm_Atabeya_1_Complete_Final-SRVP18_trench_6_60cm_Atabeya_1_Complete_Final_1_2528	0	SRVP_Freyarchaeota_final_genome-New_Freya_genome_for_curation_rev_3_marked_gaps_check_remap_1_1212
	Carbon	Carbon Metabolism	N				ppnK, NADK	NAD+ kinase	EC:2.7.1.23	1	1	1	K00858	0	0	0
	Carbon	Carbon Metabolism	N				kdgK	2-dehydro-3-deoxygluconokinase	EC:2.7.1.45	1	1	0	K00874	0	4	0
	Carbon	Glycolysis/Glucoenogenesis	N				GPI, pgi	glucose-6-phosphate isomerase	EC:5.3.1.9	0	0	0	K01810	0	0	0	0	0	0
	Carbon	Carbon Metabolism	N				pflX	putative pyruvate formate lyase activating enzyme	EC:1.97.1.4	1	1	1	K04070	0	0	0
	Carbon	Glyoxylate and dicarboxylate metabolism	N				glcD	glycolate dehydrogenase FAD-linked subunit	EC:1.1.99.14	0	1	2	K00104	0	10	0	0	FINAL_SR_VP_26_10_2019_2_100cm_Atabeya_2_FINAL-FINAL_SR_VP_26_10_2019_2_100cm_Atabeya_2_FINAL_1_2615	SRVP_Freyarchaeota_final_genome-New_Freya_genome_for_curation_rev_3_marked_gaps_check_remap_1_808
	Carbon	Carbon Metabolism	N				gck, gckA, GLYCTK	glycerate 2-kinase	EC:2.7.1.165	2	2	1	K11529	0	6	0
	Carbon	Galactose metabolism	N				galT, GALT	UDPglucose--hexose-1-phosphate uridylyltransferase	EC:2.7.7.12	1	1	0	K00965	0	2	0
	Carbon	TCA Cycle	N				mdh	malate dehydrogenase	EC:1.1.1.37	0	0	0	K00024	0	0	0	0	0	0
	Carbon	TCA Cycle	N				MDH1	malate dehydrogenase	EC:1.1.1.37	0	0	0	K00025	0	0	0	0	0	0
	Carbon	TCA Cycle	N				MDH2	malate dehydrogenase	EC:1.1.1.37	0	0	0	K00026	0	0	0	0	0	0
	Carbon	TCA Cycle	N				IDH3	isocitrate dehydrogenase (NAD+)	EC:1.1.1.41	0	0	0	K00030	0	0	0	0	0	0
	Carbon	TCA Cycle	N				IDH1, IDH2, icd	isocitrate dehydrogenase	EC:1.1.1.42	0	0	0	K00031	0	0	0	0	0	0
	Carbon	TCA Cycle	N				uxuB	fructuronate reductase	EC:1.1.1.57	0	0	0	K00040	0	0	0	0	0	0
	Carbon	TCA Cycle	N				uxaB	tagaturonate reductase	EC:1.1.1.58	0	0	0	K00041	0	0	0	0	0	0
	Carbon	TCA Cycle	N				mgo	malate dehydrogenase (quinone)	EC:1.1.5.4	0	0	0	K00116	0	0	0	0	0	0
	Carbon	TCA Cycle	N				sdhD, frdD	succinate dehydrogenase membrane anchor subunit	NA	0	0	0	K00242	0	0	0	0	0	0
	Carbon	Glycine Cleavage System	N				AGXT	alanine-glyoxylate transaminase / serine-glyoxylate transaminase / serine-pyruvate transaminase	EC:2.6.1.44 2.6.1.45 2.6.1.51	1	1	0	K00830	6	0	0	SRVP18_trench_6_60cm_Atabeya_1_Complete_Final-SRVP18_trench_6_60cm_Atabeya_1_Complete_Final_1_1346	FINAL_SR_VP_26_10_2019_2_100cm_Atabeya_2_FINAL-FINAL_SR_VP_26_10_2019_2_100cm_Atabeya_2_FINAL_1_1801	0
	Carbon	Glycerophospholipid metabolism	N				araM, egsA	glycerol-1-phosphate dehydrogenase [NAD(P)+]	EC:1.1.1.261	1	1	1	K00096	0	2	5	SRVP18_trench_6_60cm_Atabeya_1_Complete_Final-SRVP18_trench_6_60cm_Atabeya_1_Complete_Final_1_354	FINAL_SR_VP_26_10_2019_2_100cm_Atabeya_2_FINAL-FINAL_SR_VP_26_10_2019_2_100cm_Atabeya_2_FINAL_1_379	SRVP_Freyarchaeota_final_genome-New_Freya_genome_for_curation_rev_3_marked_gaps_check_remap_1_1687
	Carbon	TCA Cycle	N				CS, gltA	citrate synthase	EC:2.3.3.1	0	0	0	K01647	0	0	0	0	0	0
	Carbon	TCA Cycle	N				E4.2.1.2A, fumA, fumB	fumarate hydratase, class I	EC:4.2.1.2	0	0	0	K01676	0	0	0	0	0	0
	Carbon	Glycolysis/Glucoenogenesis	N				TPI, tpiA	triosephosphate isomerase	EC:5.3.1.1	1	1	1	K01803	1	0	0	SRVP18_trench_6_60cm_Atabeya_1_Complete_Final-SRVP18_trench_6_60cm_Atabeya_1_Complete_Final_1_226	FINAL_SR_VP_26_10_2019_2_100cm_Atabeya_2_FINAL-FINAL_SR_VP_26_10_2019_2_100cm_Atabeya_2_FINAL_1_238	SRVP_Freyarchaeota_final_genome-New_Freya_genome_for_curation_rev_3_marked_gaps_check_remap_1_1139
	Carbon	Reductive TCA Cycle	N				korD, oorD	2-oxoglutarate ferredoxin oxidoreductase subunit delta	EC:1.2.7.3	1	1	1	K00176	0	0	0	SRVP18_trench_6_60cm_Atabeya_1_Complete_Final-SRVP18_trench_6_60cm_Atabeya_1_Complete_Final_1_1220	FINAL_SR_VP_26_10_2019_2_100cm_Atabeya_2_FINAL-FINAL_SR_VP_26_10_2019_2_100cm_Atabeya_2_FINAL_1_1400	SRVP_Freyarchaeota_final_genome-New_Freya_genome_for_curation_rev_3_marked_gaps_check_remap_1_1151
	Carbon	TCA Cycle	N				E4.2.1.2B, fumC, FH	fumarate hydratase, class II	EC:4.2.1.2	0	0	0	K01679	0	0	0	0	0	0
	Carbon	TCA Cycle	N				ACO,acnA	aconitate hydratase	EC:4.2.1.3	0	0	0	K01681	0	0	0	0	0	0
	Carbon	TCA Cycle	N				acnB	aconitate hydratase 2 / 2-methylisocitrate dehydratase	EC:4.2.1.3 4.2.1.99	0	0	0	K01682	0	0	0	0	0	0
	Carbon	TCA Cycle	N				E2.3.3.3	citrate (Re)-synthase	EC:2.3.3.3	0	0	0	K05942	0	0	0	0	0	0
	Carbon	Reductive TCA Cycle	N				korC, oorC	2-oxoglutarate ferredoxin oxidoreductase subunit gamma	EC:1.2.7.3	1	1	1	K00177	0	0	0	SRVP18_trench_6_60cm_Atabeya_1_Complete_Final-SRVP18_trench_6_60cm_Atabeya_1_Complete_Final_1_1223	FINAL_SR_VP_26_10_2019_2_100cm_Atabeya_2_FINAL-FINAL_SR_VP_26_10_2019_2_100cm_Atabeya_2_FINAL_1_1397	SRVP_Freyarchaeota_final_genome-New_Freya_genome_for_curation_rev_3_marked_gaps_check_remap_1_923
	Carbon	TCA Cycle	N				sdhD, frdD	succinate dehydrogenase subunit D	NA	0	0	0	K18859	0	0	0	0	0	0
	Carbon	TCA Cycle	N				sdhD, frdD	succinate dehydrogenase subunit D	NA	0	0	0	K18860	0	0	0	0	0	0
	Carbon	TCA Cycle/Conenzyme M Biosynthesis	N				aspB	aspartate transaminase	EC 2.6.1.1	0	0	1	K00812	0	0	0	0	0	SRVP_Freyarchaeota_final_genome-New_Freya_genome_for_curation_rev_3_marked_gaps_check_remap_1_2451
	Carboxydotroph	CO dehydrogenase (Aerobic)	N				coxS	aerobic carbon-monoxide dehydrogenase small subunit	EC:1.2.5.3	0	0	1	K03518	0	0	0	0	0	SRVP_Freyarchaeota_final_genome-New_Freya_genome_for_curation_rev_3_marked_gaps_check_remap_1_2006
	Coenzyme Biosynthesis	H4MPT biosynthesis	N				K06897	7,8-dihydropterin-6-yl-methyl-4-(beta-D-ribofuranosyl)aminobenzene 5'-phosphate synthase	EC:2.5.1.105	0	0	1	K06897	0	0	0	0	0	SRVP_Freyarchaeota_final_genome-New_Freya_genome_for_curation_rev_3_marked_gaps_check_remap_1_1928
	Coenzyme Biosynthesis	H4MPT biosynthesis	N				folE2	GTP cyclohydrolase IB	EC:3.5.4.16	0	0	0	K09007	0	0	0	0	0	0
	Carbon	TCA Cycle	N				E3.5.1.1, ansA, ansB	L-asparaginase	EC:3.5.1.1	1	1	1	K01424	0	0	0	SRVP18_trench_6_60cm_Atabeya_1_Complete_Final-SRVP18_trench_6_60cm_Atabeya_1_Complete_Final_1_2185	FINAL_SR_VP_26_10_2019_2_100cm_Atabeya_2_FINAL-FINAL_SR_VP_26_10_2019_2_100cm_Atabeya_2_FINAL_1_2259	SRVP_Freyarchaeota_final_genome-New_Freya_genome_for_curation_rev_3_marked_gaps_check_remap_1_1366
	Coenzyme Biosynthesis	H4MPT biosynthesis	N				dmrX	dihydromethanopterin reductase (acceptor)	EC:1.5.99.15	0	2	2	K18853	0	2	0	0	FINAL_SR_VP_26_10_2019_2_100cm_Atabeya_2_FINAL-FINAL_SR_VP_26_10_2019_2_100cm_Atabeya_2_FINAL_1_1411	SRVP_Freyarchaeota_final_genome-New_Freya_genome_for_curation_rev_3_marked_gaps_check_remap_1_461
	Carbon	TCA Cycle	N				tfrA	fumarate reductase (CoM/CoB) subunit A	EC:1.3.4.1	1	1	0	K18209	0	0	0
	Coenzyme Biosynthesis	H4MPT biosynthesis	N				K06984	beta-ribofuranosylaminobenzene 5'-phosphate synthase	EC:2.4.2.54	1	1	1	K06984	0	0	3	SRVP18_trench_6_60cm_Atabeya_1_Complete_Final-SRVP18_trench_6_60cm_Atabeya_1_Complete_Final_1_1636	FINAL_SR_VP_26_10_2019_2_100cm_Atabeya_2_FINAL-FINAL_SR_VP_26_10_2019_2_100cm_Atabeya_2_FINAL_1_1577	SRVP_Freyarchaeota_final_genome-New_Freya_genome_for_curation_rev_3_marked_gaps_check_remap_1_1016
	Coenzyme Biosynthesis	H4MPT biosynthesis	N				mptN	tetrahydromethanopterin:alpha-L-glutamate ligase	EC:6.3.2.33	1	1	1	K15740	0	0	0	SRVP18_trench_6_60cm_Atabeya_1_Complete_Final-SRVP18_trench_6_60cm_Atabeya_1_Complete_Final_1_1121	FINAL_SR_VP_26_10_2019_2_100cm_Atabeya_2_FINAL-FINAL_SR_VP_26_10_2019_2_100cm_Atabeya_2_FINAL_1_1110	SRVP_Freyarchaeota_final_genome-New_Freya_genome_for_curation_rev_3_marked_gaps_check_remap_1_2394
	Coenzyme Biosynthesis	NAD(P) Biosynthesis	N				pncB, NAPRT1	nicotinate phosphoribosyltransferase	EC:6.3.4.21	1	1	0	K00763	0	0	0
	Coenzyme Biosynthesis	NAD(P) Biosynthesis	N				nadC, QPRT	nicotinate-nucleotide pyrophosphorylase (carboxylating)	EC:2.4.2.19	1	1	1	K00767	0	4	0
	Coenzyme Biosynthesis	THF biosynthesis	N				folP	dihydropteroate synthase	EC:2.5.1.15	0	0	1	K00796	0	0	1
	Coenzyme Biosynthesis	NAD(P) Biosynthesis	N				nadM	nicotinamide-nucleotide adenylyltransferase	EC:2.7.7.1	1	1	1	K00952	0	0	3
	Coenzyme Biosynthesis	NAD(P) Biosynthesis	N				nadE	NAD+ synthase	EC:6.3.1.5	1	1	0	K01916	1	0	0
	Coenzyme Biosynthesis	NAD(P) Biosynthesis	N				nadA	quinolinate synthase	EC:2.5.1.72	1	1	1	K03517	0	0	1
	Coenzyme Biosynthesis	Vitamin B12	N				cobA, btuR	cob(I)alamin adenosyltransferase	EC:2.5.1.17	1	1	1	K19221	0	0	0
	Defense_CRISPR	CRISPR	N				cas4	CRISPR-associated exonuclease Cas4	EC:3.1.12.1	1	1	1	K07464	0	0	0
	Defense_CRISPR	CRISPR	N				cas6	CRISPR-associated endoribonuclease Cas6	EC:3.1.-.-	1	1	2	K19091	0	0	0
	Defense_CRISPR	CRISPR	N				cas5h	CRISPR-associated protein Cas5h	NA	1	1	1	K19116	0	13	0
	Defense_CRISPR	CRISPR- Type I Signature	N				cas3	CRISPR-associated endonuclease/helicase Cas3	EC:3.1.-.- 5.6.2.4	1	1	1	K07012	0	3	0
	Defense_CRISPR	CRISPR- Universal Cas proteins	N				cas2	CRISPR-associated protein Cas2	NA	1	1	1	K09951	0	0	0
	Defense_CRISPR	CRISPR- Universal Cas proteins	N				cas1	CRISP-associated protein Cas1	NA	1	1	1	K15342	0	0	0
	Defense- Restriction and Modifcation System	Type IV R-M System	N				mcrA	5-methylcytosine-specific restriction enzyme A	EC:3.1.21.-	0	0	0	K07451	0	0	0	0	0	0
	Defense- Restriction and Modifcation System	Type IV R-M System	N				mcrB	5-methylcytosine-specific restriction enzyme B	EC:3.1.21.-	0	1	0	K07452	0	0	0	0	FINAL_SR_VP_26_10_2019_2_100cm_Atabeya_2_FINAL-FINAL_SR_VP_26_10_2019_2_100cm_Atabeya_2_FINAL_1_2064	0
	Defense- Restriction and Modifcation System	Type IV R-M System	N				mcrC	5-methylcytosine-specific restriction enzyme subunit McrC	NA	0	1	0	K19147	0	0	0	0	FINAL_SR_VP_26_10_2019_2_100cm_Atabeya_2_FINAL-FINAL_SR_VP_26_10_2019_2_100cm_Atabeya_2_FINAL_1_2063	0
	Energy	ATP Production	N				atpI	ATP synthase protein I	NA	0	0	1	K02116	0	0	0	0	0	SRVP_Freyarchaeota_final_genome-New_Freya_genome_for_curation_rev_3_marked_gaps_check_remap_1_2292
	Defense- Restriction and Modifcation System	Type III R-M System	N				mod	adenine-specific DNA-methyltransferase	EC:2.1.1.72	1	1	0	K07316	1	6	0	SRVP18_trench_6_60cm_Atabeya_1_Complete_Final-SRVP18_trench_6_60cm_Atabeya_1_Complete_Final_1_2435	FINAL_SR_VP_26_10_2019_2_100cm_Atabeya_2_FINAL-FINAL_SR_VP_26_10_2019_2_100cm_Atabeya_2_FINAL_1_2431	0
	Environmental Sensing/Response	Stress Response	N				sufC	Fe-S cluster assembly ATP-binding protein	NA	0	0	1	K09013	0	0	0
	Fatty Acid	Beta Oxidation Pathway	N				paaH, hbd, fadB, mmgB	3-hydroxybutyryl-CoA dehydrogenase	EC:1.1.1.157	1	1	0	K00074	0	0	0	SRVP18_trench_6_60cm_Atabeya_1_Complete_Final-SRVP18_trench_6_60cm_Atabeya_1_Complete_Final_1_1171	FINAL_SR_VP_26_10_2019_2_100cm_Atabeya_2_FINAL-FINAL_SR_VP_26_10_2019_2_100cm_Atabeya_2_FINAL_1_1178	0
	Fatty Acid	Beta Oxidation Pathway	N				fadH	2,4-dienoyl-CoA reductase (NADPH2)	EC:1.3.1.34	1	1	1	K00219	0	2	0	SRVP18_trench_6_60cm_Atabeya_1_Complete_Final-SRVP18_trench_6_60cm_Atabeya_1_Complete_Final_1_1581	FINAL_SR_VP_26_10_2019_2_100cm_Atabeya_2_FINAL-FINAL_SR_VP_26_10_2019_2_100cm_Atabeya_2_FINAL_1_1543	SRVP_Freyarchaeota_final_genome-New_Freya_genome_for_curation_rev_3_marked_gaps_check_remap_1_2316
	Fatty Acid	Beta Oxidation Pathway	N				fixA, etfB	electron transfer flavoprotein beta subunit	NA	1	1	1	K03521	0	5	0
	Fatty Acid	Beta Oxidation Pathway	N				fixB, etfA	electron transfer flavoprotein alpha subunit	NA	1	1	1	K03522	0	0	0
	Fermentation	Fermentation	N				spxB, poxL	pyruvate oxidase	EC:1.2.3.3	1	1	0	K00158	6	0	0	SRVP18_trench_6_60cm_Atabeya_1_Complete_Final-SRVP18_trench_6_60cm_Atabeya_1_Complete_Final_1_1776	FINAL_SR_VP_26_10_2019_2_100cm_Atabeya_2_FINAL-FINAL_SR_VP_26_10_2019_2_100cm_Atabeya_2_FINAL_1_1740	0
	Fermentation	Fermentation	N				glmS, GFPT	glutamine---fructose-6-phosphate transaminase (isomerizing)	EC:2.6.1.16	3	3	1	K00820	0	5	4
	Fermentation	Fermentation	N				purF, PPAT	amidophosphoribosyltransferase	EC:2.4.2.14	1	1	2	K00764	0	0	7
	Fermentation	Fermentation	N				E2.6.1.42, ilvE	branched-chain amino acid aminotransferase	EC:2.6.1.42	1	1	1	K00826	0	0	0
	Fermentation	Fermentation	N				acyP	acylphosphatase	EC:3.6.1.7	1	1	1	K01512	0	0	1	SRVP18_trench_6_60cm_Atabeya_1_Complete_Final-SRVP18_trench_6_60cm_Atabeya_1_Complete_Final_1_1582	FINAL_SR_VP_26_10_2019_2_100cm_Atabeya_2_FINAL-FINAL_SR_VP_26_10_2019_2_100cm_Atabeya_2_FINAL_1_1545	SRVP_Freyarchaeota_final_genome-New_Freya_genome_for_curation_rev_3_marked_gaps_check_remap_1_1346
	Fermentation	Fermentation	N				E2.2.1.6L, ilvB, ilvG, ilvI	acetolactate synthase I/II/III large subunit	EC:2.2.1.6	1	3	1	K01652	0	9	0
	Fermentation	Fermentation	N				hemL	glutamate-1-semialdehyde 2,1-aminomutase	EC:5.4.3.8	1	1	0	K01845	1	1	0
	Fermentation	Fermentation	N				carA, CPA1	carbamoyl-phosphate synthase small subunit	EC:6.3.5.5	0	0	1	K01956	0	0	1
	Fermentation	Fermentation	N				ldhA	D-lactate dehydrogenase	EC:1.1.1.28	0	0	1	K03778	0	0	0	0	0	SRVP_Freyarchaeota_final_genome-New_Freya_genome_for_curation_rev_3_marked_gaps_check_remap_1_267
	Fermentation	Fermentation	N				carB, CPA2	carbamoyl-phosphate synthase large subunit	EC:6.3.5.5	1	1	1	K01955	1	0	2
	Hydrogenase	Hydrogenase	N				frhB	coenzyme F420 hydrogenase subunit beta	EC:1.12.98.1	1	1	3	K00441	0	2	13	SRVP18_trench_6_60cm_Atabeya_1_Complete_Final-SRVP18_trench_6_60cm_Atabeya_1_Complete_Final_1_177	FINAL_SR_VP_26_10_2019_2_100cm_Atabeya_2_FINAL-FINAL_SR_VP_26_10_2019_2_100cm_Atabeya_2_FINAL_1_188	SRVP_Freyarchaeota_final_genome-New_Freya_genome_for_curation_rev_3_marked_gaps_check_remap_1_1167
	Hydrogenase	Hydrogenase	N				hyaD, hybD	hydrogenase maturation protease	EC:3.4.23.-	1	1	1	K03605	0	0	0	SRVP18_trench_6_60cm_Atabeya_1_Complete_Final-SRVP18_trench_6_60cm_Atabeya_1_Complete_Final_1_991	FINAL_SR_VP_26_10_2019_2_100cm_Atabeya_2_FINAL-FINAL_SR_VP_26_10_2019_2_100cm_Atabeya_2_FINAL_1_971	SRVP_Freyarchaeota_final_genome-New_Freya_genome_for_curation_rev_3_marked_gaps_check_remap_1_2312
	Hydrogenase	Hydrogenase	N				hypA, hybF	hydrogenase nickel incorporation protein HypA/HybF	NA	1	1	1	K04651	0	0	0
	Hydrogenase	Hydrogenase	N				hypC	hydrogenase expression/formation protein HypC	NA	1	1	1	K04653	0	0	0
	Hydrogenase	Hydrogenase	N				hypE	hydrogenase expression/formation protein HypE	NA	3	3	3	K04655	0	1	0
	Hydrogenase	Hydrogenase	N				hypD	hydrogenase expression/formation protein HypD	NA	1	1	1	K04654	0	0	0
	Hydrogenase	Hydrogenase	N				hypF	hydrogenase maturation protein HypF	NA	1	1	1	K04656	0	1	0
	Hydrogenase	Hydrogenase	N				echC	ech hydrogenase subunit C	NA	0	1	0	K14088	0	0	0	0	FINAL_SR_VP_26_10_2019_2_100cm_Atabeya_2_FINAL-FINAL_SR_VP_26_10_2019_2_100cm_Atabeya_2_FINAL_1_941	0
	Hydrogenase	Hydrogenase	N				hycI	hydrogenase 3 maturation protease	EC:3.4.23.51	1	1	1	K08315	0	0	1
	Hydrogenase	Hydrogenase	N				mbhL	membrane-bound hydrogenase subunit alpha	EC:1.12.7.2	1	1	1	K18016	0	11	10	SRVP18_trench_6_60cm_Atabeya_1_Complete_Final-SRVP18_trench_6_60cm_Atabeya_1_Complete_Final_1_966	FINAL_SR_VP_26_10_2019_2_100cm_Atabeya_2_FINAL-FINAL_SR_VP_26_10_2019_2_100cm_Atabeya_2_FINAL_1_939	SRVP_Freyarchaeota_final_genome-New_Freya_genome_for_curation_rev_3_marked_gaps_check_remap_1_2278
	Hydrogenase	Hydrogenase	N				mbhK	membrane-bound hydrogenase subunit beta	EC:1.12.7.2	1	1	1	K18017	0	0	16	SRVP18_trench_6_60cm_Atabeya_1_Complete_Final-SRVP18_trench_6_60cm_Atabeya_1_Complete_Final_1_967	FINAL_SR_VP_26_10_2019_2_100cm_Atabeya_2_FINAL-FINAL_SR_VP_26_10_2019_2_100cm_Atabeya_2_FINAL_1_940	SRVP_Freyarchaeota_final_genome-New_Freya_genome_for_curation_rev_3_marked_gaps_check_remap_1_2279
	Motility	Motility	N				flaK	archaeal preflagellin peptidase FlaK	EC:3.4.23.52	1	1	1	K07991	0	0	0
	Nitrogen	Nitric oxide reduction	N				norV	anaerobic nitric oxide reductase flavorubredoxin	NA	1	1	1	K12264	1	0	0	SRVP18_trench_6_60cm_Atabeya_1_Complete_Final-SRVP18_trench_6_60cm_Atabeya_1_Complete_Final_1_1857	FINAL_SR_VP_26_10_2019_2_100cm_Atabeya_2_FINAL-FINAL_SR_VP_26_10_2019_2_100cm_Atabeya_2_FINAL_1_1826	SRVP_Freyarchaeota_final_genome-New_Freya_genome_for_curation_rev_3_marked_gaps_check_remap_1_342
	Oxidative Phosphorylation	ETC-Complex I	N				nuoD	NADH-quinone oxidoreductase subunit D	EC:7.1.1.2	0	0	0	K00333	0	0	0	0	0	0
	Oxidative Phosphorylation	ETC-Complex I	N				nuoH	NADH-quinone oxidoreductase subunit H	EC:7.1.1.2	0	0	0	K00337	0	0	0	0	0	0
	Oxidative Phosphorylation	ETC-Complex I	N				nuoI	NADH-quinone oxidoreductase subunit I	EC:7.1.1.2	0	0	0	K00338	0	0	0	0	0	0
	Oxidative Phosphorylation	ETC-Complex I	N				nuoB	NADH-quinone oxidoreductase subunit B	EC:7.1.1.2	0	0	0	K00331	0	0	0	0	0	0
	Oxidative Phosphorylation	ETC-Complex I	N				nuoJ	NADH-quinone oxidoreductase subunit J	EC:7.1.1.2	0	0	0	K00339	0	0	0	0	0	0
	Oxidative Phosphorylation	ETC-Complex I	N				nuoC	NADH-quinone oxidoreductase subunit C	EC:7.1.1.2	0	0	0	K00332	0	0	0	0	0	0
	Oxidative Phosphorylation	ETC-Complex I	N				nuoK	NADH-quinone oxidoreductase subunit K	EC:7.1.1.2	0	0	0	K00340	0	0	0	0	0	0
	Oxidative Phosphorylation	ETC-Complex I	N				nuoBCD	NADH-quinone oxidoreductase subunit B/C/D	EC:7.1.1.2	0	0	0		0	0	0	0	0	0
	Oxidative Phosphorylation	ETC-Complex I	N				nuoA	NADH-quinone oxidoreductase subunit A	EC:7.1.1.2	0	0	0	K00330	0	0	0	0	0	0
	Oxidative Phosphorylation	ETC-Complex I	N				nuoCD	NADH-quinone oxidoreductase subunit C/D	EC:7.1.1.2	0	0	0	K13378	0	0	0	0	0	0
	Oxidative Phosphorylation	ETC-Complex I	N				nuoE	NADH-quinone oxidoreductase subunit E	EC:7.1.1.2	0	0	0	K00334	0	0	0	0	0	0
	Oxidative Phosphorylation	ETC-Complex I	N				nuoF	NADH-quinone oxidoreductase subunit F	EC:7.1.1.2	0	0	0	K00335	0	0	0	0	0	0
	Oxidative Phosphorylation	ETC-Complex I	N				nuoG	NADH-quinone oxidoreductase subunit G	EC:7.1.1.2	0	0	0	K00336	0	0	0	0	0	0
	Oxidative Phosphorylation	ETC-Complex I	N				nuoM	NADH-quinone oxidoreductase subunit M	EC:7.1.1.2	0	0	0	K00342	0	0	0	0	0	0
	Selenium	Amino Acid Degradation/Organic selenium metabolism	N				CTH	cystathionine gamma-lyase	EC:4.4.1.1	0	0	1	K01758	0	0	10	0	0	SRVP_Freyarchaeota_final_genome-New_Freya_genome_for_curation_rev_3_marked_gaps_check_remap_1_2641
	Selenium	Organic selenium metabolism	N				selD, SEPHS	selenide, water dikinase	EC:2.7.9.3	1	1	1	K01008	0	6	0	SRVP18_trench_6_60cm_Atabeya_1_Complete_Final-SRVP18_trench_6_60cm_Atabeya_1_Complete_Final_1_970	FINAL_SR_VP_26_10_2019_2_100cm_Atabeya_2_FINAL-FINAL_SR_VP_26_10_2019_2_100cm_Atabeya_2_FINAL_1_943	SRVP_Freyarchaeota_final_genome-New_Freya_genome_for_curation_rev_3_marked_gaps_check_remap_1_2285
	Selenium	Organic selenium metabolism	N				metB	cystathionine gamma-synthase	EC:2.5.1.48	1	0	1	K01739	0	0	0	SRVP18_trench_6_60cm_Atabeya_1_Complete_Final-SRVP18_trench_6_60cm_Atabeya_1_Complete_Final_1_1334	0	SRVP_Freyarchaeota_final_genome-New_Freya_genome_for_curation_rev_3_marked_gaps_check_remap_1_2641
	Selenium	Organic selenium metabolism	N				E4.4.1.11	methionine-gamma-lyase	EC:4.4.1.11	1	0	0	K01761	0	0	0	SRVP18_trench_6_60cm_Atabeya_1_Complete_Final-SRVP18_trench_6_60cm_Atabeya_1_Complete_Final_1_1334	0	0
	Selenium	Organic selenium metabolism	N				MARS, metG	methionyl-tRNA synthetase	EC:6.1.1.10	1	1	1	K01874	0	2	1	SRVP18_trench_6_60cm_Atabeya_1_Complete_Final-SRVP18_trench_6_60cm_Atabeya_1_Complete_Final_1_2077	FINAL_SR_VP_26_10_2019_2_100cm_Atabeya_2_FINAL-FINAL_SR_VP_26_10_2019_2_100cm_Atabeya_2_FINAL_1_1908	SRVP_Freyarchaeota_final_genome-New_Freya_genome_for_curation_rev_3_marked_gaps_check_remap_1_1745
	Selenium	Organic selenium metabolism	N				SEPSECS	O-phospho-L-seryl-tRNASec:L-selenocysteinyl-tRNA synthase	EC:2.9.1.2	1	1	1	K03341	0	12	0	SRVP18_trench_6_60cm_Atabeya_1_Complete_Final-SRVP18_trench_6_60cm_Atabeya_1_Complete_Final_1_201	FINAL_SR_VP_26_10_2019_2_100cm_Atabeya_2_FINAL-FINAL_SR_VP_26_10_2019_2_100cm_Atabeya_2_FINAL_1_212	SRVP_Freyarchaeota_final_genome-New_Freya_genome_for_curation_rev_3_marked_gaps_check_remap_1_736
	Sulfur	Sulfur Relay	N				tusA, sirA	tRNA 2-thiouridine synthesizing protein A	EC:2.8.1.-	3	3	3	K04085	1	0	0	SRVP18_trench_6_60cm_Atabeya_1_Complete_Final-SRVP18_trench_6_60cm_Atabeya_1_Complete_Final_1_1031	FINAL_SR_VP_26_10_2019_2_100cm_Atabeya_2_FINAL-FINAL_SR_VP_26_10_2019_2_100cm_Atabeya_2_FINAL_1_1013	SRVP_Freyarchaeota_final_genome-New_Freya_genome_for_curation_rev_3_marked_gaps_check_remap_1_27
	Sulfur	Sulfur Relay	N				TST, MPST, sseA	thiosulfate/3-mercaptopyruvate sulfurtransferase	EC:2.8.1.1 2.8.1.2	1	1	1	K01011	1	6	0	SRVP18_trench_6_60cm_Atabeya_1_Complete_Final-SRVP18_trench_6_60cm_Atabeya_1_Complete_Final_1_1565	FINAL_SR_VP_26_10_2019_2_100cm_Atabeya_2_FINAL-FINAL_SR_VP_26_10_2019_2_100cm_Atabeya_2_FINAL_1_1533	SRVP_Freyarchaeota_final_genome-New_Freya_genome_for_curation_rev_3_marked_gaps_check_remap_1_398
	Sulfur	Sulfur Relay	N				CTU2, NCS2	cytoplasmic tRNA 2-thiolation protein 2	NA	0	0	0	K14169	0	0	0	0	0	0
	Transport	Transporter- ABC-2.A	N				ABC-2.A	ABC-2 type transport system ATP-binding protein	NA	10	11	10	K01990	0	4	8	SRVP18_trench_6_60cm_Atabeya_1_Complete_Final-SRVP18_trench_6_60cm_Atabeya_1_Complete_Final_1_124	FINAL_SR_VP_26_10_2019_2_100cm_Atabeya_2_FINAL-FINAL_SR_VP_26_10_2019_2_100cm_Atabeya_2_FINAL_1_140	SRVP_Freyarchaeota_final_genome-New_Freya_genome_for_curation_rev_3_marked_gaps_check_remap_1_150
	Sulfur	Sulfur Relay	N				CTU1, NCS6	cytoplasmic tRNA 2-thiolation protein 1	EC:2.7.7.-	1	1	1	K14168	31	3	0	SRVP18_trench_6_60cm_Atabeya_1_Complete_Final-SRVP18_trench_6_60cm_Atabeya_1_Complete_Final_1_736	FINAL_SR_VP_26_10_2019_2_100cm_Atabeya_2_FINAL-FINAL_SR_VP_26_10_2019_2_100cm_Atabeya_2_FINAL_1_720	SRVP_Freyarchaeota_final_genome-New_Freya_genome_for_curation_rev_3_marked_gaps_check_remap_1_1589
	Transport	Transporter- Iron Complex	N				ABC.FEV.A	iron complex transport system ATP-binding protein	EC:7.2.2.-	0	0	1	K02013	0	0	0	0	0	SRVP_Freyarchaeota_final_genome-New_Freya_genome_for_curation_rev_3_marked_gaps_check_remap_1_1910
	Transport	Transporter- Iron Complex	N				ABC.FEV.P	iron complex transport system permease protein	NA	0	0	1	K02015	0	0	1	0	0	SRVP_Freyarchaeota_final_genome-New_Freya_genome_for_curation_rev_3_marked_gaps_check_remap_1_1909
	Transport	Transporter- ABC-2.P	N				ABC-2.P	ABC-2 type transport system permease protein	NA	6	6	6	K01992	0	23	1	SRVP18_trench_6_60cm_Atabeya_1_Complete_Final-SRVP18_trench_6_60cm_Atabeya_1_Complete_Final_1_1024	FINAL_SR_VP_26_10_2019_2_100cm_Atabeya_2_FINAL-FINAL_SR_VP_26_10_2019_2_100cm_Atabeya_2_FINAL_1_1006	SRVP_Freyarchaeota_final_genome-New_Freya_genome_for_curation_rev_3_marked_gaps_check_remap_1_149
	Transport	ABC.CD.A	N				K02003	putative ABC transport system ATP-binding protein	NA	3	4	1	K02003	1	1	2	SRVP18_trench_6_60cm_Atabeya_1_Complete_Final-SRVP18_trench_6_60cm_Atabeya_1_Complete_Final_1_866	FINAL_SR_VP_26_10_2019_2_100cm_Atabeya_2_FINAL-FINAL_SR_VP_26_10_2019_2_100cm_Atabeya_2_FINAL_1_854	SRVP_Freyarchaeota_final_genome-New_Freya_genome_for_curation_rev_3_marked_gaps_check_remap_1_712
	Transport	ABC.CD.P	N				K02004	putative ABC transport system permease protein	NA	4	3	1	K02004	0	3	0	SRVP18_trench_6_60cm_Atabeya_1_Complete_Final-SRVP18_trench_6_60cm_Atabeya_1_Complete_Final_1_961	FINAL_SR_VP_26_10_2019_2_100cm_Atabeya_2_FINAL-FINAL_SR_VP_26_10_2019_2_100cm_Atabeya_2_FINAL_1_934	SRVP_Freyarchaeota_final_genome-New_Freya_genome_for_curation_rev_3_marked_gaps_check_remap_1_713
	Transport	Transporter- Molybdate/Tungstate	N				modB	molybdate transport system permease protein	NA	0	0	1	K02018	0	0	0	0	0	SRVP_Freyarchaeota_final_genome-New_Freya_genome_for_curation_rev_3_marked_gaps_check_remap_1_304
	Transport	Transporter- Macrolide Efflux	N				mef	MFS transporter, DHA3 family, macrolide efflux protein	NA	1	1	0	K08217	0	0	0	SRVP18_trench_6_60cm_Atabeya_1_Complete_Final-SRVP18_trench_6_60cm_Atabeya_1_Complete_Final_1_1741	FINAL_SR_VP_26_10_2019_2_100cm_Atabeya_2_FINAL-FINAL_SR_VP_26_10_2019_2_100cm_Atabeya_2_FINAL_1_1710	0
	Transport	Transport- Protein	N				SEC61B, SBH2	protein transport protein SEC61 subunit beta	NA	1	1	1	K09481	0	0	0
	Transport	Transport- Protein	N				SEC61G, SSS1, secE	protein transport protein SEC61 subunit gamma and related proteins	NA	1	1	1	K07342	0	0	0
	Transport	Transport- Protein	N				secY	preprotein translocase subunit SecY	NA	1	1	1	K03076	0	0	0
	Transport	Transport- Protein	N				SRP19	signal recognition particle subunit SRP19	NA	1	1	1	K03105	0	0	0
	Transport	Transport- Protein	N				SRP54, ffh	signal recognition particle subunit SRP54	EC:3.6.5.4	1	1	1	K03106	0	0	0
	Transport	Transporter- Zinc	N				TC.ZIP, zupT, ZRT3, ZIP2	zinc transporter, ZIP family	NA	1	1	0	K07238	0	0	0	SRVP18_trench_6_60cm_Atabeya_1_Complete_Final-SRVP18_trench_6_60cm_Atabeya_1_Complete_Final_1_2046	FINAL_SR_VP_26_10_2019_2_100cm_Atabeya_2_FINAL-FINAL_SR_VP_26_10_2019_2_100cm_Atabeya_2_FINAL_1_1778	0
	Transport	Transporter- Ca2+/H+ antiporter	N				TMEM165, GDT1	Ca2+/H+ antiporter, TMEM165/GDT1 family	NA	1	1	0	K23541	0	0	0	SRVP18_trench_6_60cm_Atabeya_1_Complete_Final-SRVP18_trench_6_60cm_Atabeya_1_Complete_Final_1_2777	FINAL_SR_VP_26_10_2019_2_100cm_Atabeya_2_FINAL-FINAL_SR_VP_26_10_2019_2_100cm_Atabeya_2_FINAL_1_2770	0
	Transport	Transporter-Cobalt	N				cbiN	cobalt/nickel transport protein	NA	0	0	0	K02009	0	0	0	0	0	0
	Transport	Transporter-Ecf	N				ecfA1	energy-coupling factor transport system ATP-binding protein	EC:7.-.-.-	0	0	0	K16786	0	0	0	0	0	0
	Transport	Transporter-Ecf	N				ecfA2	energy-coupling factor transport system ATP-binding protein	EC:7.-.-.-	0	0	0	K16787	0	0	0	0	0	0
	Transport	Transporter-Ecf	N				ecfT	energy-coupling factor transport system permease protein	NA	1	2	1	K16785	0	0	0	SRVP18_trench_6_60cm_Atabeya_1_Complete_Final-SRVP18_trench_6_60cm_Atabeya_1_Complete_Final_1_451	FINAL_SR_VP_26_10_2019_2_100cm_Atabeya_2_FINAL-FINAL_SR_VP_26_10_2019_2_100cm_Atabeya_2_FINAL_1_475	SRVP_Freyarchaeota_final_genome-New_Freya_genome_for_curation_rev_3_marked_gaps_check_remap_1_2
	Transport	Transporter-Iron and Manganese	N				mntH	manganese transport protein	NA	0	0	0	K03322	0	0	0	0	0	0
	Transport	Transporter-Ecf	N				cbrT	energy-coupling factor transport system substrate-specific component	NA	1	1	0	K16927	0	0	0	SRVP18_trench_6_60cm_Atabeya_1_Complete_Final-SRVP18_trench_6_60cm_Atabeya_1_Complete_Final_1_2607	FINAL_SR_VP_26_10_2019_2_100cm_Atabeya_2_FINAL-FINAL_SR_VP_26_10_2019_2_100cm_Atabeya_2_FINAL_1_2602	0
	Transport	Transporter-Iron and Manganese	N				VIT	vacuolar iron transporter family protein	NA	1	1	0	K22736	0	0	0	SRVP18_trench_6_60cm_Atabeya_1_Complete_Final-SRVP18_trench_6_60cm_Atabeya_1_Complete_Final_1_2365	FINAL_SR_VP_26_10_2019_2_100cm_Atabeya_2_FINAL-FINAL_SR_VP_26_10_2019_2_100cm_Atabeya_2_FINAL_1_2368	0
	Transport	Transporter-Nickel	N				ddpD	peptide/nickel transport system ATP-binding protein	NA	1	1	0	K02031	0	12	0	SRVP18_trench_6_60cm_Atabeya_1_Complete_Final-SRVP18_trench_6_60cm_Atabeya_1_Complete_Final_1_2240	FINAL_SR_VP_26_10_2019_2_100cm_Atabeya_2_FINAL-FINAL_SR_VP_26_10_2019_2_100cm_Atabeya_2_FINAL_1_2253	0
	Transport	Transporter-Nickel	N				ddpF	peptide/nickel transport system ATP-binding protein	NA	1	1	0	K02032	1	0	0	SRVP18_trench_6_60cm_Atabeya_1_Complete_Final-SRVP18_trench_6_60cm_Atabeya_1_Complete_Final_1_2241	FINAL_SR_VP_26_10_2019_2_100cm_Atabeya_2_FINAL-FINAL_SR_VP_26_10_2019_2_100cm_Atabeya_2_FINAL_1_2254	0
	Transport	Transporter-Nickel	N				ABC.PE.P	peptide/nickel transport system permease protein	NA	1	1	0	K02033	7	5	0	SRVP18_trench_6_60cm_Atabeya_1_Complete_Final-SRVP18_trench_6_60cm_Atabeya_1_Complete_Final_1_2238	FINAL_SR_VP_26_10_2019_2_100cm_Atabeya_2_FINAL-FINAL_SR_VP_26_10_2019_2_100cm_Atabeya_2_FINAL_1_2251	0
	Transport	Transporter-Nickel	N				ABC.PE.S	peptide/nickel transport system substrate-binding protein	NA	0	0	0	K02035	0	0	0	0	0	0
	Trimethylamine	Trimethylamine metabolism	N				mtrA	tetrahydromethanopterin S-methyltransferase subunit A	EC:2.1.1.86	3	1	1	K00577	0	11	0	SRVP18_trench_6_60cm_Atabeya_1_Complete_Final-SRVP18_trench_6_60cm_Atabeya_1_Complete_Final_1_237	FINAL_SR_VP_26_10_2019_2_100cm_Atabeya_2_FINAL-FINAL_SR_VP_26_10_2019_2_100cm_Atabeya_2_FINAL_1_246	SRVP_Freyarchaeota_final_genome-New_Freya_genome_for_curation_rev_3_marked_gaps_check_remap_1_1654
	Trimethylamine	Trimethylamine metabolism	N				mtrB	tetrahydromethanopterin S-methyltransferase subunit B	EC:2.1.1.86	0	0	0	K00578	0	0	0	0	0	0
	Trimethylamine	Trimethylamine metabolism	N				mtrC	tetrahydromethanopterin S-methyltransferase subunit C	EC:2.1.1.86	0	0	0	K00579	0	0	0	0	0	0
	Trimethylamine	Trimethylamine metabolism	N				mtrD	tetrahydromethanopterin S-methyltransferase subunit D	EC:2.1.1.86	0	0	0	K00580	0	0	0	0	0	0
	Trimethylamine	Trimethylamine metabolism	N				mtrE	tetrahydromethanopterin S-methyltransferase subunit E	EC:2.1.1.86	0	0	0	K00581	0	0	0	0	0	0
	Trimethylamine	Trimethylamine metabolism	N				mtrF	tetrahydromethanopterin S-methyltransferase subunit F	EC:2.1.1.86	0	0	0	K00582	0	0	0	0	0	0
	Trimethylamine	Trimethylamine metabolism	N				mtrG	tetrahydromethanopterin S-methyltransferase subunit G	EC:2.1.1.86	0	0	0	K00583	0	0	0	0	0	0
	Transport	Transporter-Nickel	N				ABC.PE.P1	peptide/nickel transport system permease protein	NA	1	1	0	K02034	2	11	0	SRVP18_trench_6_60cm_Atabeya_1_Complete_Final-SRVP18_trench_6_60cm_Atabeya_1_Complete_Final_1_2239	FINAL_SR_VP_26_10_2019_2_100cm_Atabeya_2_FINAL-FINAL_SR_VP_26_10_2019_2_100cm_Atabeya_2_FINAL_1_2252	0
	Trimethylamine	Trimethylamine metabolism	N				mtbA	[methyl-Co(III) methylamine-specific corrinoid protein]:coenzyme M methyltransferase	EC:2.1.1.247	0	0	0	K14082	0	0	0	0	0	0
	Trimethylamine	Trimethylamine metabolism	N				mtrH	tetrahydromethanopterin S-methyltransferase subunit H	EC:2.1.1.86	1	2	2	K00584	0	2	0	SRVP18_trench_6_60cm_Atabeya_1_Complete_Final-SRVP18_trench_6_60cm_Atabeya_1_Complete_Final_1_1777	FINAL_SR_VP_26_10_2019_2_100cm_Atabeya_2_FINAL-FINAL_SR_VP_26_10_2019_2_100cm_Atabeya_2_FINAL_1_1936	SRVP_Freyarchaeota_final_genome-New_Freya_genome_for_curation_rev_3_marked_gaps_check_remap_1_2873
	Trimethylamine	Trimethylamine metabolism	N				mttC	trimethylamine corrinoid protein	NA	0	0	0	K14084	0	0	0	0	0	0
	Trimethylamine	Trimethylamine metabolism	N				mttB	trimethylamine---corrinoid protein Co-methyltransferase	EC:2.1.1.250	1	1	2	K14083	3	0	0	SRVP18_trench_6_60cm_Atabeya_1_Complete_Final-SRVP18_trench_6_60cm_Atabeya_1_Complete_Final_1_2416	FINAL_SR_VP_26_10_2019_2_100cm_Atabeya_2_FINAL-FINAL_SR_VP_26_10_2019_2_100cm_Atabeya_2_FINAL_1_2418	SRVP_Freyarchaeota_final_genome-New_Freya_genome_for_curation_rev_3_marked_gaps_check_remap_1_804
	Wood-Ljungdahl	Wood-Ljungdahl Pathway- H4F methyl branch	N				FDH	formate dehydrogenase	EC:1.17.1.9	0	0	0	K00122	0	0	0	0	0	0
	Vitamin	Biotin	N				birA	BirA family transcriptional regulator, biotin operon repressor / biotin---[acetyl-CoA-carboxylase] ligase	EC:6.3.4.15	1	1	0	K03524	0	0	0	SRVP18_trench_6_60cm_Atabeya_1_Complete_Final-SRVP18_trench_6_60cm_Atabeya_1_Complete_Final_1_2266	FINAL_SR_VP_26_10_2019_2_100cm_Atabeya_2_FINAL-FINAL_SR_VP_26_10_2019_2_100cm_Atabeya_2_FINAL_1_2164	0
	Wood-Ljungdahl	Wood-Ljungdahl Pathway- H4F methyl branch	N				fdhB	formate dehydrogenase (coenzyme F420) beta subunit	EC:1.17.98.3 1.8.98.6	1	1	1	K00125	0	0	0	SRVP18_trench_6_60cm_Atabeya_1_Complete_Final-SRVP18_trench_6_60cm_Atabeya_1_Complete_Final_1_887	FINAL_SR_VP_26_10_2019_2_100cm_Atabeya_2_FINAL-FINAL_SR_VP_26_10_2019_2_100cm_Atabeya_2_FINAL_1_872	SRVP_Freyarchaeota_final_genome-New_Freya_genome_for_curation_rev_3_marked_gaps_check_remap_1_2559
	Wood-Ljungdahl	Wood-Ljungdahl Pathway- H4F methyl branch	N				fchA	methenyltetrahydrofolate cyclohydrolase	EC:3.5.4.9	0	0	0	K01500	0	0	0	0	0	0
	Wood-Ljungdahl	Wood-Ljungdahl Pathway- H4F methyl branch	N				fhs	formate--tetrahydrofolate ligase	EC:6.3.4.3	0	0	0	K01938	0	0	0	0	0	0
	Wood-Ljungdahl	Wood-Ljungdahl Pathway- H4F methyl branch	N				acsE	5-methyltetrahydrofolate corrinoid/iron sulfur protein methyltransferase	EC:2.1.1.258	0	0	0	K15023	0	0	0	0	0	0
	Wood-Ljungdahl	Wood-Ljungdahl Pathway- H4F methyl branch	N				fdhA	formate dehydrogenase (coenzyme F420) alpha subunit	EC:1.17.98.3 1.8.98.6	0	0	0	K22516	0	0	0	0	0	0
	Wood-Ljungdahl	Wood-Ljungdahl Pathway- H4F methyl branch	N				metV	methylenetetrahydrofolate reductase (NADH) small subunit	NA	0	0	0	K25007	0	0	0	0	0	0
	Wood-Ljungdahl	Wood-Ljungdahl Pathway- H4F methyl branch	N				rnfC2	ion-translocating oxidoreductase complex subunit C [EC:7.-.-.-]	NA	0	0	0	K25008	0	0	0	0	0	0
	Wood-Ljungdahl	Wood-Ljungdahl Pathway- H4MPT methyl branch	N				MTD1	methylenetetrahydrofolate dehydrogenase (NAD+)	EC:1.5.1.15	0	0	0	K00295	0	0	0	0	0	0
	Wood-Ljungdahl	Wood-Ljungdahl Pathway- H4MPT methyl branch	N				MTHFD2	methylenetetrahydrofolate dehydrogenase(NAD+) / 5,10-methenyltetrahydrofolate cyclohydrolase	EC:1.5.1.15 3.5.4.9	0	0	0	K13403	0	0	0	0	0	0
	Coenzyme Biosynthesis	Methanofuran biosynthesis	N				mfnD	tyramine---L-glutamate ligase	EC:6.3.4.24	1	1	1	K06914	0	0	0	SRVP18_trench_6_60cm_Atabeya_1_Complete_Final-SRVP18_trench_6_60cm_Atabeya_1_Complete_Final_1_1390	FINAL_SR_VP_26_10_2019_2_100cm_Atabeya_2_FINAL-FINAL_SR_VP_26_10_2019_2_100cm_Atabeya_2_FINAL_1_1235	SRVP_Freyarchaeota_final_genome-New_Freya_genome_for_curation_rev_3_marked_gaps_check_remap_1_716
	Coenzyme Biosynthesis	Methanofuran biosynthesis	N				mfnF	(4-(4-[2-(gamma-L-glutamylamino)ethyl]phenoxymethyl)furan-2-yl)methanamine synthase	EC:2.5.1.131	1	1	1	K07072	1	0	0	SRVP18_trench_6_60cm_Atabeya_1_Complete_Final-SRVP18_trench_6_60cm_Atabeya_1_Complete_Final_1_1389	FINAL_SR_VP_26_10_2019_2_100cm_Atabeya_2_FINAL-FINAL_SR_VP_26_10_2019_2_100cm_Atabeya_2_FINAL_1_1236	SRVP_Freyarchaeota_final_genome-New_Freya_genome_for_curation_rev_3_marked_gaps_check_remap_1_715
	Coenzyme Biosynthesis	Methanofuran biosynthesis	N				mfnE	5-(aminomethyl)-3-furanmethanol phosphate kinase	EC:2.7.4.31	1	1	1	K07144	0	0	2	SRVP18_trench_6_60cm_Atabeya_1_Complete_Final-SRVP18_trench_6_60cm_Atabeya_1_Complete_Final_1_1388	FINAL_SR_VP_26_10_2019_2_100cm_Atabeya_2_FINAL-FINAL_SR_VP_26_10_2019_2_100cm_Atabeya_2_FINAL_1_1237	SRVP_Freyarchaeota_final_genome-New_Freya_genome_for_curation_rev_3_marked_gaps_check_remap_1_842
	Coenzyme Biosynthesis	Methanofuran biosynthesis	N				mfnB	(5-formylfuran-3-yl)methyl phosphate synthase	EC:4.2.3.153	1	1	1	K09733	0	0	3	SRVP18_trench_6_60cm_Atabeya_1_Complete_Final-SRVP18_trench_6_60cm_Atabeya_1_Complete_Final_1_1387	FINAL_SR_VP_26_10_2019_2_100cm_Atabeya_2_FINAL-FINAL_SR_VP_26_10_2019_2_100cm_Atabeya_2_FINAL_1_1238	SRVP_Freyarchaeota_final_genome-New_Freya_genome_for_curation_rev_3_marked_gaps_check_remap_1_844
	Coenzyme Biosynthesis	Methanofuran biosynthesis	N				mfnC	(5-formylfuran-3-yl)methyl phosphate transaminase	EC:2.6.1.108	0	0	0	K19793	0	0	0	0	0	0
	Oligosaccharide degradation	Oligosaccharide degradation	N				E3.2.1.25, MANBA, manB	beta-mannosidase	EC:3.2.1.25	0	0	1	K01192	0	0	0	0	0	SRVP_Freyarchaeota_final_genome-New_Freya_genome_for_curation_rev_3_marked_gaps_check_remap_1_1006
	Peptidases	Peptidases	N				E3.4.17.19	carboxypeptidase Taq	E3.4.17.19	0	1	0	K01299	0	0	0
	Coenzyme Biosynthesis	Methanofuran biosynthesis	N				mfnA, adc	tyrosine decarboxylase / aspartate 1-decarboxylase	EC:4.1.1.25 4.1.1.11	1	1	1	K18933	0	1	0	SRVP18_trench_6_60cm_Atabeya_1_Complete_Final-SRVP18_trench_6_60cm_Atabeya_1_Complete_Final_1_1064	FINAL_SR_VP_26_10_2019_2_100cm_Atabeya_2_FINAL-FINAL_SR_VP_26_10_2019_2_100cm_Atabeya_2_FINAL_1_1047	SRVP_Freyarchaeota_final_genome-New_Freya_genome_for_curation_rev_3_marked_gaps_check_remap_1_885
	Polyamine synthesis	Polyamine synthesis	N				speE, SRM, SPE3	spermidine synthase	EC:2.5.1.16	0	0	1	K00797	0	0	0
	Polyamine synthesis	Polyamine synthesis	N				speB	agmatinase	EC:3.5.3.11	1	1	1	K01480	0	2	0
	DNA synthesis marker of O2 tolerance	Ribonucleotide reductase, Class III Strict Anaerobes	N				nrdG	anaerobic ribonucleoside-triphosphate reductase activating protein	EC:1.97.1.4	0	0	0	K04068	0	0	0	0	0	0
	Phenylalanine Metabolism	Phenylalanine Metabolism	N				paaK	phenylacetate-CoA ligase	EC:6.2.1.30	0	0	3	K01912	0	0	0	0	0	SRVP_Freyarchaeota_final_genome-New_Freya_genome_for_curation_rev_3_marked_gaps_check_remap_1_1707
	DNA synthesis marker of O2 tolerance	Ribonucleotide reductase, Class I Aerobic	N-Misannotated nrdJ Class II Facultative Anaerobe/Anaerobes				E1.17.4.1A, nrdA, nrdE	ribonucleoside-diphosphate reductase alpha chain	EC:1.17.4.1	1	1	1	K00525	0	11	3	SRVP18_trench_6_60cm_Atabeya_1_Complete_Final-SRVP18_trench_6_60cm_Atabeya_1_Complete_Final_1_1400	FINAL_SR_VP_26_10_2019_2_100cm_Atabeya_2_FINAL-FINAL_SR_VP_26_10_2019_2_100cm_Atabeya_2_FINAL_1_1228	SRVP_Freyarchaeota_final_genome-New_Freya_genome_for_curation_rev_3_marked_gaps_check_remap_1_1415
	Shikimate pathway	Shikimate pathway	N				aroD	3-dehydroquinate dehydratase I	EC:4.2.1.10	0	0	1	K03785	0	0	0	0	0	SRVP_Freyarchaeota_final_genome-New_Freya_genome_for_curation_rev_3_marked_gaps_check_remap_1_1344
	Shikimate pathway	Shikimate pathway	N				aroE	shikimate dehydrogenase	EC:1.1.1.25	0	0	1	K00014	0	0	0	0	0	SRVP_Freyarchaeota_final_genome-New_Freya_genome_for_curation_rev_3_marked_gaps_check_remap_1_1343
	Shikimate pathway	Shikimate pathway	N				cmk	CMP/dCMP kinase	EC:2.7.4.25	1	1	1	K00945	0	4	0	SRVP18_trench_6_60cm_Atabeya_1_Complete_Final-SRVP18_trench_6_60cm_Atabeya_1_Complete_Final_1_386	FINAL_SR_VP_26_10_2019_2_100cm_Atabeya_2_FINAL-FINAL_SR_VP_26_10_2019_2_100cm_Atabeya_2_FINAL_1_410	SRVP_Freyarchaeota_final_genome-New_Freya_genome_for_curation_rev_3_marked_gaps_check_remap_1_1386
	Shikimate pathway	Shikimate pathway	N				aroK, aroL	shikimate kinase	EC:2.7.1.71	0	0	0	K00891	0	0	0	0	0	0
	Shikimate pathway	Shikimate pathway	N				aroC	chorismate synthase	EC:4.2.3.5	0	0	1	K01736	0	0	0	0	0	SRVP_Freyarchaeota_final_genome-New_Freya_genome_for_curation_rev_3_marked_gaps_check_remap_1_1340
	Shikimate pathway	Shikimate pathway	N				AK6, FAP7	adenylate kinase	EC:2.7.4.3	1	1	1	K18532	0	0	0	SRVP18_trench_6_60cm_Atabeya_1_Complete_Final-SRVP18_trench_6_60cm_Atabeya_1_Complete_Final_1_1018	FINAL_SR_VP_26_10_2019_2_100cm_Atabeya_2_FINAL-FINAL_SR_VP_26_10_2019_2_100cm_Atabeya_2_FINAL_1_1001	SRVP_Freyarchaeota_final_genome-New_Freya_genome_for_curation_rev_3_marked_gaps_check_remap_1_900
	Shikimate pathway	Shikimate pathway	N				adk, AK	adenylate kinase	EC:2.7.4.3	1	1	0	K00939	0	0	0	SRVP18_trench_6_60cm_Atabeya_1_Complete_Final-SRVP18_trench_6_60cm_Atabeya_1_Complete_Final_1_1477	FINAL_SR_VP_26_10_2019_2_100cm_Atabeya_2_FINAL-FINAL_SR_VP_26_10_2019_2_100cm_Atabeya_2_FINAL_1_1480	0
	Shikimate pathway	Shikimate pathway	N				MMAA, argK	GTPase	EC:3.6.5.-	1	1	1	K07588	0	0	0	SRVP18_trench_6_60cm_Atabeya_1_Complete_Final-SRVP18_trench_6_60cm_Atabeya_1_Complete_Final_1_910	FINAL_SR_VP_26_10_2019_2_100cm_Atabeya_2_FINAL-FINAL_SR_VP_26_10_2019_2_100cm_Atabeya_2_FINAL_1_891	SRVP_Freyarchaeota_final_genome-New_Freya_genome_for_curation_rev_3_marked_gaps_check_remap_1_1316
	Shikimate pathway	Shikimate pathway	N				EIF2S2	translation initiation factor 2 subunit 2	NA	1	1	1	K03238	0	0	0	SRVP18_trench_6_60cm_Atabeya_1_Complete_Final-SRVP18_trench_6_60cm_Atabeya_1_Complete_Final_1_511	FINAL_SR_VP_26_10_2019_2_100cm_Atabeya_2_FINAL-FINAL_SR_VP_26_10_2019_2_100cm_Atabeya_2_FINAL_1_535	SRVP_Freyarchaeota_final_genome-New_Freya_genome_for_curation_rev_3_marked_gaps_check_remap_1_1748
	Butanol Oxidation	Butanol Oxidation	N				fadJ	3-hydroxyacyl-CoA dehydrogenase / enoyl-CoA hydratase / 3-hydroxybutyryl-CoA epimerase	EC:1.1.1.35 4.2.1.17 5.1.2.3	0	0	0	K01782	0	0	0	0	0	0
	Butanol Oxidation	Butanol Oxidation	N				fadB	3-hydroxyacyl-CoA dehydrogenase / enoyl-CoA hydratase / 3-hydroxybutyryl-CoA epimerase / enoyl-CoA isomerase	EC:1.1.1.35 4.2.1.17 5.1.2.3 5.3.3.8	0	0	0	K01825	0	0	0	0	0	0
	Butanol Oxidation	Butanol Oxidation	N				ECHS1	enoyl-CoA hydratase	EC:4.2.1.17	0	0	0	K07511	0	0	0	0	0	0
	Butanol Oxidation	Butanol Oxidation	N				EHHADH	enoyl-CoA hydratase / 3-hydroxyacyl-CoA dehydrogenase / 3,2-trans-enoyl-CoA isomerase	EC:4.2.1.17 1.1.1.35 5.3.3.8	0	0	0	K07514	0	0	0	0	0	0
	Butanol Oxidation	Butanol Oxidation	N				HADHA	enoyl-CoA hydratase / long-chain 3-hydroxyacyl-CoA dehydrogenase	EC:4.2.1.17 1.1.1.211	0	0	0	K07515	0	0	0	0	0	0
	Butanol Oxidation	Butanol Oxidation	N				MFP2	enoyl-CoA hydratase/3-hydroxyacyl-CoA dehydrogenase	EC:4.2.1.17 1.1.1.35 1.1.1.211	0	0	0	K10527	0	0	0	0	0	0
	Butanol Oxidation	Butanol Oxidation	N				fadB	enoyl-CoA hydratase	EC:4.2.1.17	0	0	0	K13767	0	0	0	0	0	0
	Transport	Transport- Cellobiose	N				cbtA	Bacterial extracellular solute-binding proteins, family 5 Middle Bacterial extracellular solute-binding proteins, family 5 Middle	3.A.1.5.9	Checked	Checked	0	PF00496	0	0	0	SRVP18_trench_6_60cm_Atabeya_1_Complete_Final-SRVP18_trench_6_60cm_Atabeya_1_Complete_Final_1_2237	FINAL_SR_VP_26_10_2019_2_100cm_Atabeya_2_FINAL-FINAL_SR_VP_26_10_2019_2_100cm_Atabeya_2_FINAL_1_2042	0
	Transport	Transport- Cellobiose	N				cbtDF	Oligopeptide/dipeptide transporter, C-terminal region	3.A.1.5.9	Checked	Checked	0	PF08352	1	12	0	SRVP18_trench_6_60cm_Atabeya_1_Complete_Final-SRVP18_trench_6_60cm_Atabeya_1_Complete_Final_1_2241	FINAL_SR_VP_26_10_2019_2_100cm_Atabeya_2_FINAL-FINAL_SR_VP_26_10_2019_2_100cm_Atabeya_2_FINAL_1_2253
134	Peptidases- Aspartic Peptidases	A22A	Y	CytoplasmicMembrane	Unknown	#N/A	A22A	NA	NA	1	1	0	A22A	0	0	0		SRVP18_trench_6_60cm_Atabeya_1_Complete_Final-SRVP18_trench_6_60cm_Atabeya_1_Complete_Final_1_504	FINAL_SR_VP_26_10_2019_2_100cm_Atabeya_2_FINAL-FINAL_SR_VP_26_10_2019_2_100cm_Atabeya_2_FINAL_1_516	#N/A
134	Peptidases- Aspartic Peptidases	A24A	Y	Cytoplasmic	#N/A	#N/A	A24A	NA	NA	1	0	0	A24A	0	0	0		SRVP18_trench_6_60cm_Atabeya_1_Complete_Final-SRVP18_trench_6_60cm_Atabeya_1_Complete_Final_1_2137	#N/A	#N/A
134	Peptidases- Aspartic Peptidases	A24B	Y	CytoplasmicMembrane	CytoplasmicMembrane	CytoplasmicMembrane	A24B	NA	NA	1	1	1	A24B	0	0	0		SRVP18_trench_6_60cm_Atabeya_1_Complete_Final-SRVP18_trench_6_60cm_Atabeya_1_Complete_Final_1_596	FINAL_SR_VP_26_10_2019_2_100cm_Atabeya_2_FINAL-FINAL_SR_VP_26_10_2019_2_100cm_Atabeya_2_FINAL_1_587	SRVP_Freyarchaeota_final_genome-New_Freya_genome_for_curation_rev_3_marked_gaps_check_remap_1_2240
134	Peptidases- Aspartic Peptidases	A31	Y	Cytoplasmic	Cytoplasmic	Cytoplasmic	A31	NA	NA	2	2	2	A31	0	0	0		SRVP18_trench_6_60cm_Atabeya_1_Complete_Final-SRVP18_trench_6_60cm_Atabeya_1_Complete_Final_1_657	FINAL_SR_VP_26_10_2019_2_100cm_Atabeya_2_FINAL-FINAL_SR_VP_26_10_2019_2_100cm_Atabeya_2_FINAL_1_971	SRVP_Freyarchaeota_final_genome-New_Freya_genome_for_curation_rev_3_marked_gaps_check_remap_1_2312
134	Peptidases- Cysteine Peptidases	C13	Y	Extracellular	#N/A	#N/A	C13	NA	NA	2	0	0	C13	0	0	0		SRVP18_trench_6_60cm_Atabeya_1_Complete_Final-SRVP18_trench_6_60cm_Atabeya_1_Complete_Final_1_2118	#N/A	#N/A
134	Peptidases- Cysteine Peptidases	C25	Y	#N/A	#N/A	CytoplasmicMembrane	C25	NA	NA	0	0	1	C25	0	0	0		#N/A	#N/A	SRVP_Freyarchaeota_final_genome-New_Freya_genome_for_curation_rev_3_marked_gaps_check_remap_1_1175
134	Peptidases- Cysteine Peptidases	C26	Y	Cytoplasmic	Cytoplasmic	Cytoplasmic	C26	NA	NA	4	4	7	C26	0	0	0		SRVP18_trench_6_60cm_Atabeya_1_Complete_Final-SRVP18_trench_6_60cm_Atabeya_1_Complete_Final_1_143	FINAL_SR_VP_26_10_2019_2_100cm_Atabeya_2_FINAL-FINAL_SR_VP_26_10_2019_2_100cm_Atabeya_2_FINAL_1_161	SRVP_Freyarchaeota_final_genome-New_Freya_genome_for_curation_rev_3_marked_gaps_check_remap_1_421
134	Peptidases- Cysteine Peptidases	C44	Y	Cytoplasmic	Cytoplasmic	Cytoplasmic	C44	NA	NA	3	4	8	C44	0	0	0		SRVP18_trench_6_60cm_Atabeya_1_Complete_Final-SRVP18_trench_6_60cm_Atabeya_1_Complete_Final_1_64	FINAL_SR_VP_26_10_2019_2_100cm_Atabeya_2_FINAL-FINAL_SR_VP_26_10_2019_2_100cm_Atabeya_2_FINAL_1_56	SRVP_Freyarchaeota_final_genome-New_Freya_genome_for_curation_rev_3_marked_gaps_check_remap_1_1000
134	Peptidases- Cysteine Peptidases	C56	Y	Cytoplasmic	Cytoplasmic	Cytoplasmic	C56	NA	NA	1	1	1	C56	0	0	0		SRVP18_trench_6_60cm_Atabeya_1_Complete_Final-SRVP18_trench_6_60cm_Atabeya_1_Complete_Final_1_1931	FINAL_SR_VP_26_10_2019_2_100cm_Atabeya_2_FINAL-FINAL_SR_VP_26_10_2019_2_100cm_Atabeya_2_FINAL_1_2026	SRVP_Freyarchaeota_final_genome-New_Freya_genome_for_curation_rev_3_marked_gaps_check_remap_1_406
134	Peptidases- Cysteine Peptidases	C69	Y	Cytoplasmic	Unknown	Cytoplasmic	C69	NA	NA	1	1	1	C69	0	0	0		SRVP18_trench_6_60cm_Atabeya_1_Complete_Final-SRVP18_trench_6_60cm_Atabeya_1_Complete_Final_1_2471	FINAL_SR_VP_26_10_2019_2_100cm_Atabeya_2_FINAL-FINAL_SR_VP_26_10_2019_2_100cm_Atabeya_2_FINAL_1_2463	SRVP_Freyarchaeota_final_genome-New_Freya_genome_for_curation_rev_3_marked_gaps_check_remap_1_631
134	Peptidases- Inhibitors	I04	Y	CytoplasmicMembrane	#N/A	#N/A	I04	NA	NA	1	0	0	I04	0	0	0		SRVP18_trench_6_60cm_Atabeya_1_Complete_Final-SRVP18_trench_6_60cm_Atabeya_1_Complete_Final_1_855	#N/A	#N/A
134	Peptidases- Inhibitors	I39	Y	Cytoplasmic	Unknown	#N/A	I39	NA	NA	1	1	0	I39	0	0	0		SRVP18_trench_6_60cm_Atabeya_1_Complete_Final-SRVP18_trench_6_60cm_Atabeya_1_Complete_Final_1_2324	FINAL_SR_VP_26_10_2019_2_100cm_Atabeya_2_FINAL-FINAL_SR_VP_26_10_2019_2_100cm_Atabeya_2_FINAL_1_2131	#N/A
134	Peptidases- Inhibitors	I51	Y	#N/A	#N/A	Cytoplasmic	I51	NA	NA	0	0	1	I51	0	0	0		#N/A	#N/A	SRVP_Freyarchaeota_final_genome-New_Freya_genome_for_curation_rev_3_marked_gaps_check_remap_1_3036
134	Peptidases- Inhibitors	I87	Y	CytoplasmicMembrane	CytoplasmicMembrane	Cytoplasmic	I87	NA	NA	1	1	2	I87	0	14	0		SRVP18_trench_6_60cm_Atabeya_1_Complete_Final-SRVP18_trench_6_60cm_Atabeya_1_Complete_Final_1_2248	FINAL_SR_VP_26_10_2019_2_100cm_Atabeya_2_FINAL-FINAL_SR_VP_26_10_2019_2_100cm_Atabeya_2_FINAL_1_2187	SRVP_Freyarchaeota_final_genome-New_Freya_genome_for_curation_rev_3_marked_gaps_check_remap_1_1011
134	Peptidases- Metallo Peptidases	M01	Y	#N/A	#N/A	Cytoplasmic	M01	NA	NA	0	0	1	M01	0	0	0		#N/A	#N/A	SRVP_Freyarchaeota_final_genome-New_Freya_genome_for_curation_rev_3_marked_gaps_check_remap_1_1413
134	Peptidases- Metallo Peptidases	M03X	Y	Cytoplasmic	Cytoplasmic	#N/A	M03X	NA	NA	2	2	0	M03X	0	0	0		SRVP18_trench_6_60cm_Atabeya_1_Complete_Final-SRVP18_trench_6_60cm_Atabeya_1_Complete_Final_1_1408	FINAL_SR_VP_26_10_2019_2_100cm_Atabeya_2_FINAL-FINAL_SR_VP_26_10_2019_2_100cm_Atabeya_2_FINAL_1_1412	#N/A
134	Peptidases- Metallo Peptidases	M06	Y	CytoplasmicMembrane	CytoplasmicMembrane	#N/A	M06	NA	NA	2	2	0	M06	0	0	0		SRVP18_trench_6_60cm_Atabeya_1_Complete_Final-SRVP18_trench_6_60cm_Atabeya_1_Complete_Final_1_1008	FINAL_SR_VP_26_10_2019_2_100cm_Atabeya_2_FINAL-FINAL_SR_VP_26_10_2019_2_100cm_Atabeya_2_FINAL_1_987	#N/A
134	Peptidases- Metallo Peptidases	M103	Y	Cytoplasmic	Cytoplasmic	Cytoplasmic	M103	NA	NA	16	17	2	M103	0	0	0		SRVP18_trench_6_60cm_Atabeya_1_Complete_Final-SRVP18_trench_6_60cm_Atabeya_1_Complete_Final_1_1125	FINAL_SR_VP_26_10_2019_2_100cm_Atabeya_2_FINAL-FINAL_SR_VP_26_10_2019_2_100cm_Atabeya_2_FINAL_1_906	SRVP_Freyarchaeota_final_genome-New_Freya_genome_for_curation_rev_3_marked_gaps_check_remap_1_1036
134	Peptidases- Metallo Peptidases	M14A	Y	CytoplasmicMembrane	#N/A	#N/A	M14A	NA	NA	1	0	0	M14A	0	0	0		SRVP18_trench_6_60cm_Atabeya_1_Complete_Final-SRVP18_trench_6_60cm_Atabeya_1_Complete_Final_1_2737	#N/A	#N/A
134	Peptidases- Metallo Peptidases	M17	Y	Cytoplasmic	Cytoplasmic	Cytoplasmic	M17	NA	NA	1	1	1	M17	0	1	6		SRVP18_trench_6_60cm_Atabeya_1_Complete_Final-SRVP18_trench_6_60cm_Atabeya_1_Complete_Final_1_2703	FINAL_SR_VP_26_10_2019_2_100cm_Atabeya_2_FINAL-FINAL_SR_VP_26_10_2019_2_100cm_Atabeya_2_FINAL_1_2699	SRVP_Freyarchaeota_final_genome-New_Freya_genome_for_curation_rev_3_marked_gaps_check_remap_1_1858
134	Peptidases- Metallo Peptidases	M20A	Y	Cytoplasmic	Cytoplasmic	Cytoplasmic	M20A	NA	NA	3	3	6	M20A	0	0	0		SRVP18_trench_6_60cm_Atabeya_1_Complete_Final-SRVP18_trench_6_60cm_Atabeya_1_Complete_Final_1_138	FINAL_SR_VP_26_10_2019_2_100cm_Atabeya_2_FINAL-FINAL_SR_VP_26_10_2019_2_100cm_Atabeya_2_FINAL_1_156	SRVP_Freyarchaeota_final_genome-New_Freya_genome_for_curation_rev_3_marked_gaps_check_remap_1_673
134	Peptidases- Metallo Peptidases	M20B	Y	Cytoplasmic	Cytoplasmic	#N/A	M20B	NA	NA	1	1	0	M20B	0	3	0		SRVP18_trench_6_60cm_Atabeya_1_Complete_Final-SRVP18_trench_6_60cm_Atabeya_1_Complete_Final_1_2655	FINAL_SR_VP_26_10_2019_2_100cm_Atabeya_2_FINAL-FINAL_SR_VP_26_10_2019_2_100cm_Atabeya_2_FINAL_1_2643	#N/A
134	Peptidases- Metallo Peptidases	M20F	Y	Unknown	Cytoplasmic	#N/A	M20F	NA	NA	1	3	0	M20F	2	0	0		SRVP18_trench_6_60cm_Atabeya_1_Complete_Final-SRVP18_trench_6_60cm_Atabeya_1_Complete_Final_1_148	FINAL_SR_VP_26_10_2019_2_100cm_Atabeya_2_FINAL-FINAL_SR_VP_26_10_2019_2_100cm_Atabeya_2_FINAL_1_166	#N/A
134	Peptidases- Metallo Peptidases	M23B	Y	Unknown	Cytoplasmic	#N/A	M23B	NA	NA	1	2	0	M23B	0	0	0		SRVP18_trench_6_60cm_Atabeya_1_Complete_Final-SRVP18_trench_6_60cm_Atabeya_1_Complete_Final_1_2097	FINAL_SR_VP_26_10_2019_2_100cm_Atabeya_2_FINAL-FINAL_SR_VP_26_10_2019_2_100cm_Atabeya_2_FINAL_1_1544	#N/A
134	Peptidases- Metallo Peptidases	M24A	Y	Cytoplasmic	Cytoplasmic	Cytoplasmic	M24A	NA	NA	2	2	2	M24A	0	0	0		SRVP18_trench_6_60cm_Atabeya_1_Complete_Final-SRVP18_trench_6_60cm_Atabeya_1_Complete_Final_1_819	FINAL_SR_VP_26_10_2019_2_100cm_Atabeya_2_FINAL-FINAL_SR_VP_26_10_2019_2_100cm_Atabeya_2_FINAL_1_820	SRVP_Freyarchaeota_final_genome-New_Freya_genome_for_curation_rev_3_marked_gaps_check_remap_1_958
134	Peptidases- Metallo Peptidases	M24B	Y	Cytoplasmic	Cytoplasmic	Cytoplasmic	M24B	NA	NA	3	5	4	M24B	0	0	0		SRVP18_trench_6_60cm_Atabeya_1_Complete_Final-SRVP18_trench_6_60cm_Atabeya_1_Complete_Final_1_229	FINAL_SR_VP_26_10_2019_2_100cm_Atabeya_2_FINAL-FINAL_SR_VP_26_10_2019_2_100cm_Atabeya_2_FINAL_1_241	SRVP_Freyarchaeota_final_genome-New_Freya_genome_for_curation_rev_3_marked_gaps_check_remap_1_1141
134	Peptidases- Metallo Peptidases	M28E	Y	CytoplasmicMembrane	CytoplasmicMembrane	#N/A	M28E	NA	NA	1	1	0	M28E	0	0	0		SRVP18_trench_6_60cm_Atabeya_1_Complete_Final-SRVP18_trench_6_60cm_Atabeya_1_Complete_Final_1_2782	FINAL_SR_VP_26_10_2019_2_100cm_Atabeya_2_FINAL-FINAL_SR_VP_26_10_2019_2_100cm_Atabeya_2_FINAL_1_1549	#N/A
134	Peptidases- Metallo Peptidases	M28F	Y	CytoplasmicMembrane	#N/A	CytoplasmicMembrane	M28F	NA	NA	1	0	1	M28F	0	0	0		SRVP18_trench_6_60cm_Atabeya_1_Complete_Final-SRVP18_trench_6_60cm_Atabeya_1_Complete_Final_1_1587	#N/A	SRVP_Freyarchaeota_final_genome-New_Freya_genome_for_curation_rev_3_marked_gaps_check_remap_1_2350
134	Peptidases- Metallo Peptidases	M28X	Y	#N/A	#N/A	CytoplasmicMembrane	M28X	NA	NA	0	0	1	M28X	0	0	0		#N/A	#N/A	SRVP_Freyarchaeota_final_genome-New_Freya_genome_for_curation_rev_3_marked_gaps_check_remap_1_1978
134	Peptidases- Metallo Peptidases	M29	Y	Cytoplasmic	Cytoplasmic	#N/A	M29	NA	NA	4	5	0	M29	0	0	0		SRVP18_trench_6_60cm_Atabeya_1_Complete_Final-SRVP18_trench_6_60cm_Atabeya_1_Complete_Final_1_1766	FINAL_SR_VP_26_10_2019_2_100cm_Atabeya_2_FINAL-FINAL_SR_VP_26_10_2019_2_100cm_Atabeya_2_FINAL_1_1541	#N/A
134	Peptidases- Metallo Peptidases	M30	Y	Extracellular	Extracellular	#N/A	M30	NA	NA	1	1	0	M30	0	0	0		SRVP18_trench_6_60cm_Atabeya_1_Complete_Final-SRVP18_trench_6_60cm_Atabeya_1_Complete_Final_1_42	FINAL_SR_VP_26_10_2019_2_100cm_Atabeya_2_FINAL-FINAL_SR_VP_26_10_2019_2_100cm_Atabeya_2_FINAL_1_36	#N/A
134	Peptidases- Metallo Peptidases	M32	Y	#N/A	Cytoplasmic	#N/A	M32	NA	NA	0	1	0	M32	0	0	0		#N/A	FINAL_SR_VP_26_10_2019_2_100cm_Atabeya_2_FINAL-FINAL_SR_VP_26_10_2019_2_100cm_Atabeya_2_FINAL_1_2644	#N/A
134	Peptidases- Metallo Peptidases	M38	Y	Cytoplasmic	Cytoplasmic	Cytoplasmic	M38	NA	NA	6	6	5	M38	0	0	0		SRVP18_trench_6_60cm_Atabeya_1_Complete_Final-SRVP18_trench_6_60cm_Atabeya_1_Complete_Final_1_217	FINAL_SR_VP_26_10_2019_2_100cm_Atabeya_2_FINAL-FINAL_SR_VP_26_10_2019_2_100cm_Atabeya_2_FINAL_1_229	SRVP_Freyarchaeota_final_genome-New_Freya_genome_for_curation_rev_3_marked_gaps_check_remap_1_781
134	Peptidases- Metallo Peptidases	M41	Y	Cytoplasmic/CytoplasmicMembrane	Cytoplasmic	Cytoplasmic/CytoplasmicMembrane	M41	NA	NA	5	4	6	M41	0	0	0		SRVP18_trench_6_60cm_Atabeya_1_Complete_Final-SRVP18_trench_6_60cm_Atabeya_1_Complete_Final_1_324/SRVP18_trench_6_60cm_Atabeya_1_Complete_Final-SRVP18_trench_6_60cm_Atabeya_1_Complete_Final_1_748	FINAL_SR_VP_26_10_2019_2_100cm_Atabeya_2_FINAL-FINAL_SR_VP_26_10_2019_2_100cm_Atabeya_2_FINAL_1_351	SRVP_Freyarchaeota_final_genome-New_Freya_genome_for_curation_rev_3_marked_gaps_check_remap_1_772/SRVP_Freyarchaeota_final_genome-New_Freya_genome_for_curation_rev_3_marked_gaps_check_remap_1_1732
134	Peptidases- Metallo Peptidases	M42	Y	Cytoplasmic	Cytoplasmic	Cytoplasmic	M42	NA	NA	1	1	2	M42	0	0	0		SRVP18_trench_6_60cm_Atabeya_1_Complete_Final-SRVP18_trench_6_60cm_Atabeya_1_Complete_Final_1_2342	FINAL_SR_VP_26_10_2019_2_100cm_Atabeya_2_FINAL-FINAL_SR_VP_26_10_2019_2_100cm_Atabeya_2_FINAL_1_2112	SRVP_Freyarchaeota_final_genome-New_Freya_genome_for_curation_rev_3_marked_gaps_check_remap_1_2241
134	Peptidases- Metallo Peptidases	M48A	Y	CytoplasmicMembrane	CytoplasmicMembrane	#N/A	M48A	NA	NA	1	1	0	M48A	0	0	0		SRVP18_trench_6_60cm_Atabeya_1_Complete_Final-SRVP18_trench_6_60cm_Atabeya_1_Complete_Final_1_1444	FINAL_SR_VP_26_10_2019_2_100cm_Atabeya_2_FINAL-FINAL_SR_VP_26_10_2019_2_100cm_Atabeya_2_FINAL_1_1444	#N/A
134	Peptidases- Metallo Peptidases	M48B	Y	CytoplasmicMembrane	CytoplasmicMembrane	CytoplasmicMembrane	M48B	NA	NA	1	1	3	M48B	4	0	0		SRVP18_trench_6_60cm_Atabeya_1_Complete_Final-SRVP18_trench_6_60cm_Atabeya_1_Complete_Final_1_1019	FINAL_SR_VP_26_10_2019_2_100cm_Atabeya_2_FINAL-FINAL_SR_VP_26_10_2019_2_100cm_Atabeya_2_FINAL_1_1002	SRVP_Freyarchaeota_final_genome-New_Freya_genome_for_curation_rev_3_marked_gaps_check_remap_1_389
134	Peptidases- Metallo Peptidases	M50	Y	Cytoplasmic/CytoplasmicMembrane	Cytoplasmic/CytoplasmicMembrane	Cytoplasmic/CytoplasmicMembrane	M50	NA	NA	3	3	3	M50	0	0	0		SRVP18_trench_6_60cm_Atabeya_1_Complete_Final-SRVP18_trench_6_60cm_Atabeya_1_Complete_Final_1_684/SRVP18_trench_6_60cm_Atabeya_1_Complete_Final-SRVP18_trench_6_60cm_Atabeya_1_Complete_Final_1_2245	FINAL_SR_VP_26_10_2019_2_100cm_Atabeya_2_FINAL-FINAL_SR_VP_26_10_2019_2_100cm_Atabeya_2_FINAL_1_1850/FINAL_SR_VP_26_10_2019_2_100cm_Atabeya_2_FINAL-FINAL_SR_VP_26_10_2019_2_100cm_Atabeya_2_FINAL_1_2192	SRVP_Freyarchaeota_final_genome-New_Freya_genome_for_curation_rev_3_marked_gaps_check_remap_1_1544/SRVP_Freyarchaeota_final_genome-New_Freya_genome_for_curation_rev_3_marked_gaps_check_remap_1_2661
134	Peptidases- Metallo Peptidases	M50B	Y	CytoplasmicMembrane	Cytoplasmic	Cytoplasmic/CytoplasmicMembrane	M50B	NA	NA	3	3	7	M50B	0	0	0		SRVP18_trench_6_60cm_Atabeya_1_Complete_Final-SRVP18_trench_6_60cm_Atabeya_1_Complete_Final_1_166	FINAL_SR_VP_26_10_2019_2_100cm_Atabeya_2_FINAL-FINAL_SR_VP_26_10_2019_2_100cm_Atabeya_2_FINAL_1_1727	SRVP_Freyarchaeota_final_genome-New_Freya_genome_for_curation_rev_3_marked_gaps_check_remap_1_1177/SRVP_Freyarchaeota_final_genome-New_Freya_genome_for_curation_rev_3_marked_gaps_check_remap_1_1588
134	Peptidases- Metallo Peptidases	M50X	Y	CytoplasmicMembrane	CytoplasmicMembrane	#N/A	M50X	NA	NA	1	1	0	M50X	0	0	0		SRVP18_trench_6_60cm_Atabeya_1_Complete_Final-SRVP18_trench_6_60cm_Atabeya_1_Complete_Final_1_1303	FINAL_SR_VP_26_10_2019_2_100cm_Atabeya_2_FINAL-FINAL_SR_VP_26_10_2019_2_100cm_Atabeya_2_FINAL_1_1311	#N/A
134	Peptidases- Metallo Peptidases	M54	Y	Cytoplasmic	Cytoplasmic	Cytoplasmic	M54	NA	NA	1	1	1	M54	0	0	0		SRVP18_trench_6_60cm_Atabeya_1_Complete_Final-SRVP18_trench_6_60cm_Atabeya_1_Complete_Final_1_2546	FINAL_SR_VP_26_10_2019_2_100cm_Atabeya_2_FINAL-FINAL_SR_VP_26_10_2019_2_100cm_Atabeya_2_FINAL_1_2550	SRVP_Freyarchaeota_final_genome-New_Freya_genome_for_curation_rev_3_marked_gaps_check_remap_1_1639
134	Peptidases- Metallo Peptidases	M67A	Y	#N/A	Cytoplasmic	#N/A	M67A	NA	NA	0	1	0	M67A	0	0	0		#N/A	FINAL_SR_VP_26_10_2019_2_100cm_Atabeya_2_FINAL-FINAL_SR_VP_26_10_2019_2_100cm_Atabeya_2_FINAL_1_356	#N/A
134	Peptidases- Metallo Peptidases	M67B	Y	Cytoplasmic	Unknown	Cytoplasmic	M67B	NA	NA	1	1	2	M67B	0	1	0		SRVP18_trench_6_60cm_Atabeya_1_Complete_Final-SRVP18_trench_6_60cm_Atabeya_1_Complete_Final_1_1784	FINAL_SR_VP_26_10_2019_2_100cm_Atabeya_2_FINAL-FINAL_SR_VP_26_10_2019_2_100cm_Atabeya_2_FINAL_1_2033	SRVP_Freyarchaeota_final_genome-New_Freya_genome_for_curation_rev_3_marked_gaps_check_remap_1_774
134	Peptidases- Metallo Peptidases	M67C	Y	Unknown	#N/A	Cytoplasmic	M67C	NA	NA	1	0	2	M67C	1	0	0		SRVP18_trench_6_60cm_Atabeya_1_Complete_Final-SRVP18_trench_6_60cm_Atabeya_1_Complete_Final_1_330	#N/A	SRVP_Freyarchaeota_final_genome-New_Freya_genome_for_curation_rev_3_marked_gaps_check_remap_1_1772
134	Peptidases- Metallo Peptidases	M79	Y	CytoplasmicMembrane	CytoplasmicMembrane	CytoplasmicMembrane	M79	NA	NA	3	1	1	M79	0	0	0		SRVP18_trench_6_60cm_Atabeya_1_Complete_Final-SRVP18_trench_6_60cm_Atabeya_1_Complete_Final_1_541	FINAL_SR_VP_26_10_2019_2_100cm_Atabeya_2_FINAL-FINAL_SR_VP_26_10_2019_2_100cm_Atabeya_2_FINAL_1_552	SRVP_Freyarchaeota_final_genome-New_Freya_genome_for_curation_rev_3_marked_gaps_check_remap_1_2128
134	Peptidases- Metallo Peptidases	M82	Y	#N/A	#N/A	CytoplasmicMembrane	M82	NA	NA	0	0	1	M82	0	0	0		#N/A	#N/A	SRVP_Freyarchaeota_final_genome-New_Freya_genome_for_curation_rev_3_marked_gaps_check_remap_1_3211
134	Peptidases- Asparagine Peptide Lyases	N10	Y	Cytoplasmic	#N/A	#N/A	N10	NA	NA	10	0	0	N10	0	0	0		SRVP18_trench_6_60cm_Atabeya_1_Complete_Final-SRVP18_trench_6_60cm_Atabeya_1_Complete_Final_1_339	#N/A	#N/A
134	Peptidases- Asparagine Peptide Lyases	N11	Y	Cytoplasmic	Cytoplasmic	Cytoplasmic	N11	NA	NA	1	1	1	N11	0	18	14		SRVP18_trench_6_60cm_Atabeya_1_Complete_Final-SRVP18_trench_6_60cm_Atabeya_1_Complete_Final_1_2774	FINAL_SR_VP_26_10_2019_2_100cm_Atabeya_2_FINAL-FINAL_SR_VP_26_10_2019_2_100cm_Atabeya_2_FINAL_1_605	SRVP_Freyarchaeota_final_genome-New_Freya_genome_for_curation_rev_3_marked_gaps_check_remap_1_1327
134	Peptidases- Serine Peptidases	S01A	Y	#N/A	CytoplasmicMembrane	#N/A	S01A	NA	NA	0	1	0	S01A	0	5	0		#N/A	FINAL_SR_VP_26_10_2019_2_100cm_Atabeya_2_FINAL-FINAL_SR_VP_26_10_2019_2_100cm_Atabeya_2_FINAL_1_751	#N/A
134	Peptidases- Serine Peptidases	S01C	Y	Cytoplasmic	Unknown	Cytoplasmic	S01C	NA	NA	2	2	2	S01C	0	0	0		SRVP18_trench_6_60cm_Atabeya_1_Complete_Final-SRVP18_trench_6_60cm_Atabeya_1_Complete_Final_1_2404	FINAL_SR_VP_26_10_2019_2_100cm_Atabeya_2_FINAL-FINAL_SR_VP_26_10_2019_2_100cm_Atabeya_2_FINAL_1_2399	SRVP_Freyarchaeota_final_genome-New_Freya_genome_for_curation_rev_3_marked_gaps_check_remap_1_387
134	Peptidases- Serine Peptidases	S08A	Y	CytoplasmicMembrane/Extracellular	CytoplasmicMembrane/Extracellular	CytoplasmicMembrane/Extracellular	S08A	NA	NA	2	2	5	S08A	0	0	0		SRVP18_trench_6_60cm_Atabeya_1_Complete_Final-SRVP18_trench_6_60cm_Atabeya_1_Complete_Final_1_228/SRVP18_trench_6_60cm_Atabeya_1_Complete_Final-SRVP18_trench_6_60cm_Atabeya_1_Complete_Final_1_1667	FINAL_SR_VP_26_10_2019_2_100cm_Atabeya_2_FINAL-FINAL_SR_VP_26_10_2019_2_100cm_Atabeya_2_FINAL_1_240/FINAL_SR_VP_26_10_2019_2_100cm_Atabeya_2_FINAL-FINAL_SR_VP_26_10_2019_2_100cm_Atabeya_2_FINAL_1_1619	SRVP_Freyarchaeota_final_genome-New_Freya_genome_for_curation_rev_3_marked_gaps_check_remap_1_586/SRVP_Freyarchaeota_final_genome-New_Freya_genome_for_curation_rev_3_marked_gaps_check_remap_1_940
134	Peptidases- Serine Peptidases	S09A	Y	Cytoplasmic	Cytoplasmic	#N/A	S09A	NA	NA	1	2	0	S09A	0	8	0		SRVP18_trench_6_60cm_Atabeya_1_Complete_Final-SRVP18_trench_6_60cm_Atabeya_1_Complete_Final_1_173	FINAL_SR_VP_26_10_2019_2_100cm_Atabeya_2_FINAL-FINAL_SR_VP_26_10_2019_2_100cm_Atabeya_2_FINAL_1_1688	#N/A
134	Peptidases- Serine Peptidases	S09C	Y	Cytoplasmic	Cytoplasmic	#N/A	S09C	NA	NA	2	1	0	S09C	0	0	0		SRVP18_trench_6_60cm_Atabeya_1_Complete_Final-SRVP18_trench_6_60cm_Atabeya_1_Complete_Final_1_2504	FINAL_SR_VP_26_10_2019_2_100cm_Atabeya_2_FINAL-FINAL_SR_VP_26_10_2019_2_100cm_Atabeya_2_FINAL_1_1725	#N/A
134	Peptidases- Serine Peptidases	S09X	Y	Cytoplasmic/CytoplasmicMembrane	Cytoplasmic/CytoplasmicMembrane	Cytoplasmic	S09X	NA	NA	5	4	7	S09X	0	0	0		SRVP18_trench_6_60cm_Atabeya_1_Complete_Final-SRVP18_trench_6_60cm_Atabeya_1_Complete_Final_1_1523/SRVP18_trench_6_60cm_Atabeya_1_Complete_Final-SRVP18_trench_6_60cm_Atabeya_1_Complete_Final_1_1758	FINAL_SR_VP_26_10_2019_2_100cm_Atabeya_2_FINAL-FINAL_SR_VP_26_10_2019_2_100cm_Atabeya_2_FINAL_1_2000/FINAL_SR_VP_26_10_2019_2_100cm_Atabeya_2_FINAL-FINAL_SR_VP_26_10_2019_2_100cm_Atabeya_2_FINAL_1_1498	SRVP_Freyarchaeota_final_genome-New_Freya_genome_for_curation_rev_3_marked_gaps_check_remap_1_192
134	Peptidases- Serine Peptidases	S12	Y	CytoplasmicMembrane	CytoplasmicMembrane	#N/A	S12	NA	NA	1	1	0	S12	0	2	0		SRVP18_trench_6_60cm_Atabeya_1_Complete_Final-SRVP18_trench_6_60cm_Atabeya_1_Complete_Final_1_99	FINAL_SR_VP_26_10_2019_2_100cm_Atabeya_2_FINAL-FINAL_SR_VP_26_10_2019_2_100cm_Atabeya_2_FINAL_1_1995	#N/A
134	Peptidases- Serine Peptidases	S15	Y	#N/A	#N/A	Unknown	S15	NA	NA	0	0	1	S15	0	0	0		#N/A	#N/A	SRVP_Freyarchaeota_final_genome-New_Freya_genome_for_curation_rev_3_marked_gaps_check_remap_1_3015
134	Peptidases- Serine Peptidases	S16	Y	Cytoplasmic	Cytoplasmic	Cytoplasmic	S16	NA	NA	1	1	3	S16	2	0	0		SRVP18_trench_6_60cm_Atabeya_1_Complete_Final-SRVP18_trench_6_60cm_Atabeya_1_Complete_Final_1_2031	FINAL_SR_VP_26_10_2019_2_100cm_Atabeya_2_FINAL-FINAL_SR_VP_26_10_2019_2_100cm_Atabeya_2_FINAL_1_2301	SRVP_Freyarchaeota_final_genome-New_Freya_genome_for_curation_rev_3_marked_gaps_check_remap_1_1629
134	Peptidases- Serine Peptidases	S26B	Y	CytoplasmicMembrane	CytoplasmicMembrane	CytoplasmicMembrane	S26B	NA	NA	1	1	1	S26B	0	0	0		SRVP18_trench_6_60cm_Atabeya_1_Complete_Final-SRVP18_trench_6_60cm_Atabeya_1_Complete_Final_1_192	FINAL_SR_VP_26_10_2019_2_100cm_Atabeya_2_FINAL-FINAL_SR_VP_26_10_2019_2_100cm_Atabeya_2_FINAL_1_203	SRVP_Freyarchaeota_final_genome-New_Freya_genome_for_curation_rev_3_marked_gaps_check_remap_1_1889
134	Peptidases- Serine Peptidases	S33	Y	Cytoplasmic/CytoplasmicMembrane	Cytoplasmic	Cytoplasmic/CytoplasmicMembrane	S33	NA	NA	11	13	16	S33	0	0	0		SRVP18_trench_6_60cm_Atabeya_1_Complete_Final-SRVP18_trench_6_60cm_Atabeya_1_Complete_Final_1_1185/SRVP18_trench_6_60cm_Atabeya_1_Complete_Final-SRVP18_trench_6_60cm_Atabeya_1_Complete_Final_1_2476	FINAL_SR_VP_26_10_2019_2_100cm_Atabeya_2_FINAL-FINAL_SR_VP_26_10_2019_2_100cm_Atabeya_2_FINAL_1_1192	SRVP_Freyarchaeota_final_genome-New_Freya_genome_for_curation_rev_3_marked_gaps_check_remap_1_133/SRVP_Freyarchaeota_final_genome-New_Freya_genome_for_curation_rev_3_marked_gaps_check_remap_1_1975
134	Peptidases- Serine Peptidases	S45	Y	CytoplasmicMembrane	#N/A	Extracellular	S45	NA	NA	1	0	1	S45	0	0	0		SRVP18_trench_6_60cm_Atabeya_1_Complete_Final-SRVP18_trench_6_60cm_Atabeya_1_Complete_Final_1_2100	#N/A	SRVP_Freyarchaeota_final_genome-New_Freya_genome_for_curation_rev_3_marked_gaps_check_remap_1_2919
134	Peptidases- Serine Peptidases	S49B	Y	#N/A	#N/A	CytoplasmicMembrane	S49B	NA	NA	0	0	1	S49B	0	0	0		#N/A	#N/A	SRVP_Freyarchaeota_final_genome-New_Freya_genome_for_curation_rev_3_marked_gaps_check_remap_1_629
134	Peptidases- Serine Peptidases	S49C	Y	Cytoplasmic	Cytoplasmic	Cytoplasmic	S49C	NA	NA	7	7	12	S49C	0	0	0		SRVP18_trench_6_60cm_Atabeya_1_Complete_Final-SRVP18_trench_6_60cm_Atabeya_1_Complete_Final_1_1172	FINAL_SR_VP_26_10_2019_2_100cm_Atabeya_2_FINAL-FINAL_SR_VP_26_10_2019_2_100cm_Atabeya_2_FINAL_1_1179	SRVP_Freyarchaeota_final_genome-New_Freya_genome_for_curation_rev_3_marked_gaps_check_remap_1_167
134	Peptidases- Serine Peptidases	S54	Y	#N/A	#N/A	Cytoplasmic	S54	NA	NA	0	0	1	S54	0	0	0		#N/A	#N/A	SRVP_Freyarchaeota_final_genome-New_Freya_genome_for_curation_rev_3_marked_gaps_check_remap_1_1567
134	Peptidases- Threonine Peptidases	T01A	Y	Cytoplasmic	Cytoplasmic	Cytoplasmic	T01A	NA	NA	5	5	4	T01A	0	0	0		SRVP18_trench_6_60cm_Atabeya_1_Complete_Final-SRVP18_trench_6_60cm_Atabeya_1_Complete_Final_1_292	FINAL_SR_VP_26_10_2019_2_100cm_Atabeya_2_FINAL-FINAL_SR_VP_26_10_2019_2_100cm_Atabeya_2_FINAL_1_315	SRVP_Freyarchaeota_final_genome-New_Freya_genome_for_curation_rev_3_marked_gaps_check_remap_1_1111
134	Peptidases- Threonine Peptidases	T02	Y	Cytoplasmic/CytoplasmicMembrane	Cytoplasmic/CytoplasmicMembrane	#N/A	T02	NA	NA	2	2	0	T02	0	0	0		SRVP18_trench_6_60cm_Atabeya_1_Complete_Final-SRVP18_trench_6_60cm_Atabeya_1_Complete_Final_1_222/SRVP18_trench_6_60cm_Atabeya_1_Complete_Final-SRVP18_trench_6_60cm_Atabeya_1_Complete_Final_1_2241	FINAL_SR_VP_26_10_2019_2_100cm_Atabeya_2_FINAL-FINAL_SR_VP_26_10_2019_2_100cm_Atabeya_2_FINAL_1_234/FINAL_SR_VP_26_10_2019_2_100cm_Atabeya_2_FINAL-FINAL_SR_VP_26_10_2019_2_100cm_Atabeya_2_FINAL_1_2254	#N/A
134	Peptidases- Unknown Catalytic Type	U32	Y	Cytoplasmic	Cytoplasmic	#N/A	U32	NA	NA	3	3	0	U32	0	0	0		SRVP18_trench_6_60cm_Atabeya_1_Complete_Final-SRVP18_trench_6_60cm_Atabeya_1_Complete_Final_1_1048	FINAL_SR_VP_26_10_2019_2_100cm_Atabeya_2_FINAL-FINAL_SR_VP_26_10_2019_2_100cm_Atabeya_2_FINAL_1_1031	#N/A

## Sheet: KofamKOALAv1.3.0
#Cutoff -E 0.00001	Genome	gene name	KO	thrshld	score	E-value	KO definition
*	Atabeya-1	SRVP18_trench_6_60cm_Atabeya_1_Complete_Final-SRVP18_trench_6_60cm_Atabeya_1_Complete_Final_1_10	K07159	173.1	174.9	3e-52	uncharacterized protein
*	Atabeya-1	SRVP18_trench_6_60cm_Atabeya_1_Complete_Final-SRVP18_trench_6_60cm_Atabeya_1_Complete_Final_1_12	K04034	281.3	301.1	3.1e-90	anaerobic magnesium-protoporphyrin IX monomethyl ester cyclase [EC:1.21.98.3]
*	Atabeya-1	SRVP18_trench_6_60cm_Atabeya_1_Complete_Final-SRVP18_trench_6_60cm_Atabeya_1_Complete_Final_1_15	K01480	194.93	294.6	1.9e-88	agmatinase [EC:3.5.3.11]
*	Atabeya-1	SRVP18_trench_6_60cm_Atabeya_1_Complete_Final-SRVP18_trench_6_60cm_Atabeya_1_Complete_Final_1_16	K00809	134.13	280.3	5.9e-84	deoxyhypusine synthase [EC:2.5.1.46]
*	Atabeya-1	SRVP18_trench_6_60cm_Atabeya_1_Complete_Final-SRVP18_trench_6_60cm_Atabeya_1_Complete_Final_1_29	K06863	223.87	436	1.4e-131	5-formaminoimidazole-4-carboxamide-1-(beta)-D-ribofuranosyl 5'-monophosphate synthetase [EC:6.3.4.23]
*	Atabeya-1	SRVP18_trench_6_60cm_Atabeya_1_Complete_Final-SRVP18_trench_6_60cm_Atabeya_1_Complete_Final_1_30	K01933	170.7	392	9.4e-118	phosphoribosylformylglycinamidine cyclo-ligase [EC:6.3.3.1]
*	Atabeya-1	SRVP18_trench_6_60cm_Atabeya_1_Complete_Final-SRVP18_trench_6_60cm_Atabeya_1_Complete_Final_1_31	K07137	101.57	372	7.1e-112	uncharacterized protein
*	Atabeya-1	SRVP18_trench_6_60cm_Atabeya_1_Complete_Final-SRVP18_trench_6_60cm_Atabeya_1_Complete_Final_1_32	K01588	122	228.7	1.1e-68	5-(carboxyamino)imidazole ribonucleotide mutase [EC:5.4.99.18]
*	Atabeya-1	SRVP18_trench_6_60cm_Atabeya_1_Complete_Final-SRVP18_trench_6_60cm_Atabeya_1_Complete_Final_1_34	K00852	227.9	237.9	3.7e-71	ribokinase [EC:2.7.1.15]
*	Atabeya-1	SRVP18_trench_6_60cm_Atabeya_1_Complete_Final-SRVP18_trench_6_60cm_Atabeya_1_Complete_Final_1_34	K00856	116.3	118.7	3.7e-35	adenosine kinase [EC:2.7.1.20]
*	Atabeya-1	SRVP18_trench_6_60cm_Atabeya_1_Complete_Final-SRVP18_trench_6_60cm_Atabeya_1_Complete_Final_1_35	K00077	77.37	162.9	2e-48	2-dehydropantoate 2-reductase [EC:1.1.1.169]
*	Atabeya-1	SRVP18_trench_6_60cm_Atabeya_1_Complete_Final-SRVP18_trench_6_60cm_Atabeya_1_Complete_Final_1_37	K07739	379.27	737.2	4.1e-222	elongator complex protein 3 (tRNA carboxymethyluridine synthase) [EC:2.3.1.311]
*	Atabeya-1	SRVP18_trench_6_60cm_Atabeya_1_Complete_Final-SRVP18_trench_6_60cm_Atabeya_1_Complete_Final_1_40	K01870	490.37	912.2	8.5e-275	isoleucyl-tRNA synthetase [EC:6.1.1.5]
*	Atabeya-1	SRVP18_trench_6_60cm_Atabeya_1_Complete_Final-SRVP18_trench_6_60cm_Atabeya_1_Complete_Final_1_44	K11260	76.1	114.6	6.4e-34	4Fe-4S ferredoxin
*	Atabeya-1	SRVP18_trench_6_60cm_Atabeya_1_Complete_Final-SRVP18_trench_6_60cm_Atabeya_1_Complete_Final_1_49	K15987	879.6	891.7	5.5e-269	K(+)-stimulated pyrophosphate-energized sodium pump [EC:7.2.3.1]
*	Atabeya-1	SRVP18_trench_6_60cm_Atabeya_1_Complete_Final-SRVP18_trench_6_60cm_Atabeya_1_Complete_Final_1_58	K07496	26.73	100.9	1.5e-29	putative transposase
*	Atabeya-1	SRVP18_trench_6_60cm_Atabeya_1_Complete_Final-SRVP18_trench_6_60cm_Atabeya_1_Complete_Final_1_59	K18882	92.1	240.4	6.1e-72	DNA primase large subunit
*	Atabeya-1	SRVP18_trench_6_60cm_Atabeya_1_Complete_Final-SRVP18_trench_6_60cm_Atabeya_1_Complete_Final_1_60	K02683	245.5	351.2	1.4e-105	DNA primase small subunit [EC:2.7.7.102]
*	Atabeya-1	SRVP18_trench_6_60cm_Atabeya_1_Complete_Final-SRVP18_trench_6_60cm_Atabeya_1_Complete_Final_1_61	K03574	65.8	89	5.6e-26	8-oxo-dGTP diphosphatase [EC:3.6.1.55]
*	Atabeya-1	SRVP18_trench_6_60cm_Atabeya_1_Complete_Final-SRVP18_trench_6_60cm_Atabeya_1_Complete_Final_1_63	K13018	137.83	151	7e-45	UDP-2-acetamido-3-amino-2,3-dideoxy-glucuronate N-acetyltransferase [EC:2.3.1.201]
*	Atabeya-1	SRVP18_trench_6_60cm_Atabeya_1_Complete_Final-SRVP18_trench_6_60cm_Atabeya_1_Complete_Final_1_64	K00820	187.37	737.8	2.2e-222	glutamine---fructose-6-phosphate transaminase (isomerizing) [EC:2.6.1.16]
*	Atabeya-1	SRVP18_trench_6_60cm_Atabeya_1_Complete_Final-SRVP18_trench_6_60cm_Atabeya_1_Complete_Final_1_66	K09143	49.33	81.5	7.1e-24	uncharacterized protein
*	Atabeya-1	SRVP18_trench_6_60cm_Atabeya_1_Complete_Final-SRVP18_trench_6_60cm_Atabeya_1_Complete_Final_1_71	K03622	53.83	110.8	3.6e-33	archaea-specific DNA-binding protein
*	Atabeya-1	SRVP18_trench_6_60cm_Atabeya_1_Complete_Final-SRVP18_trench_6_60cm_Atabeya_1_Complete_Final_1_77	K07068	35.43	86.3	3.7e-25	uncharacterized protein
*	Atabeya-1	SRVP18_trench_6_60cm_Atabeya_1_Complete_Final-SRVP18_trench_6_60cm_Atabeya_1_Complete_Final_1_79	K07068	35.43	82.5	5.5e-24	uncharacterized protein
*	Atabeya-1	SRVP18_trench_6_60cm_Atabeya_1_Complete_Final-SRVP18_trench_6_60cm_Atabeya_1_Complete_Final_1_85	K06940	30.27	57.6	2.5e-16	uncharacterized protein
*	Atabeya-1	SRVP18_trench_6_60cm_Atabeya_1_Complete_Final-SRVP18_trench_6_60cm_Atabeya_1_Complete_Final_1_87	K00600	64.53	277	5.2e-83	glycine hydroxymethyltransferase [EC:2.1.2.1]
*	Atabeya-1	SRVP18_trench_6_60cm_Atabeya_1_Complete_Final-SRVP18_trench_6_60cm_Atabeya_1_Complete_Final_1_91	K01726	183.2	197	1e-58	gamma-carbonic anhydrase [EC:4.2.1.-]
*	Atabeya-1	SRVP18_trench_6_60cm_Atabeya_1_Complete_Final-SRVP18_trench_6_60cm_Atabeya_1_Complete_Final_1_113	K04656	152.63	864.5	9.4e-261	hydrogenase maturation protein HypF
*	Atabeya-1	SRVP18_trench_6_60cm_Atabeya_1_Complete_Final-SRVP18_trench_6_60cm_Atabeya_1_Complete_Final_1_117	K04653	38.3	107.7	9.9e-32	hydrogenase expression/formation protein HypC
*	Atabeya-1	SRVP18_trench_6_60cm_Atabeya_1_Complete_Final-SRVP18_trench_6_60cm_Atabeya_1_Complete_Final_1_118	K04652	115.67	277	4.2e-83	hydrogenase nickel incorporation protein HypB
*	Atabeya-1	SRVP18_trench_6_60cm_Atabeya_1_Complete_Final-SRVP18_trench_6_60cm_Atabeya_1_Complete_Final_1_119	K04651	34.9	116.1	1.7e-34	hydrogenase nickel incorporation protein HypA/HybF
*	Atabeya-1	SRVP18_trench_6_60cm_Atabeya_1_Complete_Final-SRVP18_trench_6_60cm_Atabeya_1_Complete_Final_1_120	K04654	197.9	504.8	3e-152	hydrogenase expression/formation protein HypD
*	Atabeya-1	SRVP18_trench_6_60cm_Atabeya_1_Complete_Final-SRVP18_trench_6_60cm_Atabeya_1_Complete_Final_1_122	K04655	156.97	412.5	4.3e-124	hydrogenase expression/formation protein HypE
*	Atabeya-1	SRVP18_trench_6_60cm_Atabeya_1_Complete_Final-SRVP18_trench_6_60cm_Atabeya_1_Complete_Final_1_124	K01990	259.17	314.3	2.3e-94	ABC-2 type transport system ATP-binding protein
*	Atabeya-1	SRVP18_trench_6_60cm_Atabeya_1_Complete_Final-SRVP18_trench_6_60cm_Atabeya_1_Complete_Final_1_126	K06950	52.23	141.3	8.7e-42	uncharacterized protein
*	Atabeya-1	SRVP18_trench_6_60cm_Atabeya_1_Complete_Final-SRVP18_trench_6_60cm_Atabeya_1_Complete_Final_1_129	K03671	112.3	143	1.9e-42	thioredoxin 1
*	Atabeya-1	SRVP18_trench_6_60cm_Atabeya_1_Complete_Final-SRVP18_trench_6_60cm_Atabeya_1_Complete_Final_1_130	K02503	88.8	111.4	8.5e-33	histidine triad (HIT) family protein
*	Atabeya-1	SRVP18_trench_6_60cm_Atabeya_1_Complete_Final-SRVP18_trench_6_60cm_Atabeya_1_Complete_Final_1_134	K06039	66.83	110.8	5.1e-33	uncharacterized protein involved in oxidation of intracellular sulfur
*	Atabeya-1	SRVP18_trench_6_60cm_Atabeya_1_Complete_Final-SRVP18_trench_6_60cm_Atabeya_1_Complete_Final_1_134	K07092	60.23	61	1.9e-17	uncharacterized protein
*	Atabeya-1	SRVP18_trench_6_60cm_Atabeya_1_Complete_Final-SRVP18_trench_6_60cm_Atabeya_1_Complete_Final_1_138	K01439	277.4	307.9	2.2e-92	succinyl-diaminopimelate desuccinylase [EC:3.5.1.18]
*	Atabeya-1	SRVP18_trench_6_60cm_Atabeya_1_Complete_Final-SRVP18_trench_6_60cm_Atabeya_1_Complete_Final_1_139	K00672	211.8	278.3	9.9e-84	formylmethanofuran--tetrahydromethanopterin N-formyltransferase [EC:2.3.1.101]
*	Atabeya-1	SRVP18_trench_6_60cm_Atabeya_1_Complete_Final-SRVP18_trench_6_60cm_Atabeya_1_Complete_Final_1_140	K01945	139.63	339.6	5e-102	phosphoribosylamine---glycine ligase [EC:6.3.4.13]
*	Atabeya-1	SRVP18_trench_6_60cm_Atabeya_1_Complete_Final-SRVP18_trench_6_60cm_Atabeya_1_Complete_Final_1_141	K00764	190.47	607.1	6.2e-183	amidophosphoribosyltransferase [EC:2.4.2.14]
*	Atabeya-1	SRVP18_trench_6_60cm_Atabeya_1_Complete_Final-SRVP18_trench_6_60cm_Atabeya_1_Complete_Final_1_142	K23269	722.37	986.5	2.5e-297	phosphoribosylformylglycinamidine synthase subunit PurL [EC:6.3.5.3]
*	Atabeya-1	SRVP18_trench_6_60cm_Atabeya_1_Complete_Final-SRVP18_trench_6_60cm_Atabeya_1_Complete_Final_1_143	K23265	204.9	331.7	8.2e-100	phosphoribosylformylglycinamidine synthase subunit PurQ / glutaminase [EC:6.3.5.3 3.5.1.2]
*	Atabeya-1	SRVP18_trench_6_60cm_Atabeya_1_Complete_Final-SRVP18_trench_6_60cm_Atabeya_1_Complete_Final_1_144	K23264	36.77	41.4	2.2e-11	phosphoribosylformylglycinamidine synthase subunit PurS [EC:6.3.5.3]
*	Atabeya-1	SRVP18_trench_6_60cm_Atabeya_1_Complete_Final-SRVP18_trench_6_60cm_Atabeya_1_Complete_Final_1_145	K03389	324.63	360	3.6e-108	heterodisulfide reductase subunit B2 [EC:1.8.7.3 1.8.98.4 1.8.98.5 1.8.98.6]
*	Atabeya-1	SRVP18_trench_6_60cm_Atabeya_1_Complete_Final-SRVP18_trench_6_60cm_Atabeya_1_Complete_Final_1_146	K03390	120.03	178.2	3.5e-53	heterodisulfide reductase subunit C2 [EC:1.8.7.3 1.8.98.4 1.8.98.5 1.8.98.6]
*	Atabeya-1	SRVP18_trench_6_60cm_Atabeya_1_Complete_Final-SRVP18_trench_6_60cm_Atabeya_1_Complete_Final_1_148	K01439	277.4	291	3e-87	succinyl-diaminopimelate desuccinylase [EC:3.5.1.18]
*	Atabeya-1	SRVP18_trench_6_60cm_Atabeya_1_Complete_Final-SRVP18_trench_6_60cm_Atabeya_1_Complete_Final_1_151	K01953	96.47	158.3	4.7e-47	asparagine synthase (glutamine-hydrolysing) [EC:6.3.5.4]
*	Atabeya-1	SRVP18_trench_6_60cm_Atabeya_1_Complete_Final-SRVP18_trench_6_60cm_Atabeya_1_Complete_Final_1_155	K01897	441.23	507.1	1.7e-152	long-chain acyl-CoA synthetase [EC:6.2.1.3]
*	Atabeya-1	SRVP18_trench_6_60cm_Atabeya_1_Complete_Final-SRVP18_trench_6_60cm_Atabeya_1_Complete_Final_1_156	K05384	196.93	206.1	9.7e-62	bilin biosynthesis protein
*	Atabeya-1	SRVP18_trench_6_60cm_Atabeya_1_Complete_Final-SRVP18_trench_6_60cm_Atabeya_1_Complete_Final_1_157	K01996	317.83	365.9	6e-110	branched-chain amino acid transport system ATP-binding protein
*	Atabeya-1	SRVP18_trench_6_60cm_Atabeya_1_Complete_Final-SRVP18_trench_6_60cm_Atabeya_1_Complete_Final_1_158	K01995	313	334.9	1.4e-100	branched-chain amino acid transport system ATP-binding protein
*	Atabeya-1	SRVP18_trench_6_60cm_Atabeya_1_Complete_Final-SRVP18_trench_6_60cm_Atabeya_1_Complete_Final_1_159	K01998	246.57	301.6	1.7e-90	branched-chain amino acid transport system permease protein
*	Atabeya-1	SRVP18_trench_6_60cm_Atabeya_1_Complete_Final-SRVP18_trench_6_60cm_Atabeya_1_Complete_Final_1_160	K01997	146.1	237.4	4.9e-71	branched-chain amino acid transport system permease protein
*	Atabeya-1	SRVP18_trench_6_60cm_Atabeya_1_Complete_Final-SRVP18_trench_6_60cm_Atabeya_1_Complete_Final_1_164	K03055	89.4	89.9	1.1e-26	DNA-directed RNA polymerase subunit K [EC:2.7.7.6]
*	Atabeya-1	SRVP18_trench_6_60cm_Atabeya_1_Complete_Final-SRVP18_trench_6_60cm_Atabeya_1_Complete_Final_1_165	K03789	101.23	115	8.5e-34	[ribosomal protein S18]-alanine N-acetyltransferase [EC:2.3.1.266]
*	Atabeya-1	SRVP18_trench_6_60cm_Atabeya_1_Complete_Final-SRVP18_trench_6_60cm_Atabeya_1_Complete_Final_1_167	K00762	91.77	145.8	3e-43	orotate phosphoribosyltransferase [EC:2.4.2.10]
*	Atabeya-1	SRVP18_trench_6_60cm_Atabeya_1_Complete_Final-SRVP18_trench_6_60cm_Atabeya_1_Complete_Final_1_172	K17830	247.73	321.3	1.5e-96	digeranylgeranylglycerophospholipid reductase [EC:1.3.1.101 1.3.7.11]
*	Atabeya-1	SRVP18_trench_6_60cm_Atabeya_1_Complete_Final-SRVP18_trench_6_60cm_Atabeya_1_Complete_Final_1_175	K18855	285.77	290.7	2.7e-87	UDP-N-acetylglucosamine 3-dehydrogenase [EC:1.1.1.374]
*	Atabeya-1	SRVP18_trench_6_60cm_Atabeya_1_Complete_Final-SRVP18_trench_6_60cm_Atabeya_1_Complete_Final_1_177	K00441	222.57	355.3	1e-106	coenzyme F420 hydrogenase subunit beta [EC:1.12.98.1]
*	Atabeya-1	SRVP18_trench_6_60cm_Atabeya_1_Complete_Final-SRVP18_trench_6_60cm_Atabeya_1_Complete_Final_1_178	K23356	54.8	179.3	1.7e-53	HTH-type transcriptional regulator, sugar sensing transcriptional regulator
*	Atabeya-1	SRVP18_trench_6_60cm_Atabeya_1_Complete_Final-SRVP18_trench_6_60cm_Atabeya_1_Complete_Final_1_189	K18237	285.57	326.9	1.8e-98	ribose 1,5-bisphosphate isomerase [EC:5.3.1.29]
*	Atabeya-1	SRVP18_trench_6_60cm_Atabeya_1_Complete_Final-SRVP18_trench_6_60cm_Atabeya_1_Complete_Final_1_190	K18237	285.57	370.4	1.1e-111	ribose 1,5-bisphosphate isomerase [EC:5.3.1.29]
*	Atabeya-1	SRVP18_trench_6_60cm_Atabeya_1_Complete_Final-SRVP18_trench_6_60cm_Atabeya_1_Complete_Final_1_191	K01601	325.37	434.1	1e-130	ribulose-bisphosphate carboxylase large chain [EC:4.1.1.39]
*	Atabeya-1	SRVP18_trench_6_60cm_Atabeya_1_Complete_Final-SRVP18_trench_6_60cm_Atabeya_1_Complete_Final_1_192	K13280	64.6	101.5	8.6e-30	signal peptidase I [EC:3.4.21.89]
*	Atabeya-1	SRVP18_trench_6_60cm_Atabeya_1_Complete_Final-SRVP18_trench_6_60cm_Atabeya_1_Complete_Final_1_193	K09717	95.83	195.5	2e-58	uncharacterized protein
*	Atabeya-1	SRVP18_trench_6_60cm_Atabeya_1_Complete_Final-SRVP18_trench_6_60cm_Atabeya_1_Complete_Final_1_195	K03124	161	334.3	1.9e-100	transcription initiation factor TFIIB
*	Atabeya-1	SRVP18_trench_6_60cm_Atabeya_1_Complete_Final-SRVP18_trench_6_60cm_Atabeya_1_Complete_Final_1_197	K03120	37.37	201.4	3.4e-60	transcription initiation factor TFIID TATA-box-binding protein
*	Atabeya-1	SRVP18_trench_6_60cm_Atabeya_1_Complete_Final-SRVP18_trench_6_60cm_Atabeya_1_Complete_Final_1_199	K07123	152.57	333.7	1.4e-100	uncharacterized protein
*	Atabeya-1	SRVP18_trench_6_60cm_Atabeya_1_Complete_Final-SRVP18_trench_6_60cm_Atabeya_1_Complete_Final_1_201	K03341	182.8	435.2	4.8e-131	O-phospho-L-seryl-tRNASec:L-selenocysteinyl-tRNA synthase [EC:2.9.1.2]
*	Atabeya-1	SRVP18_trench_6_60cm_Atabeya_1_Complete_Final-SRVP18_trench_6_60cm_Atabeya_1_Complete_Final_1_202	K03833	316.4	365.6	9.7e-110	selenocysteine-specific elongation factor
*	Atabeya-1	SRVP18_trench_6_60cm_Atabeya_1_Complete_Final-SRVP18_trench_6_60cm_Atabeya_1_Complete_Final_1_203	K09717	95.83	197.6	4.4e-59	uncharacterized protein
*	Atabeya-1	SRVP18_trench_6_60cm_Atabeya_1_Complete_Final-SRVP18_trench_6_60cm_Atabeya_1_Complete_Final_1_206	K01170	94.2	178.4	2.8e-53	tRNA-intron endonuclease, archaea type [EC:4.6.1.16]
*	Atabeya-1	SRVP18_trench_6_60cm_Atabeya_1_Complete_Final-SRVP18_trench_6_60cm_Atabeya_1_Complete_Final_1_207	K07220	58.5	110.9	1.2e-32	uncharacterized protein
*	Atabeya-1	SRVP18_trench_6_60cm_Atabeya_1_Complete_Final-SRVP18_trench_6_60cm_Atabeya_1_Complete_Final_1_208	K23356	54.8	154.3	6.4e-46	HTH-type transcriptional regulator, sugar sensing transcriptional regulator
*	Atabeya-1	SRVP18_trench_6_60cm_Atabeya_1_Complete_Final-SRVP18_trench_6_60cm_Atabeya_1_Complete_Final_1_211	K01712	269.77	813.2	3.7e-245	urocanate hydratase [EC:4.2.1.49]
*	Atabeya-1	SRVP18_trench_6_60cm_Atabeya_1_Complete_Final-SRVP18_trench_6_60cm_Atabeya_1_Complete_Final_1_213	K22206	207.23	272.8	5.1e-82	XRE family transcriptional regulator, thiamine biosynthesis regulator
*	Atabeya-1	SRVP18_trench_6_60cm_Atabeya_1_Complete_Final-SRVP18_trench_6_60cm_Atabeya_1_Complete_Final_1_213	K07108	84.17	112.7	2.2e-33	uncharacterized protein
*	Atabeya-1	SRVP18_trench_6_60cm_Atabeya_1_Complete_Final-SRVP18_trench_6_60cm_Atabeya_1_Complete_Final_1_214	K04655	156.97	194.5	4.5e-58	hydrogenase expression/formation protein HypE
*	Atabeya-1	SRVP18_trench_6_60cm_Atabeya_1_Complete_Final-SRVP18_trench_6_60cm_Atabeya_1_Complete_Final_1_216	K01745	426.03	763.5	4.7e-230	histidine ammonia-lyase [EC:4.3.1.3]
*	Atabeya-1	SRVP18_trench_6_60cm_Atabeya_1_Complete_Final-SRVP18_trench_6_60cm_Atabeya_1_Complete_Final_1_217	K01468	241.1	464.1	1.6e-139	imidazolonepropionase [EC:3.5.2.7]
*	Atabeya-1	SRVP18_trench_6_60cm_Atabeya_1_Complete_Final-SRVP18_trench_6_60cm_Atabeya_1_Complete_Final_1_218	K01915	60.53	304.5	2.8e-91	glutamine synthetase [EC:6.3.1.2]
*	Atabeya-1	SRVP18_trench_6_60cm_Atabeya_1_Complete_Final-SRVP18_trench_6_60cm_Atabeya_1_Complete_Final_1_219	K00672	211.8	300.3	2e-90	formylmethanofuran--tetrahydromethanopterin N-formyltransferase [EC:2.3.1.101]
*	Atabeya-1	SRVP18_trench_6_60cm_Atabeya_1_Complete_Final-SRVP18_trench_6_60cm_Atabeya_1_Complete_Final_1_221	K15916	174.3	374.5	7.9e-113	glucose/mannose-6-phosphate isomerase [EC:5.3.1.9 5.3.1.8]
*	Atabeya-1	SRVP18_trench_6_60cm_Atabeya_1_Complete_Final-SRVP18_trench_6_60cm_Atabeya_1_Complete_Final_1_222	K13051	289.8	362.2	1e-108	L-asparaginase / beta-aspartyl-peptidase [EC:3.5.1.1 3.4.19.5]
*	Atabeya-1	SRVP18_trench_6_60cm_Atabeya_1_Complete_Final-SRVP18_trench_6_60cm_Atabeya_1_Complete_Final_1_223	K06174	246.2	935.6	8.5e-282	ATP-binding cassette, sub-family E, member 1
*	Atabeya-1	SRVP18_trench_6_60cm_Atabeya_1_Complete_Final-SRVP18_trench_6_60cm_Atabeya_1_Complete_Final_1_224	K01622	149.83	578.3	1.5e-174	fructose 1,6-bisphosphate aldolase/phosphatase [EC:4.1.2.13 3.1.3.11]
*	Atabeya-1	SRVP18_trench_6_60cm_Atabeya_1_Complete_Final-SRVP18_trench_6_60cm_Atabeya_1_Complete_Final_1_226	K01803	33.63	79.6	3.3e-23	triosephosphate isomerase (TIM) [EC:5.3.1.1]
*	Atabeya-1	SRVP18_trench_6_60cm_Atabeya_1_Complete_Final-SRVP18_trench_6_60cm_Atabeya_1_Complete_Final_1_227	K09116	106.6	289.3	5.7e-87	damage-control phosphatase, subfamily I [EC:3.1.3.-]
*	Atabeya-1	SRVP18_trench_6_60cm_Atabeya_1_Complete_Final-SRVP18_trench_6_60cm_Atabeya_1_Complete_Final_1_228	K17734	318.3	319.8	5.1e-96	serine protease AprX [EC:3.4.21.-]
*	Atabeya-1	SRVP18_trench_6_60cm_Atabeya_1_Complete_Final-SRVP18_trench_6_60cm_Atabeya_1_Complete_Final_1_232	K01887	103.4	410.7	2.1e-123	arginyl-tRNA synthetase [EC:6.1.1.19]
*	Atabeya-1	SRVP18_trench_6_60cm_Atabeya_1_Complete_Final-SRVP18_trench_6_60cm_Atabeya_1_Complete_Final_1_233	K07496	26.73	83.7	2.3e-24	putative transposase
*	Atabeya-1	SRVP18_trench_6_60cm_Atabeya_1_Complete_Final-SRVP18_trench_6_60cm_Atabeya_1_Complete_Final_1_237	K00577	118.6	173.7	8.7e-52	tetrahydromethanopterin S-methyltransferase subunit A [EC:2.1.1.86]
*	Atabeya-1	SRVP18_trench_6_60cm_Atabeya_1_Complete_Final-SRVP18_trench_6_60cm_Atabeya_1_Complete_Final_1_239	K14568	47.67	126	2.7e-37	rRNA small subunit pseudouridine methyltransferase Nep1 [EC:2.1.1.260]
*	Atabeya-1	SRVP18_trench_6_60cm_Atabeya_1_Complete_Final-SRVP18_trench_6_60cm_Atabeya_1_Complete_Final_1_240	K03540	42.37	78.3	1.3e-22	ribonuclease P protein subunit RPR2 [EC:3.1.26.5]
*	Atabeya-1	SRVP18_trench_6_60cm_Atabeya_1_Complete_Final-SRVP18_trench_6_60cm_Atabeya_1_Complete_Final_1_241	K02966	52.93	165.2	3.3e-49	small subunit ribosomal protein S19e
*	Atabeya-1	SRVP18_trench_6_60cm_Atabeya_1_Complete_Final-SRVP18_trench_6_60cm_Atabeya_1_Complete_Final_1_242	K06875	47.97	96.6	2e-28	programmed cell death protein 5
*	Atabeya-1	SRVP18_trench_6_60cm_Atabeya_1_Complete_Final-SRVP18_trench_6_60cm_Atabeya_1_Complete_Final_1_243	K02910	27.87	86.5	3.5e-25	large subunit ribosomal protein L31e
*	Atabeya-1	SRVP18_trench_6_60cm_Atabeya_1_Complete_Final-SRVP18_trench_6_60cm_Atabeya_1_Complete_Final_1_244	K03264	78.67	180.1	7.2e-54	translation initiation factor 6
*	Atabeya-1	SRVP18_trench_6_60cm_Atabeya_1_Complete_Final-SRVP18_trench_6_60cm_Atabeya_1_Complete_Final_1_245	K02944	46.17	60	2.5e-17	large subunit ribosomal protein LX
*	Atabeya-1	SRVP18_trench_6_60cm_Atabeya_1_Complete_Final-SRVP18_trench_6_60cm_Atabeya_1_Complete_Final_1_246	K04797	58.07	58.9	1.1e-16	prefoldin alpha subunit
*	Atabeya-1	SRVP18_trench_6_60cm_Atabeya_1_Complete_Final-SRVP18_trench_6_60cm_Atabeya_1_Complete_Final_1_247	K03110	290.47	300.9	2.5e-90	fused signal recognition particle receptor
*	Atabeya-1	SRVP18_trench_6_60cm_Atabeya_1_Complete_Final-SRVP18_trench_6_60cm_Atabeya_1_Complete_Final_1_248	K00611	386.27	457	1.1e-137	ornithine carbamoyltransferase [EC:2.1.3.3]
*	Atabeya-1	SRVP18_trench_6_60cm_Atabeya_1_Complete_Final-SRVP18_trench_6_60cm_Atabeya_1_Complete_Final_1_249	K07342	23.97	31.3	2.4e-08	protein transport protein SEC61 subunit gamma and related proteins
*	Atabeya-1	SRVP18_trench_6_60cm_Atabeya_1_Complete_Final-SRVP18_trench_6_60cm_Atabeya_1_Complete_Final_1_251	K02867	66.93	151.5	6.4e-45	large subunit ribosomal protein L11
*	Atabeya-1	SRVP18_trench_6_60cm_Atabeya_1_Complete_Final-SRVP18_trench_6_60cm_Atabeya_1_Complete_Final_1_252	K02863	88.03	128.5	5.7e-38	large subunit ribosomal protein L1
*	Atabeya-1	SRVP18_trench_6_60cm_Atabeya_1_Complete_Final-SRVP18_trench_6_60cm_Atabeya_1_Complete_Final_1_253	K02864	51.33	63.7	3e-18	large subunit ribosomal protein L10
*	Atabeya-1	SRVP18_trench_6_60cm_Atabeya_1_Complete_Final-SRVP18_trench_6_60cm_Atabeya_1_Complete_Final_1_254	K02869	89.3	106.3	1.7e-31	large subunit ribosomal protein L12
*	Atabeya-1	SRVP18_trench_6_60cm_Atabeya_1_Complete_Final-SRVP18_trench_6_60cm_Atabeya_1_Complete_Final_1_255	K01872	200.47	514.7	9.1e-155	alanyl-tRNA synthetase [EC:6.1.1.7]
*	Atabeya-1	SRVP18_trench_6_60cm_Atabeya_1_Complete_Final-SRVP18_trench_6_60cm_Atabeya_1_Complete_Final_1_259	K07743	34.93	75.6	8e-22	transcriptional regulator
*	Atabeya-1	SRVP18_trench_6_60cm_Atabeya_1_Complete_Final-SRVP18_trench_6_60cm_Atabeya_1_Complete_Final_1_260	K00946	135.13	265.1	1.6e-79	thiamine-monophosphate kinase [EC:2.7.4.16]
*	Atabeya-1	SRVP18_trench_6_60cm_Atabeya_1_Complete_Final-SRVP18_trench_6_60cm_Atabeya_1_Complete_Final_1_261	K18779	243.43	580.7	3.9e-175	7-cyano-7-deazaguanine tRNA-ribosyltransferase [EC:2.4.2.48]
*	Atabeya-1	SRVP18_trench_6_60cm_Atabeya_1_Complete_Final-SRVP18_trench_6_60cm_Atabeya_1_Complete_Final_1_262	K07053	84.9	111.4	9.3e-33	3',5'-nucleoside bisphosphate phosphatase [EC:3.1.3.97]
*	Atabeya-1	SRVP18_trench_6_60cm_Atabeya_1_Complete_Final-SRVP18_trench_6_60cm_Atabeya_1_Complete_Final_1_263	K03531	136.77	414.9	6.1e-125	cell division protein FtsZ
*	Atabeya-1	SRVP18_trench_6_60cm_Atabeya_1_Complete_Final-SRVP18_trench_6_60cm_Atabeya_1_Complete_Final_1_264	K03636	37.47	69.9	3.4e-20	sulfur-carrier protein
*	Atabeya-1	SRVP18_trench_6_60cm_Atabeya_1_Complete_Final-SRVP18_trench_6_60cm_Atabeya_1_Complete_Final_1_265	K00283	522.67	773.8	1.6e-233	glycine cleavage system P protein (glycine dehydrogenase) subunit 2 [EC:1.4.4.2]
*	Atabeya-1	SRVP18_trench_6_60cm_Atabeya_1_Complete_Final-SRVP18_trench_6_60cm_Atabeya_1_Complete_Final_1_266	K00282	404.2	582.2	9.9e-176	glycine cleavage system P protein (glycine dehydrogenase) subunit 1 [EC:1.4.4.2]
*	Atabeya-1	SRVP18_trench_6_60cm_Atabeya_1_Complete_Final-SRVP18_trench_6_60cm_Atabeya_1_Complete_Final_1_269	K01845	309.6	464.8	8e-140	glutamate-1-semialdehyde 2,1-aminomutase [EC:5.4.3.8]
*	Atabeya-1	SRVP18_trench_6_60cm_Atabeya_1_Complete_Final-SRVP18_trench_6_60cm_Atabeya_1_Complete_Final_1_273	K01001	106.77	118.7	2.7e-35	UDP-N-acetylglucosamine--dolichyl-phosphate N-acetylglucosaminephosphotransferase [EC:2.7.8.15]
*	Atabeya-1	SRVP18_trench_6_60cm_Atabeya_1_Complete_Final-SRVP18_trench_6_60cm_Atabeya_1_Complete_Final_1_278	K16870	143.27	167.3	8.9e-50	N-acetylglucosaminyl-diphospho-decaprenol L-rhamnosyltransferase [EC:2.4.1.289]
*	Atabeya-1	SRVP18_trench_6_60cm_Atabeya_1_Complete_Final-SRVP18_trench_6_60cm_Atabeya_1_Complete_Final_1_280	K17947	269.67	456.3	2.2e-137	dTDP-L-rhamnose 4-epimerase [EC:5.1.3.25]
*	Atabeya-1	SRVP18_trench_6_60cm_Atabeya_1_Complete_Final-SRVP18_trench_6_60cm_Atabeya_1_Complete_Final_1_281	K04034	281.3	378.8	9.6e-114	anaerobic magnesium-protoporphyrin IX monomethyl ester cyclase [EC:1.21.98.3]
*	Atabeya-1	SRVP18_trench_6_60cm_Atabeya_1_Complete_Final-SRVP18_trench_6_60cm_Atabeya_1_Complete_Final_1_283	K12454	273.1	466.9	9.3e-141	CDP-paratose 2-epimerase [EC:5.1.3.10]
*	Atabeya-1	SRVP18_trench_6_60cm_Atabeya_1_Complete_Final-SRVP18_trench_6_60cm_Atabeya_1_Complete_Final_1_287	K22205	177.07	336.9	2.4e-101	S-adenosyl-L-methionine hydrolase (adenosine-forming) [EC:3.13.2.3]
*	Atabeya-1	SRVP18_trench_6_60cm_Atabeya_1_Complete_Final-SRVP18_trench_6_60cm_Atabeya_1_Complete_Final_1_288	K00952	122.43	228.5	6.9e-69	nicotinamide-nucleotide adenylyltransferase [EC:2.7.7.1]
*	Atabeya-1	SRVP18_trench_6_60cm_Atabeya_1_Complete_Final-SRVP18_trench_6_60cm_Atabeya_1_Complete_Final_1_289	K07443	94.93	104.6	8.9e-31	methylated-DNA-protein-cysteine methyltransferase related protein
*	Atabeya-1	SRVP18_trench_6_60cm_Atabeya_1_Complete_Final-SRVP18_trench_6_60cm_Atabeya_1_Complete_Final_1_290	K01974	194.7	428.8	4.3e-129	RNA 3'-terminal phosphate cyclase (ATP) [EC:6.5.1.4]
*	Atabeya-1	SRVP18_trench_6_60cm_Atabeya_1_Complete_Final-SRVP18_trench_6_60cm_Atabeya_1_Complete_Final_1_291	K06943	141.4	349.9	5e-105	nucleolar GTP-binding protein
*	Atabeya-1	SRVP18_trench_6_60cm_Atabeya_1_Complete_Final-SRVP18_trench_6_60cm_Atabeya_1_Complete_Final_1_292	K03433	195.13	201.7	3e-60	proteasome beta subunit [EC:3.4.25.1]
*	Atabeya-1	SRVP18_trench_6_60cm_Atabeya_1_Complete_Final-SRVP18_trench_6_60cm_Atabeya_1_Complete_Final_1_293	K15449	185.37	285.7	1.3e-85	tRNA wybutosine-synthesizing protein 1 [EC:4.1.3.44]
*	Atabeya-1	SRVP18_trench_6_60cm_Atabeya_1_Complete_Final-SRVP18_trench_6_60cm_Atabeya_1_Complete_Final_1_294	K07477	131.5	234.5	1.4e-70	translin
*	Atabeya-1	SRVP18_trench_6_60cm_Atabeya_1_Complete_Final-SRVP18_trench_6_60cm_Atabeya_1_Complete_Final_1_296	K05982	228.47	256.4	8e-77	deoxyribonuclease V [EC:3.1.21.7]
*	Atabeya-1	SRVP18_trench_6_60cm_Atabeya_1_Complete_Final-SRVP18_trench_6_60cm_Atabeya_1_Complete_Final_1_297	K07732	83.37	261.9	1.3e-78	riboflavin kinase, archaea type [EC:2.7.1.161]
*	Atabeya-1	SRVP18_trench_6_60cm_Atabeya_1_Complete_Final-SRVP18_trench_6_60cm_Atabeya_1_Complete_Final_1_298	K14656	118.8	174.8	3.1e-52	FAD synthetase [EC:2.7.7.2]
*	Atabeya-1	SRVP18_trench_6_60cm_Atabeya_1_Complete_Final-SRVP18_trench_6_60cm_Atabeya_1_Complete_Final_1_299	K20215	291.8	311.1	8.8e-94	diphthine synthase [EC:2.1.1.98]
*	Atabeya-1	SRVP18_trench_6_60cm_Atabeya_1_Complete_Final-SRVP18_trench_6_60cm_Atabeya_1_Complete_Final_1_301	K15429	182.53	272.5	1.6e-81	tRNA (guanine37-N1)-methyltransferase [EC:2.1.1.228]
*	Atabeya-1	SRVP18_trench_6_60cm_Atabeya_1_Complete_Final-SRVP18_trench_6_60cm_Atabeya_1_Complete_Final_1_302	K09738	83.43	162.8	6.2e-49	uncharacterized protein
*	Atabeya-1	SRVP18_trench_6_60cm_Atabeya_1_Complete_Final-SRVP18_trench_6_60cm_Atabeya_1_Complete_Final_1_303	K00573	86.83	186.2	1.8e-55	protein-L-isoaspartate(D-aspartate) O-methyltransferase [EC:2.1.1.77]
*	Atabeya-1	SRVP18_trench_6_60cm_Atabeya_1_Complete_Final-SRVP18_trench_6_60cm_Atabeya_1_Complete_Final_1_307	K07496	26.73	104.4	1.3e-30	putative transposase
*	Atabeya-1	SRVP18_trench_6_60cm_Atabeya_1_Complete_Final-SRVP18_trench_6_60cm_Atabeya_1_Complete_Final_1_311	K17884	167.07	199.2	1.7e-59	archaetidylinositol phosphate synthase [EC:2.7.8.39]
*	Atabeya-1	SRVP18_trench_6_60cm_Atabeya_1_Complete_Final-SRVP18_trench_6_60cm_Atabeya_1_Complete_Final_1_312	K10947	41.83	65	1.7e-18	PadR family transcriptional regulator, regulatory protein PadR
*	Atabeya-1	SRVP18_trench_6_60cm_Atabeya_1_Complete_Final-SRVP18_trench_6_60cm_Atabeya_1_Complete_Final_1_313	K16317	41.33	182.5	1.6e-54	tRNA (pseudouridine54-N1)-methyltransferase [EC:2.1.1.257]
*	Atabeya-1	SRVP18_trench_6_60cm_Atabeya_1_Complete_Final-SRVP18_trench_6_60cm_Atabeya_1_Complete_Final_1_314	K02976	47.67	74.1	1.9e-21	small subunit ribosomal protein S26e
*	Atabeya-1	SRVP18_trench_6_60cm_Atabeya_1_Complete_Final-SRVP18_trench_6_60cm_Atabeya_1_Complete_Final_1_318	K01881	165.03	356.4	4.2e-107	prolyl-tRNA synthetase [EC:6.1.1.15]
*	Atabeya-1	SRVP18_trench_6_60cm_Atabeya_1_Complete_Final-SRVP18_trench_6_60cm_Atabeya_1_Complete_Final_1_324	K12196	396.5	404.8	1.1e-121	vacuolar protein-sorting-associated protein 4
*	Atabeya-1	SRVP18_trench_6_60cm_Atabeya_1_Complete_Final-SRVP18_trench_6_60cm_Atabeya_1_Complete_Final_1_325	K12189	62	81.9	6e-24	ESCRT-II complex subunit VPS25
*	Atabeya-1	SRVP18_trench_6_60cm_Atabeya_1_Complete_Final-SRVP18_trench_6_60cm_Atabeya_1_Complete_Final_1_326	K12188	66.1	108.7	4.7e-32	ESCRT-II complex subunit VPS22
*	Atabeya-1	SRVP18_trench_6_60cm_Atabeya_1_Complete_Final-SRVP18_trench_6_60cm_Atabeya_1_Complete_Final_1_327	K07496	26.73	85.6	6.5e-25	putative transposase
*	Atabeya-1	SRVP18_trench_6_60cm_Atabeya_1_Complete_Final-SRVP18_trench_6_60cm_Atabeya_1_Complete_Final_1_337	K07321	133.53	309	6.4e-93	CO dehydrogenase maturation factor
*	Atabeya-1	SRVP18_trench_6_60cm_Atabeya_1_Complete_Final-SRVP18_trench_6_60cm_Atabeya_1_Complete_Final_1_338	K04768	348.83	489	3.9e-147	acetoin utilization protein AcuC
*	Atabeya-1	SRVP18_trench_6_60cm_Atabeya_1_Complete_Final-SRVP18_trench_6_60cm_Atabeya_1_Complete_Final_1_339	K02319	540.3	627	7.3e-189	DNA polymerase, archaea type [EC:2.7.7.7]
*	Atabeya-1	SRVP18_trench_6_60cm_Atabeya_1_Complete_Final-SRVP18_trench_6_60cm_Atabeya_1_Complete_Final_1_341	K07496	26.73	88	1.2e-25	putative transposase
*	Atabeya-1	SRVP18_trench_6_60cm_Atabeya_1_Complete_Final-SRVP18_trench_6_60cm_Atabeya_1_Complete_Final_1_342	K01869	412.9	525.7	5.2e-158	leucyl-tRNA synthetase [EC:6.1.1.4]
*	Atabeya-1	SRVP18_trench_6_60cm_Atabeya_1_Complete_Final-SRVP18_trench_6_60cm_Atabeya_1_Complete_Final_1_344	K03547	132.77	203.2	1.4e-60	DNA repair protein SbcD/Mre11
*	Atabeya-1	SRVP18_trench_6_60cm_Atabeya_1_Complete_Final-SRVP18_trench_6_60cm_Atabeya_1_Complete_Final_1_350	K22901	368.23	406.4	1e-122	tRNA (cytosine40_48-C5)-methyltransferase [EC:2.1.1.-]
*	Atabeya-1	SRVP18_trench_6_60cm_Atabeya_1_Complete_Final-SRVP18_trench_6_60cm_Atabeya_1_Complete_Final_1_351	K07565	38.47	77.7	1.3e-22	60S ribosome subunit biogenesis protein NIP7
*	Atabeya-1	SRVP18_trench_6_60cm_Atabeya_1_Complete_Final-SRVP18_trench_6_60cm_Atabeya_1_Complete_Final_1_353	K09730	85.37	149.3	9.6e-45	uncharacterized protein
*	Atabeya-1	SRVP18_trench_6_60cm_Atabeya_1_Complete_Final-SRVP18_trench_6_60cm_Atabeya_1_Complete_Final_1_354	K00096	155.33	358.5	7.3e-108	glycerol-1-phosphate dehydrogenase [NAD(P)+] [EC:1.1.1.261]
*	Atabeya-1	SRVP18_trench_6_60cm_Atabeya_1_Complete_Final-SRVP18_trench_6_60cm_Atabeya_1_Complete_Final_1_355	K03433	195.13	243.3	6.1e-73	proteasome beta subunit [EC:3.4.25.1]
*	Atabeya-1	SRVP18_trench_6_60cm_Atabeya_1_Complete_Final-SRVP18_trench_6_60cm_Atabeya_1_Complete_Final_1_356	K07041	473.43	997.3	1.4e-300	uncharacterized protein
*	Atabeya-1	SRVP18_trench_6_60cm_Atabeya_1_Complete_Final-SRVP18_trench_6_60cm_Atabeya_1_Complete_Final_1_357	K09152	60.23	79.4	4.2e-23	uncharacterized protein
*	Atabeya-1	SRVP18_trench_6_60cm_Atabeya_1_Complete_Final-SRVP18_trench_6_60cm_Atabeya_1_Complete_Final_1_359	K04796	79.67	109.1	1.4e-32	small nuclear ribonucleoprotein
*	Atabeya-1	SRVP18_trench_6_60cm_Atabeya_1_Complete_Final-SRVP18_trench_6_60cm_Atabeya_1_Complete_Final_1_360	K02922	46.77	79.1	5.6e-23	large subunit ribosomal protein L37e
*	Atabeya-1	SRVP18_trench_6_60cm_Atabeya_1_Complete_Final-SRVP18_trench_6_60cm_Atabeya_1_Complete_Final_1_366	K02982	110.07	158.4	4e-47	small subunit ribosomal protein S3
*	Atabeya-1	SRVP18_trench_6_60cm_Atabeya_1_Complete_Final-SRVP18_trench_6_60cm_Atabeya_1_Complete_Final_1_368	K03538	22.13	28.2	2e-07	ribonuclease P protein subunit POP4 [EC:3.1.26.5]
*	Atabeya-1	SRVP18_trench_6_60cm_Atabeya_1_Complete_Final-SRVP18_trench_6_60cm_Atabeya_1_Complete_Final_1_369	K02961	81	87.4	1.7e-25	small subunit ribosomal protein S17
*	Atabeya-1	SRVP18_trench_6_60cm_Atabeya_1_Complete_Final-SRVP18_trench_6_60cm_Atabeya_1_Complete_Final_1_370	K02874	98.5	99.3	3.5e-29	large subunit ribosomal protein L14
*	Atabeya-1	SRVP18_trench_6_60cm_Atabeya_1_Complete_Final-SRVP18_trench_6_60cm_Atabeya_1_Complete_Final_1_372	K02987	88.3	170.5	7.2e-51	small subunit ribosomal protein S4e
*	Atabeya-1	SRVP18_trench_6_60cm_Atabeya_1_Complete_Final-SRVP18_trench_6_60cm_Atabeya_1_Complete_Final_1_373	K02931	103.67	145.1	4.2e-43	large subunit ribosomal protein L5
*	Atabeya-1	SRVP18_trench_6_60cm_Atabeya_1_Complete_Final-SRVP18_trench_6_60cm_Atabeya_1_Complete_Final_1_374	K01821	31.47	58.4	1.2e-16	4-oxalocrotonate tautomerase [EC:5.3.2.6]
*	Atabeya-1	SRVP18_trench_6_60cm_Atabeya_1_Complete_Final-SRVP18_trench_6_60cm_Atabeya_1_Complete_Final_1_376	K02933	111.03	114.4	1e-33	large subunit ribosomal protein L6
*	Atabeya-1	SRVP18_trench_6_60cm_Atabeya_1_Complete_Final-SRVP18_trench_6_60cm_Atabeya_1_Complete_Final_1_377	K02912	71.2	130	2.1e-38	large subunit ribosomal protein L32e
*	Atabeya-1	SRVP18_trench_6_60cm_Atabeya_1_Complete_Final-SRVP18_trench_6_60cm_Atabeya_1_Complete_Final_1_378	K02885	72.3	120.5	1.5e-35	large subunit ribosomal protein L19e
*	Atabeya-1	SRVP18_trench_6_60cm_Atabeya_1_Complete_Final-SRVP18_trench_6_60cm_Atabeya_1_Complete_Final_1_379	K02881	44.03	54.4	2.3e-15	large subunit ribosomal protein L18
*	Atabeya-1	SRVP18_trench_6_60cm_Atabeya_1_Complete_Final-SRVP18_trench_6_60cm_Atabeya_1_Complete_Final_1_380	K02988	137.87	155.4	3.3e-46	small subunit ribosomal protein S5
*	Atabeya-1	SRVP18_trench_6_60cm_Atabeya_1_Complete_Final-SRVP18_trench_6_60cm_Atabeya_1_Complete_Final_1_381	K02907	31.8	33.7	2.3e-09	large subunit ribosomal protein L30
*	Atabeya-1	SRVP18_trench_6_60cm_Atabeya_1_Complete_Final-SRVP18_trench_6_60cm_Atabeya_1_Complete_Final_1_383	K10956	405.7	482.3	2.9e-145	protein transport protein SEC61 subunit alpha
*	Atabeya-1	SRVP18_trench_6_60cm_Atabeya_1_Complete_Final-SRVP18_trench_6_60cm_Atabeya_1_Complete_Final_1_383	K03076	216.97	247.9	3.6e-74	preprotein translocase subunit SecY
*	Atabeya-1	SRVP18_trench_6_60cm_Atabeya_1_Complete_Final-SRVP18_trench_6_60cm_Atabeya_1_Complete_Final_1_385	K02915	29.2	58.8	1e-16	large subunit ribosomal protein L34e
*	Atabeya-1	SRVP18_trench_6_60cm_Atabeya_1_Complete_Final-SRVP18_trench_6_60cm_Atabeya_1_Complete_Final_1_386	K00945	45.47	75.8	5.3e-22	CMP/dCMP kinase [EC:2.7.4.25]
*	Atabeya-1	SRVP18_trench_6_60cm_Atabeya_1_Complete_Final-SRVP18_trench_6_60cm_Atabeya_1_Complete_Final_1_387	K02875	23.3	57	3.2e-16	large subunit ribosomal protein L14e
*	Atabeya-1	SRVP18_trench_6_60cm_Atabeya_1_Complete_Final-SRVP18_trench_6_60cm_Atabeya_1_Complete_Final_1_389	K11131	265	386	7.2e-116	H/ACA ribonucleoprotein complex subunit 4 [EC:5.4.99.-]
*	Atabeya-1	SRVP18_trench_6_60cm_Atabeya_1_Complete_Final-SRVP18_trench_6_60cm_Atabeya_1_Complete_Final_1_390	K00564	114.13	177.9	6e-53	16S rRNA (guanine1207-N2)-methyltransferase [EC:2.1.1.172]
*	Atabeya-1	SRVP18_trench_6_60cm_Atabeya_1_Complete_Final-SRVP18_trench_6_60cm_Atabeya_1_Complete_Final_1_393	K02948	100.27	109.3	3e-32	small subunit ribosomal protein S11
*	Atabeya-1	SRVP18_trench_6_60cm_Atabeya_1_Complete_Final-SRVP18_trench_6_60cm_Atabeya_1_Complete_Final_1_394	K03047	232.97	342.1	3.5e-103	DNA-directed RNA polymerase subunit D [EC:2.7.7.6]
*	Atabeya-1	SRVP18_trench_6_60cm_Atabeya_1_Complete_Final-SRVP18_trench_6_60cm_Atabeya_1_Complete_Final_1_395	K02883	34.87	68.3	1.2e-19	large subunit ribosomal protein L18e
*	Atabeya-1	SRVP18_trench_6_60cm_Atabeya_1_Complete_Final-SRVP18_trench_6_60cm_Atabeya_1_Complete_Final_1_397	K02996	110.03	117.5	1.3e-34	small subunit ribosomal protein S9
*	Atabeya-1	SRVP18_trench_6_60cm_Atabeya_1_Complete_Final-SRVP18_trench_6_60cm_Atabeya_1_Complete_Final_1_398	K03058	100.47	115.5	1.3e-34	DNA-directed RNA polymerase subunit N [EC:2.7.7.6]
*	Atabeya-1	SRVP18_trench_6_60cm_Atabeya_1_Complete_Final-SRVP18_trench_6_60cm_Atabeya_1_Complete_Final_1_400	K00869	150.83	223.7	6.2e-67	mevalonate kinase [EC:2.7.1.36]
*	Atabeya-1	SRVP18_trench_6_60cm_Atabeya_1_Complete_Final-SRVP18_trench_6_60cm_Atabeya_1_Complete_Final_1_402	K25517	343.93	526.2	6e-159	mevalonate 5-phosphate dehydratase large subunit [EC:4.2.1.-]
*	Atabeya-1	SRVP18_trench_6_60cm_Atabeya_1_Complete_Final-SRVP18_trench_6_60cm_Atabeya_1_Complete_Final_1_403	K09128	105.9	172	7.8e-52	mevalonate 5-phosphate dehydratase small subunit [EC:4.2.1.-]
*	Atabeya-1	SRVP18_trench_6_60cm_Atabeya_1_Complete_Final-SRVP18_trench_6_60cm_Atabeya_1_Complete_Final_1_408	K06981	111.87	177.7	4.6e-53	isopentenyl phosphate kinase [EC:2.7.4.26]
*	Atabeya-1	SRVP18_trench_6_60cm_Atabeya_1_Complete_Final-SRVP18_trench_6_60cm_Atabeya_1_Complete_Final_1_411	K02979	46.6	99.3	3.6e-29	small subunit ribosomal protein S28e
*	Atabeya-1	SRVP18_trench_6_60cm_Atabeya_1_Complete_Final-SRVP18_trench_6_60cm_Atabeya_1_Complete_Final_1_412	K02896	32.97	64	3.2e-18	large subunit ribosomal protein L24e
*	Atabeya-1	SRVP18_trench_6_60cm_Atabeya_1_Complete_Final-SRVP18_trench_6_60cm_Atabeya_1_Complete_Final_1_414	K03243	219.2	773.3	9.1e-233	translation initiation factor 5B
*	Atabeya-1	SRVP18_trench_6_60cm_Atabeya_1_Complete_Final-SRVP18_trench_6_60cm_Atabeya_1_Complete_Final_1_415	K02991	54.87	122.3	4.7e-36	small subunit ribosomal protein S6e
*	Atabeya-1	SRVP18_trench_6_60cm_Atabeya_1_Complete_Final-SRVP18_trench_6_60cm_Atabeya_1_Complete_Final_1_416	K03242	228.67	591	3e-178	translation initiation factor 2 subunit 3
*	Atabeya-1	SRVP18_trench_6_60cm_Atabeya_1_Complete_Final-SRVP18_trench_6_60cm_Atabeya_1_Complete_Final_1_417	K07158	59.7	66.2	5.5e-19	uncharacterized protein
*	Atabeya-1	SRVP18_trench_6_60cm_Atabeya_1_Complete_Final-SRVP18_trench_6_60cm_Atabeya_1_Complete_Final_1_418	K03049	171.07	261.5	5.4e-79	DNA-directed RNA polymerase subunit E' [EC:2.7.7.6]
*	Atabeya-1	SRVP18_trench_6_60cm_Atabeya_1_Complete_Final-SRVP18_trench_6_60cm_Atabeya_1_Complete_Final_1_419	K15171	21	41.5	2.3e-11	transcription elongation factor SPT4
*	Atabeya-1	SRVP18_trench_6_60cm_Atabeya_1_Complete_Final-SRVP18_trench_6_60cm_Atabeya_1_Complete_Final_1_420	K09735	78.4	169.8	5.6e-51	GTP-dependent dephospho-CoA kinase [EC:2.7.1.237]
*	Atabeya-1	SRVP18_trench_6_60cm_Atabeya_1_Complete_Final-SRVP18_trench_6_60cm_Atabeya_1_Complete_Final_1_421	K02974	30.07	72.4	6.1e-21	small subunit ribosomal protein S24e
*	Atabeya-1	SRVP18_trench_6_60cm_Atabeya_1_Complete_Final-SRVP18_trench_6_60cm_Atabeya_1_Complete_Final_1_423	K01409	383.9	422.8	2.7e-127	N6-L-threonylcarbamoyladenine synthase [EC:2.3.1.234]
*	Atabeya-1	SRVP18_trench_6_60cm_Atabeya_1_Complete_Final-SRVP18_trench_6_60cm_Atabeya_1_Complete_Final_1_424	K08851	225.1	264.8	2.6e-79	TP53 regulating kinase and related kinases [EC:2.7.11.1]
*	Atabeya-1	SRVP18_trench_6_60cm_Atabeya_1_Complete_Final-SRVP18_trench_6_60cm_Atabeya_1_Complete_Final_1_425	K01519	51.07	158.9	2.4e-47	XTP/dITP diphosphohydrolase [EC:3.6.1.66]
*	Atabeya-1	SRVP18_trench_6_60cm_Atabeya_1_Complete_Final-SRVP18_trench_6_60cm_Atabeya_1_Complete_Final_1_427	K07462	58.07	163.9	9.3e-49	single-stranded-DNA-specific exonuclease [EC:3.1.-.-]
*	Atabeya-1	SRVP18_trench_6_60cm_Atabeya_1_Complete_Final-SRVP18_trench_6_60cm_Atabeya_1_Complete_Final_1_428	K02984	77.73	176	2.6e-52	small subunit ribosomal protein S3Ae
*	Atabeya-1	SRVP18_trench_6_60cm_Atabeya_1_Complete_Final-SRVP18_trench_6_60cm_Atabeya_1_Complete_Final_1_433	K17870	473.63	474.7	3.6e-143	NADH oxidase (H2O2-forming) [EC:1.6.3.3]
*	Atabeya-1	SRVP18_trench_6_60cm_Atabeya_1_Complete_Final-SRVP18_trench_6_60cm_Atabeya_1_Complete_Final_1_434	K00058	322.97	412.3	4.4e-124	D-3-phosphoglycerate dehydrogenase / 2-oxoglutarate reductase [EC:1.1.1.95 1.1.1.399]
*	Atabeya-1	SRVP18_trench_6_60cm_Atabeya_1_Complete_Final-SRVP18_trench_6_60cm_Atabeya_1_Complete_Final_1_435	K02877	102.83	239.7	1.1e-71	large subunit ribosomal protein L15e
*	Atabeya-1	SRVP18_trench_6_60cm_Atabeya_1_Complete_Final-SRVP18_trench_6_60cm_Atabeya_1_Complete_Final_1_436	K07581	70.77	132.7	1.3e-39	RNA-binding protein
*	Atabeya-1	SRVP18_trench_6_60cm_Atabeya_1_Complete_Final-SRVP18_trench_6_60cm_Atabeya_1_Complete_Final_1_439	K03432	212.93	241.9	1.6e-72	proteasome alpha subunit [EC:3.4.25.1]
*	Atabeya-1	SRVP18_trench_6_60cm_Atabeya_1_Complete_Final-SRVP18_trench_6_60cm_Atabeya_1_Complete_Final_1_440	K14574	88.57	152.1	4e-45	ribosome maturation protein SDO1
*	Atabeya-1	SRVP18_trench_6_60cm_Atabeya_1_Complete_Final-SRVP18_trench_6_60cm_Atabeya_1_Complete_Final_1_441	K03679	88	178.4	3.4e-53	exosome complex component RRP4
*	Atabeya-1	SRVP18_trench_6_60cm_Atabeya_1_Complete_Final-SRVP18_trench_6_60cm_Atabeya_1_Complete_Final_1_442	K11600	225	325.6	6.4e-98	exosome complex component RRP41
*	Atabeya-1	SRVP18_trench_6_60cm_Atabeya_1_Complete_Final-SRVP18_trench_6_60cm_Atabeya_1_Complete_Final_1_443	K12589	224.9	273.6	5e-82	exosome complex component RRP42
*	Atabeya-1	SRVP18_trench_6_60cm_Atabeya_1_Complete_Final-SRVP18_trench_6_60cm_Atabeya_1_Complete_Final_1_444	K02921	30.5	92.3	5.3e-27	large subunit ribosomal protein L37Ae
*	Atabeya-1	SRVP18_trench_6_60cm_Atabeya_1_Complete_Final-SRVP18_trench_6_60cm_Atabeya_1_Complete_Final_1_445	K09741	44.8	54.6	1.4e-15	KEOPS complex subunit Pcc1
*	Atabeya-1	SRVP18_trench_6_60cm_Atabeya_1_Complete_Final-SRVP18_trench_6_60cm_Atabeya_1_Complete_Final_1_446	K04798	54.9	79.7	3.5e-23	prefoldin beta subunit
*	Atabeya-1	SRVP18_trench_6_60cm_Atabeya_1_Complete_Final-SRVP18_trench_6_60cm_Atabeya_1_Complete_Final_1_451	K16785	110.9	165.3	3e-49	energy-coupling factor transport system permease protein
*	Atabeya-1	SRVP18_trench_6_60cm_Atabeya_1_Complete_Final-SRVP18_trench_6_60cm_Atabeya_1_Complete_Final_1_452	K07101	120.7	188	2.9e-56	uncharacterized protein
*	Atabeya-1	SRVP18_trench_6_60cm_Atabeya_1_Complete_Final-SRVP18_trench_6_60cm_Atabeya_1_Complete_Final_1_453	K09119	66.83	86.4	3.5e-25	KEOPS complex subunit Cgi121
*	Atabeya-1	SRVP18_trench_6_60cm_Atabeya_1_Complete_Final-SRVP18_trench_6_60cm_Atabeya_1_Complete_Final_1_454	K06963	43.13	53.7	2e-15	tRNA acetyltransferase TAN1
*	Atabeya-1	SRVP18_trench_6_60cm_Atabeya_1_Complete_Final-SRVP18_trench_6_60cm_Atabeya_1_Complete_Final_1_455	K03059	41.87	62.2	4.2e-18	DNA-directed RNA polymerase subunit P [EC:2.7.7.6]
*	Atabeya-1	SRVP18_trench_6_60cm_Atabeya_1_Complete_Final-SRVP18_trench_6_60cm_Atabeya_1_Complete_Final_1_457	K03113	39.93	66.1	7.9e-19	translation initiation factor 1
*	Atabeya-1	SRVP18_trench_6_60cm_Atabeya_1_Complete_Final-SRVP18_trench_6_60cm_Atabeya_1_Complete_Final_1_458	K00134	414.03	479	2.5e-144	glyceraldehyde 3-phosphate dehydrogenase (phosphorylating) [EC:1.2.1.12]
*	Atabeya-1	SRVP18_trench_6_60cm_Atabeya_1_Complete_Final-SRVP18_trench_6_60cm_Atabeya_1_Complete_Final_1_459	K13812	325.07	587.5	1.6e-177	bifunctional enzyme Fae/Hps [EC:4.2.1.147 4.1.2.43]
*	Atabeya-1	SRVP18_trench_6_60cm_Atabeya_1_Complete_Final-SRVP18_trench_6_60cm_Atabeya_1_Complete_Final_1_459	K10713	145.47	208.8	6.7e-63	5,6,7,8-tetrahydromethanopterin hydro-lyase [EC:4.2.1.147]
*	Atabeya-1	SRVP18_trench_6_60cm_Atabeya_1_Complete_Final-SRVP18_trench_6_60cm_Atabeya_1_Complete_Final_1_460	K03635	35.07	113.4	2.2e-33	molybdopterin synthase catalytic subunit [EC:2.8.1.12]
*	Atabeya-1	SRVP18_trench_6_60cm_Atabeya_1_Complete_Final-SRVP18_trench_6_60cm_Atabeya_1_Complete_Final_1_461	K09903	84	157.5	7.5e-47	uridylate kinase [EC:2.7.4.22]
*	Atabeya-1	SRVP18_trench_6_60cm_Atabeya_1_Complete_Final-SRVP18_trench_6_60cm_Atabeya_1_Complete_Final_1_462	K03265	80.97	379	7.2e-114	peptide chain release factor subunit 1
*	Atabeya-1	SRVP18_trench_6_60cm_Atabeya_1_Complete_Final-SRVP18_trench_6_60cm_Atabeya_1_Complete_Final_1_478	K22373	207.9	286.1	7.3e-86	lactate racemase [EC:5.1.2.1]
*	Atabeya-1	SRVP18_trench_6_60cm_Atabeya_1_Complete_Final-SRVP18_trench_6_60cm_Atabeya_1_Complete_Final_1_479	K01151	120.6	332.6	4e-100	deoxyribonuclease IV [EC:3.1.21.2]
*	Atabeya-1	SRVP18_trench_6_60cm_Atabeya_1_Complete_Final-SRVP18_trench_6_60cm_Atabeya_1_Complete_Final_1_480	K09140	92.17	154.8	7.4e-46	pre-rRNA-processing protein TSR3
*	Atabeya-1	SRVP18_trench_6_60cm_Atabeya_1_Complete_Final-SRVP18_trench_6_60cm_Atabeya_1_Complete_Final_1_481	K00809	134.13	271.7	2.3e-81	deoxyhypusine synthase [EC:2.5.1.46]
*	Atabeya-1	SRVP18_trench_6_60cm_Atabeya_1_Complete_Final-SRVP18_trench_6_60cm_Atabeya_1_Complete_Final_1_486	K04799	260.5	357.6	2.1e-107	flap endonuclease-1 [EC:3.1.-.-]
*	Atabeya-1	SRVP18_trench_6_60cm_Atabeya_1_Complete_Final-SRVP18_trench_6_60cm_Atabeya_1_Complete_Final_1_488	K13525	822	971	7.9e-293	transitional endoplasmic reticulum ATPase
*	Atabeya-1	SRVP18_trench_6_60cm_Atabeya_1_Complete_Final-SRVP18_trench_6_60cm_Atabeya_1_Complete_Final_1_490	K22210	114.63	166	1.8e-49	D-glutamate cyclase [EC:4.2.1.48]
*	Atabeya-1	SRVP18_trench_6_60cm_Atabeya_1_Complete_Final-SRVP18_trench_6_60cm_Atabeya_1_Complete_Final_1_491	K17830	247.73	323	4.5e-97	digeranylgeranylglycerophospholipid reductase [EC:1.3.1.101 1.3.7.11]
*	Atabeya-1	SRVP18_trench_6_60cm_Atabeya_1_Complete_Final-SRVP18_trench_6_60cm_Atabeya_1_Complete_Final_1_492	K04794	51.57	152.2	3.6e-45	peptidyl-tRNA hydrolase, PTH2 family [EC:3.1.1.29]
*	Atabeya-1	SRVP18_trench_6_60cm_Atabeya_1_Complete_Final-SRVP18_trench_6_60cm_Atabeya_1_Complete_Final_1_493	K06176	74.9	316.1	6.5e-95	tRNA pseudouridine13 synthase [EC:5.4.99.27]
*	Atabeya-1	SRVP18_trench_6_60cm_Atabeya_1_Complete_Final-SRVP18_trench_6_60cm_Atabeya_1_Complete_Final_1_494	K09759	486.23	530.7	6.3e-160	nondiscriminating aspartyl-tRNA synthetase [EC:6.1.1.23]
*	Atabeya-1	SRVP18_trench_6_60cm_Atabeya_1_Complete_Final-SRVP18_trench_6_60cm_Atabeya_1_Complete_Final_1_495	K07491	16.93	40.5	4.8e-11	REP-associated tyrosine transposase
*	Atabeya-1	SRVP18_trench_6_60cm_Atabeya_1_Complete_Final-SRVP18_trench_6_60cm_Atabeya_1_Complete_Final_1_496	K07496	26.73	42.1	9.6e-12	putative transposase
*	Atabeya-1	SRVP18_trench_6_60cm_Atabeya_1_Complete_Final-SRVP18_trench_6_60cm_Atabeya_1_Complete_Final_1_497	K07496	26.73	101.1	1.3e-29	putative transposase
*	Atabeya-1	SRVP18_trench_6_60cm_Atabeya_1_Complete_Final-SRVP18_trench_6_60cm_Atabeya_1_Complete_Final_1_498	K07496	26.73	58.1	1.4e-16	putative transposase
*	Atabeya-1	SRVP18_trench_6_60cm_Atabeya_1_Complete_Final-SRVP18_trench_6_60cm_Atabeya_1_Complete_Final_1_499	K01902	349.87	499.1	3e-150	succinyl-CoA synthetase alpha subunit [EC:6.2.1.5]
*	Atabeya-1	SRVP18_trench_6_60cm_Atabeya_1_Complete_Final-SRVP18_trench_6_60cm_Atabeya_1_Complete_Final_1_499	K02907	31.8	50.5	1.9e-14	large subunit ribosomal protein L30
*	Atabeya-1	SRVP18_trench_6_60cm_Atabeya_1_Complete_Final-SRVP18_trench_6_60cm_Atabeya_1_Complete_Final_1_500	K01903	508.67	512.3	1.9e-154	succinyl-CoA synthetase beta subunit [EC:6.2.1.5]
*	Atabeya-1	SRVP18_trench_6_60cm_Atabeya_1_Complete_Final-SRVP18_trench_6_60cm_Atabeya_1_Complete_Final_1_501	K03622	53.83	120.5	3.4e-36	archaea-specific DNA-binding protein
*	Atabeya-1	SRVP18_trench_6_60cm_Atabeya_1_Complete_Final-SRVP18_trench_6_60cm_Atabeya_1_Complete_Final_1_503	K02923	24.43	55.7	1.1e-15	large subunit ribosomal protein L38e
*	Atabeya-1	SRVP18_trench_6_60cm_Atabeya_1_Complete_Final-SRVP18_trench_6_60cm_Atabeya_1_Complete_Final_1_507	K06869	165.93	171.4	3.5e-51	uncharacterized protein
*	Atabeya-1	SRVP18_trench_6_60cm_Atabeya_1_Complete_Final-SRVP18_trench_6_60cm_Atabeya_1_Complete_Final_1_508	K01251	64.8	475.4	3.1e-143	adenosylhomocysteinase [EC:3.13.2.1]
*	Atabeya-1	SRVP18_trench_6_60cm_Atabeya_1_Complete_Final-SRVP18_trench_6_60cm_Atabeya_1_Complete_Final_1_511	K03238	93.93	147.9	7e-44	translation initiation factor 2 subunit 2
*	Atabeya-1	SRVP18_trench_6_60cm_Atabeya_1_Complete_Final-SRVP18_trench_6_60cm_Atabeya_1_Complete_Final_1_512	K09148	59.47	104.3	8.7e-31	uncharacterized protein
*	Atabeya-1	SRVP18_trench_6_60cm_Atabeya_1_Complete_Final-SRVP18_trench_6_60cm_Atabeya_1_Complete_Final_1_513	K07562	54.77	60.8	1.5e-17	60S ribosomal export protein NMD3
*	Atabeya-1	SRVP18_trench_6_60cm_Atabeya_1_Complete_Final-SRVP18_trench_6_60cm_Atabeya_1_Complete_Final_1_514	K03236	53.97	115.6	5e-34	translation initiation factor 1A
*	Atabeya-1	SRVP18_trench_6_60cm_Atabeya_1_Complete_Final-SRVP18_trench_6_60cm_Atabeya_1_Complete_Final_1_515	K07178	153.3	293.8	4.6e-88	RIO kinase 1 [EC:2.7.11.1]
*	Atabeya-1	SRVP18_trench_6_60cm_Atabeya_1_Complete_Final-SRVP18_trench_6_60cm_Atabeya_1_Complete_Final_1_516	K06961	71.93	119.3	3e-35	ribosomal RNA assembly protein
*	Atabeya-1	SRVP18_trench_6_60cm_Atabeya_1_Complete_Final-SRVP18_trench_6_60cm_Atabeya_1_Complete_Final_1_523	K17883	420.97	532.2	1.6e-160	mycothione reductase [EC:1.8.1.15]
*	Atabeya-1	SRVP18_trench_6_60cm_Atabeya_1_Complete_Final-SRVP18_trench_6_60cm_Atabeya_1_Complete_Final_1_524	K02866	76.57	182.8	1.4e-54	large subunit ribosomal protein L10e
*	Atabeya-1	SRVP18_trench_6_60cm_Atabeya_1_Complete_Final-SRVP18_trench_6_60cm_Atabeya_1_Complete_Final_1_525	K01494	83.6	242.7	6.5e-73	dCTP deaminase [EC:3.5.4.13]
*	Atabeya-1	SRVP18_trench_6_60cm_Atabeya_1_Complete_Final-SRVP18_trench_6_60cm_Atabeya_1_Complete_Final_1_529	K02978	21.93	36.3	8.1e-10	small subunit ribosomal protein S27e
*	Atabeya-1	SRVP18_trench_6_60cm_Atabeya_1_Complete_Final-SRVP18_trench_6_60cm_Atabeya_1_Complete_Final_1_530	K02929	28.77	87.1	2.2e-25	large subunit ribosomal protein L44e
*	Atabeya-1	SRVP18_trench_6_60cm_Atabeya_1_Complete_Final-SRVP18_trench_6_60cm_Atabeya_1_Complete_Final_1_532	K03237	109.73	210.5	6.8e-63	translation initiation factor 2 subunit 1
*	Atabeya-1	SRVP18_trench_6_60cm_Atabeya_1_Complete_Final-SRVP18_trench_6_60cm_Atabeya_1_Complete_Final_1_533	K11130	34.3	51.5	1.8e-14	H/ACA ribonucleoprotein complex subunit 3
*	Atabeya-1	SRVP18_trench_6_60cm_Atabeya_1_Complete_Final-SRVP18_trench_6_60cm_Atabeya_1_Complete_Final_1_533	K02911	20.97	24	4.7e-06	large subunit ribosomal protein L32
*	Atabeya-1	SRVP18_trench_6_60cm_Atabeya_1_Complete_Final-SRVP18_trench_6_60cm_Atabeya_1_Complete_Final_1_534	K02437	35.03	184.9	3.4e-55	glycine cleavage system H protein
*	Atabeya-1	SRVP18_trench_6_60cm_Atabeya_1_Complete_Final-SRVP18_trench_6_60cm_Atabeya_1_Complete_Final_1_535	K01892	273.67	533.6	9.4e-161	histidyl-tRNA synthetase [EC:6.1.1.21]
*	Atabeya-1	SRVP18_trench_6_60cm_Atabeya_1_Complete_Final-SRVP18_trench_6_60cm_Atabeya_1_Complete_Final_1_535	K02502	247.47	256.2	9.1e-77	ATP phosphoribosyltransferase regulatory subunit
*	Atabeya-1	SRVP18_trench_6_60cm_Atabeya_1_Complete_Final-SRVP18_trench_6_60cm_Atabeya_1_Complete_Final_1_536	K06865	500.73	721.3	1.3e-217	ATPase
*	Atabeya-1	SRVP18_trench_6_60cm_Atabeya_1_Complete_Final-SRVP18_trench_6_60cm_Atabeya_1_Complete_Final_1_541	K07052	31.43	37.7	2e-10	CAAX protease family protein
*	Atabeya-1	SRVP18_trench_6_60cm_Atabeya_1_Complete_Final-SRVP18_trench_6_60cm_Atabeya_1_Complete_Final_1_542	K07052	31.43	39	7.8e-11	CAAX protease family protein
*	Atabeya-1	SRVP18_trench_6_60cm_Atabeya_1_Complete_Final-SRVP18_trench_6_60cm_Atabeya_1_Complete_Final_1_545	K07075	60.5	98.9	6.3e-29	uncharacterized protein
*	Atabeya-1	SRVP18_trench_6_60cm_Atabeya_1_Complete_Final-SRVP18_trench_6_60cm_Atabeya_1_Complete_Final_1_546	K07075	60.5	60.9	2.4e-17	uncharacterized protein
*	Atabeya-1	SRVP18_trench_6_60cm_Atabeya_1_Complete_Final-SRVP18_trench_6_60cm_Atabeya_1_Complete_Final_1_553	K03053	96.67	99.5	1e-29	DNA-directed RNA polymerase subunit H [EC:2.7.7.6]
*	Atabeya-1	SRVP18_trench_6_60cm_Atabeya_1_Complete_Final-SRVP18_trench_6_60cm_Atabeya_1_Complete_Final_1_554	K13798	1504	1763.7	0	DNA-directed RNA polymerase subunit B [EC:2.7.7.6]
*	Atabeya-1	SRVP18_trench_6_60cm_Atabeya_1_Complete_Final-SRVP18_trench_6_60cm_Atabeya_1_Complete_Final_1_555	K03041	1103.97	1519.3	0	DNA-directed RNA polymerase subunit A' [EC:2.7.7.6]
*	Atabeya-1	SRVP18_trench_6_60cm_Atabeya_1_Complete_Final-SRVP18_trench_6_60cm_Atabeya_1_Complete_Final_1_556	K03042	479.67	545.4	1.9e-164	DNA-directed RNA polymerase subunit A" [EC:2.7.7.6]
*	Atabeya-1	SRVP18_trench_6_60cm_Atabeya_1_Complete_Final-SRVP18_trench_6_60cm_Atabeya_1_Complete_Final_1_557	K02908	41.93	98.3	8.8e-29	large subunit ribosomal protein L30e
*	Atabeya-1	SRVP18_trench_6_60cm_Atabeya_1_Complete_Final-SRVP18_trench_6_60cm_Atabeya_1_Complete_Final_1_558	K02600	38.23	84.1	1.3e-24	transcription termination/antitermination protein NusA
*	Atabeya-1	SRVP18_trench_6_60cm_Atabeya_1_Complete_Final-SRVP18_trench_6_60cm_Atabeya_1_Complete_Final_1_559	K02992	112.13	129.4	2.9e-38	small subunit ribosomal protein S7
*	Atabeya-1	SRVP18_trench_6_60cm_Atabeya_1_Complete_Final-SRVP18_trench_6_60cm_Atabeya_1_Complete_Final_1_562	K03752	93.03	139.9	1.7e-41	molybdenum cofactor guanylyltransferase [EC:2.7.7.77]
*	Atabeya-1	SRVP18_trench_6_60cm_Atabeya_1_Complete_Final-SRVP18_trench_6_60cm_Atabeya_1_Complete_Final_1_563	K12234	155.73	337.5	2.6e-101	coenzyme F420-0:L-glutamate ligase / coenzyme F420-1:gamma-L-glutamate ligase [EC:6.3.2.31 6.3.2.34]
*	Atabeya-1	SRVP18_trench_6_60cm_Atabeya_1_Complete_Final-SRVP18_trench_6_60cm_Atabeya_1_Complete_Final_1_564	K06990	154.27	227.1	6.1e-68	MEMO1 family protein
*	Atabeya-1	SRVP18_trench_6_60cm_Atabeya_1_Complete_Final-SRVP18_trench_6_60cm_Atabeya_1_Complete_Final_1_565	K07060	76.67	140.1	7.8e-42	endoribonuclease Nob1 [EC:3.1.-.-]
*	Atabeya-1	SRVP18_trench_6_60cm_Atabeya_1_Complete_Final-SRVP18_trench_6_60cm_Atabeya_1_Complete_Final_1_566	K00858	36.27	187.2	7.3e-56	NAD+ kinase [EC:2.7.1.23]
*	Atabeya-1	SRVP18_trench_6_60cm_Atabeya_1_Complete_Final-SRVP18_trench_6_60cm_Atabeya_1_Complete_Final_1_567	K03263	46.6	93.2	2.5e-27	translation initiation factor 5A
*	Atabeya-1	SRVP18_trench_6_60cm_Atabeya_1_Complete_Final-SRVP18_trench_6_60cm_Atabeya_1_Complete_Final_1_568	K07131	48.57	67.8	1.6e-19	uncharacterized protein
*	Atabeya-1	SRVP18_trench_6_60cm_Atabeya_1_Complete_Final-SRVP18_trench_6_60cm_Atabeya_1_Complete_Final_1_569	K03106	336.83	550.5	1.1e-165	signal recognition particle subunit SRP54 [EC:3.6.5.4]
*	Atabeya-1	SRVP18_trench_6_60cm_Atabeya_1_Complete_Final-SRVP18_trench_6_60cm_Atabeya_1_Complete_Final_1_570	K16317	41.33	75.7	5.2e-22	tRNA (pseudouridine54-N1)-methyltransferase [EC:2.1.1.257]
*	Atabeya-1	SRVP18_trench_6_60cm_Atabeya_1_Complete_Final-SRVP18_trench_6_60cm_Atabeya_1_Complete_Final_1_571	K07583	46.5	341.2	1.7e-102	tRNA pseudouridine synthase 10 [EC:5.4.99.25]
*	Atabeya-1	SRVP18_trench_6_60cm_Atabeya_1_Complete_Final-SRVP18_trench_6_60cm_Atabeya_1_Complete_Final_1_572	K02889	40.27	72.5	6.2e-21	large subunit ribosomal protein L21e
*	Atabeya-1	SRVP18_trench_6_60cm_Atabeya_1_Complete_Final-SRVP18_trench_6_60cm_Atabeya_1_Complete_Final_1_573	K03051	56.83	88.5	5.2e-26	DNA-directed RNA polymerase subunit F [EC:2.7.7.6]
*	Atabeya-1	SRVP18_trench_6_60cm_Atabeya_1_Complete_Final-SRVP18_trench_6_60cm_Atabeya_1_Complete_Final_1_574	K07572	143.13	244.5	1.3e-73	putative nucleotide binding protein
*	Atabeya-1	SRVP18_trench_6_60cm_Atabeya_1_Complete_Final-SRVP18_trench_6_60cm_Atabeya_1_Complete_Final_1_577	K09723	38.73	112.2	4.2e-33	DNA replication factor GINS
*	Atabeya-1	SRVP18_trench_6_60cm_Atabeya_1_Complete_Final-SRVP18_trench_6_60cm_Atabeya_1_Complete_Final_1_578	K04802	60.27	224.6	2.8e-67	proliferating cell nuclear antigen
*	Atabeya-1	SRVP18_trench_6_60cm_Atabeya_1_Complete_Final-SRVP18_trench_6_60cm_Atabeya_1_Complete_Final_1_580	K03057	80.53	99.2	3.9e-29	transcription factor S
*	Atabeya-1	SRVP18_trench_6_60cm_Atabeya_1_Complete_Final-SRVP18_trench_6_60cm_Atabeya_1_Complete_Final_1_580	K03000	90.83	91	1.6e-26	DNA-directed RNA polymerase I subunit RPA12
*	Atabeya-1	SRVP18_trench_6_60cm_Atabeya_1_Complete_Final-SRVP18_trench_6_60cm_Atabeya_1_Complete_Final_1_583	K07573	70.5	138.6	3.1e-41	exosome complex component CSL4
*	Atabeya-1	SRVP18_trench_6_60cm_Atabeya_1_Complete_Final-SRVP18_trench_6_60cm_Atabeya_1_Complete_Final_1_588	K07317	148.9	175.9	2.3e-52	adenine-specific DNA-methyltransferase [EC:2.1.1.72]
*	Atabeya-1	SRVP18_trench_6_60cm_Atabeya_1_Complete_Final-SRVP18_trench_6_60cm_Atabeya_1_Complete_Final_1_591	K07496	26.73	89.6	4e-26	putative transposase
*	Atabeya-1	SRVP18_trench_6_60cm_Atabeya_1_Complete_Final-SRVP18_trench_6_60cm_Atabeya_1_Complete_Final_1_592	K07561	208.3	236.7	9.2e-71	2-(3-amino-3-carboxypropyl)histidine synthase [EC:2.5.1.108]
*	Atabeya-1	SRVP18_trench_6_60cm_Atabeya_1_Complete_Final-SRVP18_trench_6_60cm_Atabeya_1_Complete_Final_1_593	K01689	69.87	345.8	1e-103	enolase [EC:4.2.1.11]
*	Atabeya-1	SRVP18_trench_6_60cm_Atabeya_1_Complete_Final-SRVP18_trench_6_60cm_Atabeya_1_Complete_Final_1_596	K07991	60.97	111.1	9.2e-33	archaeal preflagellin peptidase FlaK [EC:3.4.23.52]
*	Atabeya-1	SRVP18_trench_6_60cm_Atabeya_1_Complete_Final-SRVP18_trench_6_60cm_Atabeya_1_Complete_Final_1_600	K02120	158.8	216.6	4.8e-65	V/A-type H+/Na+-transporting ATPase subunit D
*	Atabeya-1	SRVP18_trench_6_60cm_Atabeya_1_Complete_Final-SRVP18_trench_6_60cm_Atabeya_1_Complete_Final_1_601	K03626	36.2	43.3	4.5e-12	nascent polypeptide-associated complex subunit alpha
*	Atabeya-1	SRVP18_trench_6_60cm_Atabeya_1_Complete_Final-SRVP18_trench_6_60cm_Atabeya_1_Complete_Final_1_603	K03420	499.73	551	4.3e-166	proteasome regulatory subunit
*	Atabeya-1	SRVP18_trench_6_60cm_Atabeya_1_Complete_Final-SRVP18_trench_6_60cm_Atabeya_1_Complete_Final_1_604	K03627	48.4	75	1.2e-21	putative transcription factor
*	Atabeya-1	SRVP18_trench_6_60cm_Atabeya_1_Complete_Final-SRVP18_trench_6_60cm_Atabeya_1_Complete_Final_1_605	K07254	141.1	177.3	4.9e-53	tRNA (cytidine56-2'-O)-methyltransferase [EC:2.1.1.206]
*	Atabeya-1	SRVP18_trench_6_60cm_Atabeya_1_Complete_Final-SRVP18_trench_6_60cm_Atabeya_1_Complete_Final_1_606	K03136	46.7	86.6	2.4e-25	transcription initiation factor TFIIE subunit alpha
*	Atabeya-1	SRVP18_trench_6_60cm_Atabeya_1_Complete_Final-SRVP18_trench_6_60cm_Atabeya_1_Complete_Final_1_607	K02946	59.67	60.7	2.7e-17	small subunit ribosomal protein S10
*	Atabeya-1	SRVP18_trench_6_60cm_Atabeya_1_Complete_Final-SRVP18_trench_6_60cm_Atabeya_1_Complete_Final_1_608	K03231	448.4	685.8	1.9e-206	elongation factor 1-alpha
*	Atabeya-1	SRVP18_trench_6_60cm_Atabeya_1_Complete_Final-SRVP18_trench_6_60cm_Atabeya_1_Complete_Final_1_610	K17105	162.97	209.9	8.2e-63	geranylgeranylglycerol-phosphate geranylgeranyltransferase [EC:2.5.1.42]
*	Atabeya-1	SRVP18_trench_6_60cm_Atabeya_1_Complete_Final-SRVP18_trench_6_60cm_Atabeya_1_Complete_Final_1_611	K01486	327.07	682.8	6.3e-206	adenine deaminase [EC:3.5.4.2]
*	Atabeya-1	SRVP18_trench_6_60cm_Atabeya_1_Complete_Final-SRVP18_trench_6_60cm_Atabeya_1_Complete_Final_1_612	K07052	31.43	53.8	2.4e-15	CAAX protease family protein
*	Atabeya-1	SRVP18_trench_6_60cm_Atabeya_1_Complete_Final-SRVP18_trench_6_60cm_Atabeya_1_Complete_Final_1_615	K01551	78.87	333.7	4.6e-100	arsenite/tail-anchored protein-transporting ATPase [EC:7.3.2.7 7.3.-.-]
*	Atabeya-1	SRVP18_trench_6_60cm_Atabeya_1_Complete_Final-SRVP18_trench_6_60cm_Atabeya_1_Complete_Final_1_618	K17884	167.07	187.4	6.6e-56	archaetidylinositol phosphate synthase [EC:2.7.8.39]
*	Atabeya-1	SRVP18_trench_6_60cm_Atabeya_1_Complete_Final-SRVP18_trench_6_60cm_Atabeya_1_Complete_Final_1_620	K05979	58	214.1	5.8e-64	2-phosphosulfolactate phosphatase [EC:3.1.3.71]
*	Atabeya-1	SRVP18_trench_6_60cm_Atabeya_1_Complete_Final-SRVP18_trench_6_60cm_Atabeya_1_Complete_Final_1_622	K18584	350.07	357.5	2.5e-107	actin-related protein 3
*	Atabeya-1	SRVP18_trench_6_60cm_Atabeya_1_Complete_Final-SRVP18_trench_6_60cm_Atabeya_1_Complete_Final_1_636	K06223	86.3	258.8	1.8e-77	DNA adenine methylase [EC:2.1.1.72]
*	Atabeya-1	SRVP18_trench_6_60cm_Atabeya_1_Complete_Final-SRVP18_trench_6_60cm_Atabeya_1_Complete_Final_1_637	K01155	26.07	119.1	6.6e-35	type II restriction enzyme [EC:3.1.21.4]
*	Atabeya-1	SRVP18_trench_6_60cm_Atabeya_1_Complete_Final-SRVP18_trench_6_60cm_Atabeya_1_Complete_Final_1_640	K06218	39.63	42.8	1.2e-11	mRNA interferase RelE/StbE
*	Atabeya-1	SRVP18_trench_6_60cm_Atabeya_1_Complete_Final-SRVP18_trench_6_60cm_Atabeya_1_Complete_Final_1_641	K02118	698.3	709.5	2.3e-214	V/A-type H+/Na+-transporting ATPase subunit B
*	Atabeya-1	SRVP18_trench_6_60cm_Atabeya_1_Complete_Final-SRVP18_trench_6_60cm_Atabeya_1_Complete_Final_1_643	K02117	818.83	918.2	2.8e-277	V/A-type H+/Na+-transporting ATPase subunit A [EC:7.1.2.2 7.2.2.1]
*	Atabeya-1	SRVP18_trench_6_60cm_Atabeya_1_Complete_Final-SRVP18_trench_6_60cm_Atabeya_1_Complete_Final_1_655	K04483	456.03	555.3	1.8e-167	DNA repair protein RadA
*	Atabeya-1	SRVP18_trench_6_60cm_Atabeya_1_Complete_Final-SRVP18_trench_6_60cm_Atabeya_1_Complete_Final_1_657	K08315	104.93	167.6	3.8e-50	hydrogenase 3 maturation protease [EC:3.4.23.51]
*	Atabeya-1	SRVP18_trench_6_60cm_Atabeya_1_Complete_Final-SRVP18_trench_6_60cm_Atabeya_1_Complete_Final_1_659	K01170	94.2	120.8	1.1e-35	tRNA-intron endonuclease, archaea type [EC:4.6.1.16]
*	Atabeya-1	SRVP18_trench_6_60cm_Atabeya_1_Complete_Final-SRVP18_trench_6_60cm_Atabeya_1_Complete_Final_1_660	K00605	305.23	445.6	5.6e-134	glycine cleavage system T protein (aminomethyltransferase) [EC:2.1.2.10]
*	Atabeya-1	SRVP18_trench_6_60cm_Atabeya_1_Complete_Final-SRVP18_trench_6_60cm_Atabeya_1_Complete_Final_1_661	K12234	155.73	236.5	1e-70	coenzyme F420-0:L-glutamate ligase / coenzyme F420-1:gamma-L-glutamate ligase [EC:6.3.2.31 6.3.2.34]
*	Atabeya-1	SRVP18_trench_6_60cm_Atabeya_1_Complete_Final-SRVP18_trench_6_60cm_Atabeya_1_Complete_Final_1_662	K03168	452.63	508.3	9.7e-153	DNA topoisomerase I [EC:5.6.2.1]
*	Atabeya-1	SRVP18_trench_6_60cm_Atabeya_1_Complete_Final-SRVP18_trench_6_60cm_Atabeya_1_Complete_Final_1_665	K19664	144.03	208.6	9e-63	CDP-2,3-bis-(O-geranylgeranyl)-sn-glycerol synthase [EC:2.7.7.67]
*	Atabeya-1	SRVP18_trench_6_60cm_Atabeya_1_Complete_Final-SRVP18_trench_6_60cm_Atabeya_1_Complete_Final_1_669	K06885	280.7	341.1	2.1e-102	uncharacterized protein
*	Atabeya-1	SRVP18_trench_6_60cm_Atabeya_1_Complete_Final-SRVP18_trench_6_60cm_Atabeya_1_Complete_Final_1_672	K07143	59.63	90.3	1.9e-26	UPF0148 protein
*	Atabeya-1	SRVP18_trench_6_60cm_Atabeya_1_Complete_Final-SRVP18_trench_6_60cm_Atabeya_1_Complete_Final_1_673	K09721	75	98.1	3.4e-29	uncharacterized protein
*	Atabeya-1	SRVP18_trench_6_60cm_Atabeya_1_Complete_Final-SRVP18_trench_6_60cm_Atabeya_1_Complete_Final_1_674	K02323	347.7	500.5	8.2e-151	DNA polymerase II small subunit [EC:2.7.7.7]
*	Atabeya-1	SRVP18_trench_6_60cm_Atabeya_1_Complete_Final-SRVP18_trench_6_60cm_Atabeya_1_Complete_Final_1_675	K10725	199.73	543.6	6.3e-164	archaeal cell division control protein 6
*	Atabeya-1	SRVP18_trench_6_60cm_Atabeya_1_Complete_Final-SRVP18_trench_6_60cm_Atabeya_1_Complete_Final_1_678	K03496	131.57	274.8	2.2e-82	chromosome partitioning protein
*	Atabeya-1	SRVP18_trench_6_60cm_Atabeya_1_Complete_Final-SRVP18_trench_6_60cm_Atabeya_1_Complete_Final_1_679	K03497	49.53	140.1	1.8e-41	ParB family transcriptional regulator, chromosome partitioning protein
*	Atabeya-1	SRVP18_trench_6_60cm_Atabeya_1_Complete_Final-SRVP18_trench_6_60cm_Atabeya_1_Complete_Final_1_682	K07496	26.73	67.5	2e-19	putative transposase
*	Atabeya-1	SRVP18_trench_6_60cm_Atabeya_1_Complete_Final-SRVP18_trench_6_60cm_Atabeya_1_Complete_Final_1_685	K00170	312.63	397.9	5e-120	pyruvate ferredoxin oxidoreductase beta subunit [EC:1.2.7.1]
*	Atabeya-1	SRVP18_trench_6_60cm_Atabeya_1_Complete_Final-SRVP18_trench_6_60cm_Atabeya_1_Complete_Final_1_686	K00169	296.3	510.4	5.5e-154	pyruvate ferredoxin oxidoreductase alpha subunit [EC:1.2.7.1]
*	Atabeya-1	SRVP18_trench_6_60cm_Atabeya_1_Complete_Final-SRVP18_trench_6_60cm_Atabeya_1_Complete_Final_1_687	K00171	100.33	112.4	2.1e-33	pyruvate ferredoxin oxidoreductase delta subunit [EC:1.2.7.1]
*	Atabeya-1	SRVP18_trench_6_60cm_Atabeya_1_Complete_Final-SRVP18_trench_6_60cm_Atabeya_1_Complete_Final_1_688	K00172	147.03	227.2	4.1e-68	pyruvate ferredoxin oxidoreductase gamma subunit [EC:1.2.7.1]
*	Atabeya-1	SRVP18_trench_6_60cm_Atabeya_1_Complete_Final-SRVP18_trench_6_60cm_Atabeya_1_Complete_Final_1_690	K08979	143.87	360.5	1.9e-108	putative membrane protein
*	Atabeya-1	SRVP18_trench_6_60cm_Atabeya_1_Complete_Final-SRVP18_trench_6_60cm_Atabeya_1_Complete_Final_1_691	K06874	65.47	112	3.8e-33	zinc finger protein
*	Atabeya-1	SRVP18_trench_6_60cm_Atabeya_1_Complete_Final-SRVP18_trench_6_60cm_Atabeya_1_Complete_Final_1_693	K09481	29.47	39.7	8.5e-11	protein transport protein SEC61 subunit beta
*	Atabeya-1	SRVP18_trench_6_60cm_Atabeya_1_Complete_Final-SRVP18_trench_6_60cm_Atabeya_1_Complete_Final_1_695	K00600	64.53	257.4	4.3e-77	glycine hydroxymethyltransferase [EC:2.1.2.1]
*	Atabeya-1	SRVP18_trench_6_60cm_Atabeya_1_Complete_Final-SRVP18_trench_6_60cm_Atabeya_1_Complete_Final_1_696	K07496	26.73	105.4	6.3e-31	putative transposase
*	Atabeya-1	SRVP18_trench_6_60cm_Atabeya_1_Complete_Final-SRVP18_trench_6_60cm_Atabeya_1_Complete_Final_1_698	K02322	1219.67	1479	0	DNA polymerase II large subunit [EC:2.7.7.7]
*	Atabeya-1	SRVP18_trench_6_60cm_Atabeya_1_Complete_Final-SRVP18_trench_6_60cm_Atabeya_1_Complete_Final_1_704	K02930	94.5	260.5	5.6e-78	large subunit ribosomal protein L4e
*	Atabeya-1	SRVP18_trench_6_60cm_Atabeya_1_Complete_Final-SRVP18_trench_6_60cm_Atabeya_1_Complete_Final_1_706	K09142	114.2	248.1	2.9e-74	methyltransferase [EC:2.1.1.-]
*	Atabeya-1	SRVP18_trench_6_60cm_Atabeya_1_Complete_Final-SRVP18_trench_6_60cm_Atabeya_1_Complete_Final_1_708	K08094	100.5	201.7	1.1e-60	6-phospho-3-hexuloisomerase [EC:5.3.1.27]
*	Atabeya-1	SRVP18_trench_6_60cm_Atabeya_1_Complete_Final-SRVP18_trench_6_60cm_Atabeya_1_Complete_Final_1_709	K03636	37.47	42.3	1.1e-11	sulfur-carrier protein
*	Atabeya-1	SRVP18_trench_6_60cm_Atabeya_1_Complete_Final-SRVP18_trench_6_60cm_Atabeya_1_Complete_Final_1_710	K02962	34.53	49.9	3.8e-14	small subunit ribosomal protein S17e
*	Atabeya-1	SRVP18_trench_6_60cm_Atabeya_1_Complete_Final-SRVP18_trench_6_60cm_Atabeya_1_Complete_Final_1_713	K10725	199.73	218.4	2.6e-65	archaeal cell division control protein 6
*	Atabeya-1	SRVP18_trench_6_60cm_Atabeya_1_Complete_Final-SRVP18_trench_6_60cm_Atabeya_1_Complete_Final_1_714	K07503	141.37	218.8	1.2e-65	endonuclease [EC:3.1.-.-]
*	Atabeya-1	SRVP18_trench_6_60cm_Atabeya_1_Complete_Final-SRVP18_trench_6_60cm_Atabeya_1_Complete_Final_1_716	K18210	337.67	495.5	1.9e-149	fumarate reductase (CoM/CoB) subunit B [EC:1.3.4.1]
*	Atabeya-1	SRVP18_trench_6_60cm_Atabeya_1_Complete_Final-SRVP18_trench_6_60cm_Atabeya_1_Complete_Final_1_716	K00240	113.93	228.8	1.4e-68	succinate dehydrogenase iron-sulfur subunit [EC:1.3.5.1]
*	Atabeya-1	SRVP18_trench_6_60cm_Atabeya_1_Complete_Final-SRVP18_trench_6_60cm_Atabeya_1_Complete_Final_1_717	K18209	660.63	703.2	3.2e-212	fumarate reductase (CoM/CoB) subunit A [EC:1.3.4.1]
*	Atabeya-1	SRVP18_trench_6_60cm_Atabeya_1_Complete_Final-SRVP18_trench_6_60cm_Atabeya_1_Complete_Final_1_717	K00239	669.23	671.1	2.1e-202	succinate dehydrogenase flavoprotein subunit [EC:1.3.5.1]
*	Atabeya-1	SRVP18_trench_6_60cm_Atabeya_1_Complete_Final-SRVP18_trench_6_60cm_Atabeya_1_Complete_Final_1_718	K01678	221.3	240.9	1e-72	fumarate hydratase subunit beta [EC:4.2.1.2]
*	Atabeya-1	SRVP18_trench_6_60cm_Atabeya_1_Complete_Final-SRVP18_trench_6_60cm_Atabeya_1_Complete_Final_1_718	K03780	238.17	239.8	2.5e-72	L(+)-tartrate dehydratase beta subunit [EC:4.2.1.32]
*	Atabeya-1	SRVP18_trench_6_60cm_Atabeya_1_Complete_Final-SRVP18_trench_6_60cm_Atabeya_1_Complete_Final_1_719	K01677	299.07	366	2.5e-110	fumarate hydratase subunit alpha [EC:4.2.1.2]
*	Atabeya-1	SRVP18_trench_6_60cm_Atabeya_1_Complete_Final-SRVP18_trench_6_60cm_Atabeya_1_Complete_Final_1_721	K08482	146.93	231.4	3.3e-69	circadian clock protein KaiC
*	Atabeya-1	SRVP18_trench_6_60cm_Atabeya_1_Complete_Final-SRVP18_trench_6_60cm_Atabeya_1_Complete_Final_1_724	K24971	395.7	421.9	8.2e-127	nuclear export mediator factor NEMF
*	Atabeya-1	SRVP18_trench_6_60cm_Atabeya_1_Complete_Final-SRVP18_trench_6_60cm_Atabeya_1_Complete_Final_1_727	K01465	340.3	383.2	4.7e-115	dihydroorotase [EC:3.5.2.3]
*	Atabeya-1	SRVP18_trench_6_60cm_Atabeya_1_Complete_Final-SRVP18_trench_6_60cm_Atabeya_1_Complete_Final_1_727	K01466	367.03	379.6	3.6e-114	allantoinase [EC:3.5.2.5]
*	Atabeya-1	SRVP18_trench_6_60cm_Atabeya_1_Complete_Final-SRVP18_trench_6_60cm_Atabeya_1_Complete_Final_1_728	K09122	64.83	147.2	8.3e-44	uncharacterized protein
*	Atabeya-1	SRVP18_trench_6_60cm_Atabeya_1_Complete_Final-SRVP18_trench_6_60cm_Atabeya_1_Complete_Final_1_729	K00927	100.33	368.2	1e-110	phosphoglycerate kinase [EC:2.7.2.3]
*	Atabeya-1	SRVP18_trench_6_60cm_Atabeya_1_Complete_Final-SRVP18_trench_6_60cm_Atabeya_1_Complete_Final_1_732	K07466	119.03	169.7	1.4e-50	replication factor A1
*	Atabeya-1	SRVP18_trench_6_60cm_Atabeya_1_Complete_Final-SRVP18_trench_6_60cm_Atabeya_1_Complete_Final_1_735	K24956	22.2	149.9	1.4e-44	protein archease
*	Atabeya-1	SRVP18_trench_6_60cm_Atabeya_1_Complete_Final-SRVP18_trench_6_60cm_Atabeya_1_Complete_Final_1_736	K14168	241.23	306.3	7.4e-92	cytoplasmic tRNA 2-thiolation protein 1 [EC:2.7.7.-]
*	Atabeya-1	SRVP18_trench_6_60cm_Atabeya_1_Complete_Final-SRVP18_trench_6_60cm_Atabeya_1_Complete_Final_1_736	K21947	283.83	288.2	1e-86	tRNA-5-methyluridine54 2-sulfurtransferase [EC:2.8.1.15]
*	Atabeya-1	SRVP18_trench_6_60cm_Atabeya_1_Complete_Final-SRVP18_trench_6_60cm_Atabeya_1_Complete_Final_1_737	K06935	341.43	431.3	4.1e-130	uncharacterized protein
*	Atabeya-1	SRVP18_trench_6_60cm_Atabeya_1_Complete_Final-SRVP18_trench_6_60cm_Atabeya_1_Complete_Final_1_739	K04796	79.67	99.1	1.8e-29	small nuclear ribonucleoprotein
*	Atabeya-1	SRVP18_trench_6_60cm_Atabeya_1_Complete_Final-SRVP18_trench_6_60cm_Atabeya_1_Complete_Final_1_743	K04070	124.7	335.6	7.5e-101	putative pyruvate formate lyase activating enzyme [EC:1.97.1.4]
*	Atabeya-1	SRVP18_trench_6_60cm_Atabeya_1_Complete_Final-SRVP18_trench_6_60cm_Atabeya_1_Complete_Final_1_744	K07446	158	316.2	6.8e-95	tRNA (guanine10-N2)-dimethyltransferase [EC:2.1.1.213]
*	Atabeya-1	SRVP18_trench_6_60cm_Atabeya_1_Complete_Final-SRVP18_trench_6_60cm_Atabeya_1_Complete_Final_1_745	K00784	93.83	281.2	2.6e-84	ribonuclease Z [EC:3.1.26.11]
*	Atabeya-1	SRVP18_trench_6_60cm_Atabeya_1_Complete_Final-SRVP18_trench_6_60cm_Atabeya_1_Complete_Final_1_746	K09736	78.5	137.6	5.3e-41	uncharacterized protein
*	Atabeya-1	SRVP18_trench_6_60cm_Atabeya_1_Complete_Final-SRVP18_trench_6_60cm_Atabeya_1_Complete_Final_1_749	K01975	66	132.6	3e-39	RNA 2',3'-cyclic 3'-phosphodiesterase [EC:3.1.4.58]
*	Atabeya-1	SRVP18_trench_6_60cm_Atabeya_1_Complete_Final-SRVP18_trench_6_60cm_Atabeya_1_Complete_Final_1_750	K07558	297.07	491.1	6e-148	tRNA nucleotidyltransferase (CCA-adding enzyme) [EC:2.7.7.72]
*	Atabeya-1	SRVP18_trench_6_60cm_Atabeya_1_Complete_Final-SRVP18_trench_6_60cm_Atabeya_1_Complete_Final_1_753	K00763	110.87	206.3	1.5e-61	nicotinate phosphoribosyltransferase [EC:6.3.4.21]
*	Atabeya-1	SRVP18_trench_6_60cm_Atabeya_1_Complete_Final-SRVP18_trench_6_60cm_Atabeya_1_Complete_Final_1_755	K01756	315.47	443.2	3.1e-133	adenylosuccinate lyase [EC:4.3.2.2]
*	Atabeya-1	SRVP18_trench_6_60cm_Atabeya_1_Complete_Final-SRVP18_trench_6_60cm_Atabeya_1_Complete_Final_1_756	K03726	482.77	842.3	5.7e-254	ATP-dependent DNA helicase [EC:5.6.2.4]
*	Atabeya-1	SRVP18_trench_6_60cm_Atabeya_1_Complete_Final-SRVP18_trench_6_60cm_Atabeya_1_Complete_Final_1_757	K10726	642.93	796.9	2.4e-240	replicative DNA helicase Mcm [EC:5.6.2.3]
*	Atabeya-1	SRVP18_trench_6_60cm_Atabeya_1_Complete_Final-SRVP18_trench_6_60cm_Atabeya_1_Complete_Final_1_758	K09723	38.73	52.5	6.9e-15	DNA replication factor GINS
*	Atabeya-1	SRVP18_trench_6_60cm_Atabeya_1_Complete_Final-SRVP18_trench_6_60cm_Atabeya_1_Complete_Final_1_760	K24104	54.97	150.5	1.2e-44	GPN-loop GTPase
*	Atabeya-1	SRVP18_trench_6_60cm_Atabeya_1_Complete_Final-SRVP18_trench_6_60cm_Atabeya_1_Complete_Final_1_762	K22224	310.1	318.6	3e-96	acetate---CoA ligase (ADP-forming) subunit beta [EC:6.2.1.13]
*	Atabeya-1	SRVP18_trench_6_60cm_Atabeya_1_Complete_Final-SRVP18_trench_6_60cm_Atabeya_1_Complete_Final_1_766	K15888	321.37	360.5	6.2e-109	tritrans,polycis-undecaprenyl-diphosphate synthase [geranylgeranyl-diphosphate specific] [EC:2.5.1.89]
*	Atabeya-1	SRVP18_trench_6_60cm_Atabeya_1_Complete_Final-SRVP18_trench_6_60cm_Atabeya_1_Complete_Final_1_767	K07131	48.57	134.8	5.1e-40	uncharacterized protein
*	Atabeya-1	SRVP18_trench_6_60cm_Atabeya_1_Complete_Final-SRVP18_trench_6_60cm_Atabeya_1_Complete_Final_1_768	K24105	175.47	192.3	1.5e-57	mutual gliding-motility protein MglA
*	Atabeya-1	SRVP18_trench_6_60cm_Atabeya_1_Complete_Final-SRVP18_trench_6_60cm_Atabeya_1_Complete_Final_1_769	K07131	48.57	60.5	2.7e-17	uncharacterized protein
*	Atabeya-1	SRVP18_trench_6_60cm_Atabeya_1_Complete_Final-SRVP18_trench_6_60cm_Atabeya_1_Complete_Final_1_770	K10419	40.13	82.6	4.7e-24	dynein light chain roadblock-type
*	Atabeya-1	SRVP18_trench_6_60cm_Atabeya_1_Complete_Final-SRVP18_trench_6_60cm_Atabeya_1_Complete_Final_1_771	K09737	80.9	82.9	2.4e-24	uncharacterized protein
*	Atabeya-1	SRVP18_trench_6_60cm_Atabeya_1_Complete_Final-SRVP18_trench_6_60cm_Atabeya_1_Complete_Final_1_772	K07728	143.6	303.5	3.5e-91	putative transcriptional regulator
*	Atabeya-1	SRVP18_trench_6_60cm_Atabeya_1_Complete_Final-SRVP18_trench_6_60cm_Atabeya_1_Complete_Final_1_773	K00555	133.17	346.3	6.5e-104	tRNA (guanine26-N2/guanine27-N2)-dimethyltransferase [EC:2.1.1.215 2.1.1.216]
*	Atabeya-1	SRVP18_trench_6_60cm_Atabeya_1_Complete_Final-SRVP18_trench_6_60cm_Atabeya_1_Complete_Final_1_775	K07569	53.97	69.2	5.2e-20	RNA-binding protein
*	Atabeya-1	SRVP18_trench_6_60cm_Atabeya_1_Complete_Final-SRVP18_trench_6_60cm_Atabeya_1_Complete_Final_1_776	K03124	161	404.7	9.7e-122	transcription initiation factor TFIIB
*	Atabeya-1	SRVP18_trench_6_60cm_Atabeya_1_Complete_Final-SRVP18_trench_6_60cm_Atabeya_1_Complete_Final_1_777	K02995	52.13	72.1	6.5e-21	small subunit ribosomal protein S8e
*	Atabeya-1	SRVP18_trench_6_60cm_Atabeya_1_Complete_Final-SRVP18_trench_6_60cm_Atabeya_1_Complete_Final_1_778	K03105	24.4	72.7	5.5e-21	signal recognition particle subunit SRP19
*	Atabeya-1	SRVP18_trench_6_60cm_Atabeya_1_Complete_Final-SRVP18_trench_6_60cm_Atabeya_1_Complete_Final_1_779	K06024	50.9	113.1	2.3e-33	segregation and condensation protein B
*	Atabeya-1	SRVP18_trench_6_60cm_Atabeya_1_Complete_Final-SRVP18_trench_6_60cm_Atabeya_1_Complete_Final_1_780	K05896	38.37	87.5	1.7e-25	segregation and condensation protein A
*	Atabeya-1	SRVP18_trench_6_60cm_Atabeya_1_Complete_Final-SRVP18_trench_6_60cm_Atabeya_1_Complete_Final_1_781	K03529	556.13	733.6	6.8e-221	chromosome segregation protein
*	Atabeya-1	SRVP18_trench_6_60cm_Atabeya_1_Complete_Final-SRVP18_trench_6_60cm_Atabeya_1_Complete_Final_1_782	K04795	277.43	313.3	9.5e-95	fibrillarin-like pre-rRNA processing protein
*	Atabeya-1	SRVP18_trench_6_60cm_Atabeya_1_Complete_Final-SRVP18_trench_6_60cm_Atabeya_1_Complete_Final_1_784	K07496	26.73	95.7	5.7e-28	putative transposase
*	Atabeya-1	SRVP18_trench_6_60cm_Atabeya_1_Complete_Final-SRVP18_trench_6_60cm_Atabeya_1_Complete_Final_1_785	K17828	263.43	385.3	5.1e-116	dihydroorotate dehydrogenase (NAD+) catalytic subunit [EC:1.3.1.14]
*	Atabeya-1	SRVP18_trench_6_60cm_Atabeya_1_Complete_Final-SRVP18_trench_6_60cm_Atabeya_1_Complete_Final_1_785	K00226	244.23	256.9	6.1e-77	dihydroorotate dehydrogenase (fumarate) [EC:1.3.98.1]
*	Atabeya-1	SRVP18_trench_6_60cm_Atabeya_1_Complete_Final-SRVP18_trench_6_60cm_Atabeya_1_Complete_Final_1_787	K03637	130.97	175.8	2.5e-52	cyclic pyranopterin monophosphate synthase [EC:4.6.1.17]
*	Atabeya-1	SRVP18_trench_6_60cm_Atabeya_1_Complete_Final-SRVP18_trench_6_60cm_Atabeya_1_Complete_Final_1_788	K03638	158.43	204.2	4.1e-61	molybdopterin adenylyltransferase [EC:2.7.7.75]
*	Atabeya-1	SRVP18_trench_6_60cm_Atabeya_1_Complete_Final-SRVP18_trench_6_60cm_Atabeya_1_Complete_Final_1_789	K03750	155.2	431.3	1.1e-129	molybdopterin molybdotransferase [EC:2.10.1.1]
*	Atabeya-1	SRVP18_trench_6_60cm_Atabeya_1_Complete_Final-SRVP18_trench_6_60cm_Atabeya_1_Complete_Final_1_790	K03750	155.2	417.9	1.2e-125	molybdopterin molybdotransferase [EC:2.10.1.1]
*	Atabeya-1	SRVP18_trench_6_60cm_Atabeya_1_Complete_Final-SRVP18_trench_6_60cm_Atabeya_1_Complete_Final_1_791	K03753	54.8	105	8.6e-31	molybdopterin-guanine dinucleotide biosynthesis adapter protein
*	Atabeya-1	SRVP18_trench_6_60cm_Atabeya_1_Complete_Final-SRVP18_trench_6_60cm_Atabeya_1_Complete_Final_1_793	K04800	283.9	492.9	1.4e-148	replication factor C large subunit
*	Atabeya-1	SRVP18_trench_6_60cm_Atabeya_1_Complete_Final-SRVP18_trench_6_60cm_Atabeya_1_Complete_Final_1_794	K04801	394.2	526.1	8.2e-159	replication factor C small subunit
*	Atabeya-1	SRVP18_trench_6_60cm_Atabeya_1_Complete_Final-SRVP18_trench_6_60cm_Atabeya_1_Complete_Final_1_797	K08264	319.43	392.2	4e-118	heterodisulfide reductase subunit D [EC:1.8.98.1]
*	Atabeya-1	SRVP18_trench_6_60cm_Atabeya_1_Complete_Final-SRVP18_trench_6_60cm_Atabeya_1_Complete_Final_1_800	K01796	329.77	393.9	1.9e-118	alpha-methylacyl-CoA racemase [EC:5.1.99.4]
*	Atabeya-1	SRVP18_trench_6_60cm_Atabeya_1_Complete_Final-SRVP18_trench_6_60cm_Atabeya_1_Complete_Final_1_802	K18678	94.07	149.6	1.6e-44	phytol kinase [EC:2.7.1.182]
*	Atabeya-1	SRVP18_trench_6_60cm_Atabeya_1_Complete_Final-SRVP18_trench_6_60cm_Atabeya_1_Complete_Final_1_803	K07731	176.03	258.9	5e-78	putative transcriptional regulator
*	Atabeya-1	SRVP18_trench_6_60cm_Atabeya_1_Complete_Final-SRVP18_trench_6_60cm_Atabeya_1_Complete_Final_1_804	K06950	52.23	60.1	5.1e-17	uncharacterized protein
*	Atabeya-1	SRVP18_trench_6_60cm_Atabeya_1_Complete_Final-SRVP18_trench_6_60cm_Atabeya_1_Complete_Final_1_805	K01939	129.63	269.7	6e-81	adenylosuccinate synthase [EC:6.3.4.4]
*	Atabeya-1	SRVP18_trench_6_60cm_Atabeya_1_Complete_Final-SRVP18_trench_6_60cm_Atabeya_1_Complete_Final_1_807	K01937	101.63	686.9	4.6e-207	CTP synthase [EC:6.3.4.2]
*	Atabeya-1	SRVP18_trench_6_60cm_Atabeya_1_Complete_Final-SRVP18_trench_6_60cm_Atabeya_1_Complete_Final_1_809	K06915	95.17	96.9	1.7e-28	DNA double-strand break repair helicase HerA and related ATPase
*	Atabeya-1	SRVP18_trench_6_60cm_Atabeya_1_Complete_Final-SRVP18_trench_6_60cm_Atabeya_1_Complete_Final_1_812	K07179	166.1	231.9	2.3e-69	RIO kinase 2 [EC:2.7.11.1]
*	Atabeya-1	SRVP18_trench_6_60cm_Atabeya_1_Complete_Final-SRVP18_trench_6_60cm_Atabeya_1_Complete_Final_1_815	K08281	120.87	208.4	2.7e-62	nicotinamidase/pyrazinamidase [EC:3.5.1.19 3.5.1.-]
*	Atabeya-1	SRVP18_trench_6_60cm_Atabeya_1_Complete_Final-SRVP18_trench_6_60cm_Atabeya_1_Complete_Final_1_816	K01890	100.83	369.4	6.7e-111	phenylalanyl-tRNA synthetase beta chain [EC:6.1.1.20]
*	Atabeya-1	SRVP18_trench_6_60cm_Atabeya_1_Complete_Final-SRVP18_trench_6_60cm_Atabeya_1_Complete_Final_1_817	K01889	102.1	305	2e-91	phenylalanyl-tRNA synthetase alpha chain [EC:6.1.1.20]
*	Atabeya-1	SRVP18_trench_6_60cm_Atabeya_1_Complete_Final-SRVP18_trench_6_60cm_Atabeya_1_Complete_Final_1_819	K01265	132.63	158.7	3.1e-47	methionyl aminopeptidase [EC:3.4.11.18]
*	Atabeya-1	SRVP18_trench_6_60cm_Atabeya_1_Complete_Final-SRVP18_trench_6_60cm_Atabeya_1_Complete_Final_1_826	K07731	176.03	281.8	5.1e-85	putative transcriptional regulator
*	Atabeya-1	SRVP18_trench_6_60cm_Atabeya_1_Complete_Final-SRVP18_trench_6_60cm_Atabeya_1_Complete_Final_1_829	K07068	35.43	110.4	1.7e-32	uncharacterized protein
*	Atabeya-1	SRVP18_trench_6_60cm_Atabeya_1_Complete_Final-SRVP18_trench_6_60cm_Atabeya_1_Complete_Final_1_830	K00054	351.63	639.6	2.1e-192	hydroxymethylglutaryl-CoA reductase [EC:1.1.1.88]
*	Atabeya-1	SRVP18_trench_6_60cm_Atabeya_1_Complete_Final-SRVP18_trench_6_60cm_Atabeya_1_Complete_Final_1_831	K21636	134.53	363.4	3.5e-109	ribonucleoside-triphosphate reductase (formate) [EC:1.1.98.6]
*	Atabeya-1	SRVP18_trench_6_60cm_Atabeya_1_Complete_Final-SRVP18_trench_6_60cm_Atabeya_1_Complete_Final_1_832	K00609	241.87	398	5.8e-120	aspartate carbamoyltransferase catalytic subunit [EC:2.1.3.2]
*	Atabeya-1	SRVP18_trench_6_60cm_Atabeya_1_Complete_Final-SRVP18_trench_6_60cm_Atabeya_1_Complete_Final_1_833	K00610	117.6	176.2	5.7e-53	aspartate carbamoyltransferase regulatory subunit
*	Atabeya-1	SRVP18_trench_6_60cm_Atabeya_1_Complete_Final-SRVP18_trench_6_60cm_Atabeya_1_Complete_Final_1_834	K02122	62.73	99.6	1.5e-29	V/A-type H+/Na+-transporting ATPase subunit F
*	Atabeya-1	SRVP18_trench_6_60cm_Atabeya_1_Complete_Final-SRVP18_trench_6_60cm_Atabeya_1_Complete_Final_1_835	K01807	58.43	273.2	3.9e-82	ribose 5-phosphate isomerase A [EC:5.3.1.6]
*	Atabeya-1	SRVP18_trench_6_60cm_Atabeya_1_Complete_Final-SRVP18_trench_6_60cm_Atabeya_1_Complete_Final_1_838	K09141	176.93	257.6	1.1e-77	uncharacterized protein
*	Atabeya-1	SRVP18_trench_6_60cm_Atabeya_1_Complete_Final-SRVP18_trench_6_60cm_Atabeya_1_Complete_Final_1_839	K00767	218.23	372.6	6.7e-112	nicotinate-nucleotide pyrophosphorylase (carboxylating) [EC:2.4.2.19]
*	Atabeya-1	SRVP18_trench_6_60cm_Atabeya_1_Complete_Final-SRVP18_trench_6_60cm_Atabeya_1_Complete_Final_1_840	K03151	118.87	222.8	1.5e-66	tRNA uracil 4-sulfurtransferase [EC:2.8.1.4]
*	Atabeya-1	SRVP18_trench_6_60cm_Atabeya_1_Complete_Final-SRVP18_trench_6_60cm_Atabeya_1_Complete_Final_1_841	K07496	26.73	48.1	1.5e-13	putative transposase
*	Atabeya-1	SRVP18_trench_6_60cm_Atabeya_1_Complete_Final-SRVP18_trench_6_60cm_Atabeya_1_Complete_Final_1_842	K05873	75.07	113.3	2.2e-33	adenylate cyclase, class 2 [EC:4.6.1.1]
*	Atabeya-1	SRVP18_trench_6_60cm_Atabeya_1_Complete_Final-SRVP18_trench_6_60cm_Atabeya_1_Complete_Final_1_843	K24104	54.97	157.5	8.8e-47	GPN-loop GTPase
*	Atabeya-1	SRVP18_trench_6_60cm_Atabeya_1_Complete_Final-SRVP18_trench_6_60cm_Atabeya_1_Complete_Final_1_844	K02917	28.27	47.8	1.6e-13	large subunit ribosomal protein L35Ae
*	Atabeya-1	SRVP18_trench_6_60cm_Atabeya_1_Complete_Final-SRVP18_trench_6_60cm_Atabeya_1_Complete_Final_1_847	K02437	35.03	124.2	1.1e-36	glycine cleavage system H protein
*	Atabeya-1	SRVP18_trench_6_60cm_Atabeya_1_Complete_Final-SRVP18_trench_6_60cm_Atabeya_1_Complete_Final_1_850	K03521	75.2	289	8.1e-87	electron transfer flavoprotein beta subunit
*	Atabeya-1	SRVP18_trench_6_60cm_Atabeya_1_Complete_Final-SRVP18_trench_6_60cm_Atabeya_1_Complete_Final_1_851	K03522	277.27	427.6	1.7e-128	electron transfer flavoprotein alpha subunit
*	Atabeya-1	SRVP18_trench_6_60cm_Atabeya_1_Complete_Final-SRVP18_trench_6_60cm_Atabeya_1_Complete_Final_1_855	K13963	429.7	457.9	1e-137	serpin B
*	Atabeya-1	SRVP18_trench_6_60cm_Atabeya_1_Complete_Final-SRVP18_trench_6_60cm_Atabeya_1_Complete_Final_1_856	K08264	319.43	414.3	7.6e-125	heterodisulfide reductase subunit D [EC:1.8.98.1]
*	Atabeya-1	SRVP18_trench_6_60cm_Atabeya_1_Complete_Final-SRVP18_trench_6_60cm_Atabeya_1_Complete_Final_1_866	K02003	296.57	336.2	5.5e-101	putative ABC transport system ATP-binding protein
*	Atabeya-1	SRVP18_trench_6_60cm_Atabeya_1_Complete_Final-SRVP18_trench_6_60cm_Atabeya_1_Complete_Final_1_868	K01039	155.33	309.5	4.3e-93	glutaconate CoA-transferase, subunit A [EC:2.8.3.12]
*	Atabeya-1	SRVP18_trench_6_60cm_Atabeya_1_Complete_Final-SRVP18_trench_6_60cm_Atabeya_1_Complete_Final_1_869	K01040	111.07	277.8	1.2e-83	glutaconate CoA-transferase, subunit B [EC:2.8.3.12]
*	Atabeya-1	SRVP18_trench_6_60cm_Atabeya_1_Complete_Final-SRVP18_trench_6_60cm_Atabeya_1_Complete_Final_1_870	K06940	30.27	66.2	5.8e-19	uncharacterized protein
*	Atabeya-1	SRVP18_trench_6_60cm_Atabeya_1_Complete_Final-SRVP18_trench_6_60cm_Atabeya_1_Complete_Final_1_871	K00179	473.3	750.6	1.9e-226	indolepyruvate ferredoxin oxidoreductase, alpha subunit [EC:1.2.7.8]
*	Atabeya-1	SRVP18_trench_6_60cm_Atabeya_1_Complete_Final-SRVP18_trench_6_60cm_Atabeya_1_Complete_Final_1_872	K00180	149.63	194.5	5.1e-58	indolepyruvate ferredoxin oxidoreductase, beta subunit [EC:1.2.7.8]
*	Atabeya-1	SRVP18_trench_6_60cm_Atabeya_1_Complete_Final-SRVP18_trench_6_60cm_Atabeya_1_Complete_Final_1_875	K24450	54.03	85.9	2.3e-25	DNA-binding protein
*	Atabeya-1	SRVP18_trench_6_60cm_Atabeya_1_Complete_Final-SRVP18_trench_6_60cm_Atabeya_1_Complete_Final_1_879	K07496	26.73	95	8.8e-28	putative transposase
*	Atabeya-1	SRVP18_trench_6_60cm_Atabeya_1_Complete_Final-SRVP18_trench_6_60cm_Atabeya_1_Complete_Final_1_881	K22373	207.9	371.5	9.4e-112	lactate racemase [EC:5.1.2.1]
*	Atabeya-1	SRVP18_trench_6_60cm_Atabeya_1_Complete_Final-SRVP18_trench_6_60cm_Atabeya_1_Complete_Final_1_883	K01499	286.3	413.4	9.5e-125	methenyltetrahydromethanopterin cyclohydrolase [EC:3.5.4.27]
*	Atabeya-1	SRVP18_trench_6_60cm_Atabeya_1_Complete_Final-SRVP18_trench_6_60cm_Atabeya_1_Complete_Final_1_885	K00202	196.17	319.8	4.3e-96	formylmethanofuran dehydrogenase subunit C [EC:1.2.7.12]
*	Atabeya-1	SRVP18_trench_6_60cm_Atabeya_1_Complete_Final-SRVP18_trench_6_60cm_Atabeya_1_Complete_Final_1_886	K00200	422.77	790.7	9e-239	formylmethanofuran dehydrogenase subunit A [EC:1.2.7.12]
*	Atabeya-1	SRVP18_trench_6_60cm_Atabeya_1_Complete_Final-SRVP18_trench_6_60cm_Atabeya_1_Complete_Final_1_887	K00125	215.67	222.1	1.7e-66	formate dehydrogenase (coenzyme F420) beta subunit [EC:1.17.98.3 1.8.98.6]
*	Atabeya-1	SRVP18_trench_6_60cm_Atabeya_1_Complete_Final-SRVP18_trench_6_60cm_Atabeya_1_Complete_Final_1_889	K03388	483.33	569	1.9e-171	heterodisulfide reductase subunit A2 [EC:1.8.7.3 1.8.98.4 1.8.98.5 1.8.98.6]
*	Atabeya-1	SRVP18_trench_6_60cm_Atabeya_1_Complete_Final-SRVP18_trench_6_60cm_Atabeya_1_Complete_Final_1_894	K00203	120.63	158.6	1.1e-47	formylmethanofuran dehydrogenase subunit D [EC:1.2.7.12]
*	Atabeya-1	SRVP18_trench_6_60cm_Atabeya_1_Complete_Final-SRVP18_trench_6_60cm_Atabeya_1_Complete_Final_1_895	K00201	177.4	594.8	1.2e-179	formylmethanofuran dehydrogenase subunit B [EC:1.2.7.12]
*	Atabeya-1	SRVP18_trench_6_60cm_Atabeya_1_Complete_Final-SRVP18_trench_6_60cm_Atabeya_1_Complete_Final_1_896	K00319	332.3	398.1	2.9e-120	methylenetetrahydromethanopterin dehydrogenase [EC:1.5.98.1]
*	Atabeya-1	SRVP18_trench_6_60cm_Atabeya_1_Complete_Final-SRVP18_trench_6_60cm_Atabeya_1_Complete_Final_1_897	K00672	211.8	428.2	2.2e-129	formylmethanofuran--tetrahydromethanopterin N-formyltransferase [EC:2.3.1.101]
*	Atabeya-1	SRVP18_trench_6_60cm_Atabeya_1_Complete_Final-SRVP18_trench_6_60cm_Atabeya_1_Complete_Final_1_900	K03593	114.07	350.8	2e-105	ATP-binding protein involved in chromosome partitioning
*	Atabeya-1	SRVP18_trench_6_60cm_Atabeya_1_Complete_Final-SRVP18_trench_6_60cm_Atabeya_1_Complete_Final_1_903	K00192	710.3	1181.5	0	anaerobic carbon-monoxide dehydrogenase, CODH/ACS complex subunit alpha [EC:1.2.7.4]
*	Atabeya-1	SRVP18_trench_6_60cm_Atabeya_1_Complete_Final-SRVP18_trench_6_60cm_Atabeya_1_Complete_Final_1_904	K00195	102.8	202.4	6e-61	anaerobic carbon-monoxide dehydrogenase, CODH/ACS complex subunit epsilon
*	Atabeya-1	SRVP18_trench_6_60cm_Atabeya_1_Complete_Final-SRVP18_trench_6_60cm_Atabeya_1_Complete_Final_1_905	K00193	598.33	674.3	1.1e-203	acetyl-CoA decarbonylase/synthase, CODH/ACS complex subunit beta [EC:2.3.1.169]
*	Atabeya-1	SRVP18_trench_6_60cm_Atabeya_1_Complete_Final-SRVP18_trench_6_60cm_Atabeya_1_Complete_Final_1_906	K00194	230.37	438.4	1.8e-132	acetyl-CoA decarbonylase/synthase, CODH/ACS complex subunit delta [EC:2.1.1.245]
*	Atabeya-1	SRVP18_trench_6_60cm_Atabeya_1_Complete_Final-SRVP18_trench_6_60cm_Atabeya_1_Complete_Final_1_907	K00197	359.4	586.1	6.3e-177	acetyl-CoA decarbonylase/synthase, CODH/ACS complex subunit gamma [EC:2.1.1.245]
*	Atabeya-1	SRVP18_trench_6_60cm_Atabeya_1_Complete_Final-SRVP18_trench_6_60cm_Atabeya_1_Complete_Final_1_908	K01848	801.73	900.5	5.5e-272	methylmalonyl-CoA mutase, N-terminal domain [EC:5.4.99.2]
*	Atabeya-1	SRVP18_trench_6_60cm_Atabeya_1_Complete_Final-SRVP18_trench_6_60cm_Atabeya_1_Complete_Final_1_909	K01849	195	206.9	7e-62	methylmalonyl-CoA mutase, C-terminal domain [EC:5.4.99.2]
*	Atabeya-1	SRVP18_trench_6_60cm_Atabeya_1_Complete_Final-SRVP18_trench_6_60cm_Atabeya_1_Complete_Final_1_910	K07588	263.37	399.6	6.2e-120	GTPase [EC:3.6.5.-]
*	Atabeya-1	SRVP18_trench_6_60cm_Atabeya_1_Complete_Final-SRVP18_trench_6_60cm_Atabeya_1_Complete_Final_1_912	K07023	90.07	107.9	1.1e-31	5'-deoxynucleotidase [EC:3.1.3.89]
*	Atabeya-1	SRVP18_trench_6_60cm_Atabeya_1_Complete_Final-SRVP18_trench_6_60cm_Atabeya_1_Complete_Final_1_914	K10747	370	606.8	1.1e-182	DNA ligase 1 [EC:6.5.1.1 6.5.1.6 6.5.1.7]
*	Atabeya-1	SRVP18_trench_6_60cm_Atabeya_1_Complete_Final-SRVP18_trench_6_60cm_Atabeya_1_Complete_Final_1_918	K03639	140.53	313	4.6e-94	GTP 3',8-cyclase [EC:4.1.99.22]
*	Atabeya-1	SRVP18_trench_6_60cm_Atabeya_1_Complete_Final-SRVP18_trench_6_60cm_Atabeya_1_Complete_Final_1_920	K17104	229.83	272.3	9.7e-82	phosphoglycerol geranylgeranyltransferase [EC:2.5.1.41]
*	Atabeya-1	SRVP18_trench_6_60cm_Atabeya_1_Complete_Final-SRVP18_trench_6_60cm_Atabeya_1_Complete_Final_1_923	K00943	97.73	187	9.1e-56	dTMP kinase [EC:2.7.4.9]
*	Atabeya-1	SRVP18_trench_6_60cm_Atabeya_1_Complete_Final-SRVP18_trench_6_60cm_Atabeya_1_Complete_Final_1_925	K07131	48.57	115.5	4.3e-34	uncharacterized protein
*	Atabeya-1	SRVP18_trench_6_60cm_Atabeya_1_Complete_Final-SRVP18_trench_6_60cm_Atabeya_1_Complete_Final_1_926	K01265	132.63	181.4	4.1e-54	methionyl aminopeptidase [EC:3.4.11.18]
*	Atabeya-1	SRVP18_trench_6_60cm_Atabeya_1_Complete_Final-SRVP18_trench_6_60cm_Atabeya_1_Complete_Final_1_927	K03568	303.37	321.8	1.6e-96	TldD protein
*	Atabeya-1	SRVP18_trench_6_60cm_Atabeya_1_Complete_Final-SRVP18_trench_6_60cm_Atabeya_1_Complete_Final_1_929	K07496	26.73	133.5	2e-39	putative transposase
*	Atabeya-1	SRVP18_trench_6_60cm_Atabeya_1_Complete_Final-SRVP18_trench_6_60cm_Atabeya_1_Complete_Final_1_931	K00297	200.3	211.2	3.4e-63	methylenetetrahydrofolate reductase (NADH) [EC:1.5.1.54]
*	Atabeya-1	SRVP18_trench_6_60cm_Atabeya_1_Complete_Final-SRVP18_trench_6_60cm_Atabeya_1_Complete_Final_1_936	K00320	212.57	362.3	5.4e-109	5,10-methylenetetrahydromethanopterin reductase [EC:1.5.98.2]
*	Atabeya-1	SRVP18_trench_6_60cm_Atabeya_1_Complete_Final-SRVP18_trench_6_60cm_Atabeya_1_Complete_Final_1_945	K00179	473.3	665.1	1.4e-200	indolepyruvate ferredoxin oxidoreductase, alpha subunit [EC:1.2.7.8]
*	Atabeya-1	SRVP18_trench_6_60cm_Atabeya_1_Complete_Final-SRVP18_trench_6_60cm_Atabeya_1_Complete_Final_1_949	K09717	95.83	285.6	8.1e-86	uncharacterized protein
*	Atabeya-1	SRVP18_trench_6_60cm_Atabeya_1_Complete_Final-SRVP18_trench_6_60cm_Atabeya_1_Complete_Final_1_950	K09717	95.83	269.6	5.8e-81	uncharacterized protein
*	Atabeya-1	SRVP18_trench_6_60cm_Atabeya_1_Complete_Final-SRVP18_trench_6_60cm_Atabeya_1_Complete_Final_1_952	K14128	254.3	363.3	2.8e-109	F420-non-reducing hydrogenase small subunit [EC:1.12.99.- 1.8.98.5]
*	Atabeya-1	SRVP18_trench_6_60cm_Atabeya_1_Complete_Final-SRVP18_trench_6_60cm_Atabeya_1_Complete_Final_1_953	K14127	217.87	224	5e-67	F420-non-reducing hydrogenase iron-sulfur subunit [EC:1.12.99.- 1.8.98.5 1.8.98.6]
*	Atabeya-1	SRVP18_trench_6_60cm_Atabeya_1_Complete_Final-SRVP18_trench_6_60cm_Atabeya_1_Complete_Final_1_954	K03388	483.33	975.3	2.5e-294	heterodisulfide reductase subunit A2 [EC:1.8.7.3 1.8.98.4 1.8.98.5 1.8.98.6]
*	Atabeya-1	SRVP18_trench_6_60cm_Atabeya_1_Complete_Final-SRVP18_trench_6_60cm_Atabeya_1_Complete_Final_1_955	K03389	324.63	338.3	1.4e-101	heterodisulfide reductase subunit B2 [EC:1.8.7.3 1.8.98.4 1.8.98.5 1.8.98.6]
*	Atabeya-1	SRVP18_trench_6_60cm_Atabeya_1_Complete_Final-SRVP18_trench_6_60cm_Atabeya_1_Complete_Final_1_956	K03390	120.03	131.5	6.4e-39	heterodisulfide reductase subunit C2 [EC:1.8.7.3 1.8.98.4 1.8.98.5 1.8.98.6]
*	Atabeya-1	SRVP18_trench_6_60cm_Atabeya_1_Complete_Final-SRVP18_trench_6_60cm_Atabeya_1_Complete_Final_1_957	K07321	133.53	190.9	5.4e-57	CO dehydrogenase maturation factor
*	Atabeya-1	SRVP18_trench_6_60cm_Atabeya_1_Complete_Final-SRVP18_trench_6_60cm_Atabeya_1_Complete_Final_1_958	K23144	251.7	445.7	3.5e-134	UDP-N-acetylglucosamine diphosphorylase / glucose-1-phosphate thymidylyltransferase / UDP-N-acetylgalactosamine diphosphorylase / glucosamine-1-phosphate N-acetyltransferase / galactosamine-1-phosphate N-acetyltransferase [EC:2.7.7.23 2.7.7.24 2.7.7.83 2.3.1.157 2.3.1.276]
*	Atabeya-1	SRVP18_trench_6_60cm_Atabeya_1_Complete_Final-SRVP18_trench_6_60cm_Atabeya_1_Complete_Final_1_961	K02004	45.2	50	2.4e-14	putative ABC transport system permease protein
*	Atabeya-1	SRVP18_trench_6_60cm_Atabeya_1_Complete_Final-SRVP18_trench_6_60cm_Atabeya_1_Complete_Final_1_962	K12574	128.8	246.5	8.6e-74	ribonuclease J [EC:3.1.-.-]
*	Atabeya-1	SRVP18_trench_6_60cm_Atabeya_1_Complete_Final-SRVP18_trench_6_60cm_Atabeya_1_Complete_Final_1_964	K07068	35.43	101.6	8.3e-30	uncharacterized protein
*	Atabeya-1	SRVP18_trench_6_60cm_Atabeya_1_Complete_Final-SRVP18_trench_6_60cm_Atabeya_1_Complete_Final_1_965	K00248	530.93	553.4	1.1e-166	butyryl-CoA dehydrogenase [EC:1.3.8.1]
*	Atabeya-1	SRVP18_trench_6_60cm_Atabeya_1_Complete_Final-SRVP18_trench_6_60cm_Atabeya_1_Complete_Final_1_965	K00249	373.67	408.8	6.1e-123	acyl-CoA dehydrogenase [EC:1.3.8.7]
*	Atabeya-1	SRVP18_trench_6_60cm_Atabeya_1_Complete_Final-SRVP18_trench_6_60cm_Atabeya_1_Complete_Final_1_966	K18016	512.07	526.8	4.3e-159	membrane-bound hydrogenase subunit alpha [EC:1.12.7.2]
*	Atabeya-1	SRVP18_trench_6_60cm_Atabeya_1_Complete_Final-SRVP18_trench_6_60cm_Atabeya_1_Complete_Final_1_967	K18017	124.7	144.1	4.3e-43	membrane-bound hydrogenase subunit beta [EC:1.12.7.2]
*	Atabeya-1	SRVP18_trench_6_60cm_Atabeya_1_Complete_Final-SRVP18_trench_6_60cm_Atabeya_1_Complete_Final_1_970	K01008	143.37	274.1	3.2e-82	selenide, water dikinase [EC:2.7.9.3]
*	Atabeya-1	SRVP18_trench_6_60cm_Atabeya_1_Complete_Final-SRVP18_trench_6_60cm_Atabeya_1_Complete_Final_1_974	K00341	546.7	585.1	3.7e-176	NADH-quinone oxidoreductase subunit L [EC:7.1.1.2]
*	Atabeya-1	SRVP18_trench_6_60cm_Atabeya_1_Complete_Final-SRVP18_trench_6_60cm_Atabeya_1_Complete_Final_1_976	K05568	391.53	435.5	5.6e-131	multicomponent Na+:H+ antiporter subunit D
*	Atabeya-1	SRVP18_trench_6_60cm_Atabeya_1_Complete_Final-SRVP18_trench_6_60cm_Atabeya_1_Complete_Final_1_976	K00343	324.7	330.7	2.6e-99	NADH-quinone oxidoreductase subunit N [EC:7.1.1.2]
*	Atabeya-1	SRVP18_trench_6_60cm_Atabeya_1_Complete_Final-SRVP18_trench_6_60cm_Atabeya_1_Complete_Final_1_978	K03622	53.83	95.4	2.3e-28	archaea-specific DNA-binding protein
*	Atabeya-1	SRVP18_trench_6_60cm_Atabeya_1_Complete_Final-SRVP18_trench_6_60cm_Atabeya_1_Complete_Final_1_981	K07496	26.73	93.9	2e-27	putative transposase
*	Atabeya-1	SRVP18_trench_6_60cm_Atabeya_1_Complete_Final-SRVP18_trench_6_60cm_Atabeya_1_Complete_Final_1_982	K02119	114.8	215.2	2.6e-64	V/A-type H+/Na+-transporting ATPase subunit C
*	Atabeya-1	SRVP18_trench_6_60cm_Atabeya_1_Complete_Final-SRVP18_trench_6_60cm_Atabeya_1_Complete_Final_1_983	K02124	58.77	75	7.2e-22	V/A-type H+/Na+-transporting ATPase subunit K
*	Atabeya-1	SRVP18_trench_6_60cm_Atabeya_1_Complete_Final-SRVP18_trench_6_60cm_Atabeya_1_Complete_Final_1_985	K02121	97.67	109.6	3.5e-32	V/A-type H+/Na+-transporting ATPase subunit E
*	Atabeya-1	SRVP18_trench_6_60cm_Atabeya_1_Complete_Final-SRVP18_trench_6_60cm_Atabeya_1_Complete_Final_1_987	K02123	314.93	400	3.5e-120	V/A-type H+/Na+-transporting ATPase subunit I
*	Atabeya-1	SRVP18_trench_6_60cm_Atabeya_1_Complete_Final-SRVP18_trench_6_60cm_Atabeya_1_Complete_Final_1_988	K07442	78.33	301.8	1.2e-90	tRNA (adenine57-N1/adenine58-N1)-methyltransferase catalytic subunit [EC:2.1.1.219 2.1.1.220]
*	Atabeya-1	SRVP18_trench_6_60cm_Atabeya_1_Complete_Final-SRVP18_trench_6_60cm_Atabeya_1_Complete_Final_1_990	K04069	106.6	177.3	6.8e-53	pyruvate formate lyase activating enzyme [EC:1.97.1.4]
*	Atabeya-1	SRVP18_trench_6_60cm_Atabeya_1_Complete_Final-SRVP18_trench_6_60cm_Atabeya_1_Complete_Final_1_991	K03605	100.1	150.5	1e-44	hydrogenase maturation protease [EC:3.4.23.-]
*	Atabeya-1	SRVP18_trench_6_60cm_Atabeya_1_Complete_Final-SRVP18_trench_6_60cm_Atabeya_1_Complete_Final_1_993	K03790	108	114.4	1.1e-33	[ribosomal protein S5]-alanine N-acetyltransferase [EC:2.3.1.267]
*	Atabeya-1	SRVP18_trench_6_60cm_Atabeya_1_Complete_Final-SRVP18_trench_6_60cm_Atabeya_1_Complete_Final_1_997	K06868	493.6	553.2	4e-167	Sep-tRNA:Cys-tRNA synthetase [EC:2.5.1.73]
*	Atabeya-1	SRVP18_trench_6_60cm_Atabeya_1_Complete_Final-SRVP18_trench_6_60cm_Atabeya_1_Complete_Final_1_1000	K06937	243.7	584.2	3.3e-176	tetraether lipid synthase [EC:1.21.98.5]
*	Atabeya-1	SRVP18_trench_6_60cm_Atabeya_1_Complete_Final-SRVP18_trench_6_60cm_Atabeya_1_Complete_Final_1_1001	K11212	143.27	401.7	3.8e-121	LPPG:FO 2-phospho-L-lactate transferase [EC:2.7.8.28]
*	Atabeya-1	SRVP18_trench_6_60cm_Atabeya_1_Complete_Final-SRVP18_trench_6_60cm_Atabeya_1_Complete_Final_1_1002	K14941	84.73	107.3	1.2e-31	2-phospho-L-lactate/phosphoenolpyruvate guanylyltransferase [EC:2.7.7.68 2.7.7.105]
*	Atabeya-1	SRVP18_trench_6_60cm_Atabeya_1_Complete_Final-SRVP18_trench_6_60cm_Atabeya_1_Complete_Final_1_1004	K00948	62.17	223.3	8.5e-67	ribose-phosphate pyrophosphokinase [EC:2.7.6.1]
*	Atabeya-1	SRVP18_trench_6_60cm_Atabeya_1_Complete_Final-SRVP18_trench_6_60cm_Atabeya_1_Complete_Final_1_1008	K09607	113.2	136.7	2.2e-40	immune inhibitor A [EC:3.4.24.-]
*	Atabeya-1	SRVP18_trench_6_60cm_Atabeya_1_Complete_Final-SRVP18_trench_6_60cm_Atabeya_1_Complete_Final_1_1014	K09120	67.3	224.6	1.6e-67	uncharacterized protein
*	Atabeya-1	SRVP18_trench_6_60cm_Atabeya_1_Complete_Final-SRVP18_trench_6_60cm_Atabeya_1_Complete_Final_1_1015	K07131	48.57	62.8	5.6e-18	uncharacterized protein
*	Atabeya-1	SRVP18_trench_6_60cm_Atabeya_1_Complete_Final-SRVP18_trench_6_60cm_Atabeya_1_Complete_Final_1_1016	K03167	331.33	603.6	6.7e-182	DNA topoisomerase VI subunit B [EC:5.6.2.2]
*	Atabeya-1	SRVP18_trench_6_60cm_Atabeya_1_Complete_Final-SRVP18_trench_6_60cm_Atabeya_1_Complete_Final_1_1018	K18532	65.8	148.1	6e-44	adenylate kinase [EC:2.7.4.3]
*	Atabeya-1	SRVP18_trench_6_60cm_Atabeya_1_Complete_Final-SRVP18_trench_6_60cm_Atabeya_1_Complete_Final_1_1019	K03799	131.67	232	1.8e-69	heat shock protein HtpX [EC:3.4.24.-]
*	Atabeya-1	SRVP18_trench_6_60cm_Atabeya_1_Complete_Final-SRVP18_trench_6_60cm_Atabeya_1_Complete_Final_1_1020	K24012	634.53	645.5	2.5e-194	acetate---CoA ligase (ADP-forming) [EC:6.2.1.13]
*	Atabeya-1	SRVP18_trench_6_60cm_Atabeya_1_Complete_Final-SRVP18_trench_6_60cm_Atabeya_1_Complete_Final_1_1022	K06873	273.2	334.5	1.3e-100	uncharacterized protein
*	Atabeya-1	SRVP18_trench_6_60cm_Atabeya_1_Complete_Final-SRVP18_trench_6_60cm_Atabeya_1_Complete_Final_1_1023	K01990	259.17	325.9	6.6e-98	ABC-2 type transport system ATP-binding protein
*	Atabeya-1	SRVP18_trench_6_60cm_Atabeya_1_Complete_Final-SRVP18_trench_6_60cm_Atabeya_1_Complete_Final_1_1024	K01992	20	43.4	4.1e-12	ABC-2 type transport system permease protein
*	Atabeya-1	SRVP18_trench_6_60cm_Atabeya_1_Complete_Final-SRVP18_trench_6_60cm_Atabeya_1_Complete_Final_1_1031	K04085	45.87	80.5	1.7e-23	tRNA 2-thiouridine synthesizing protein A [EC:2.8.1.-]
*	Atabeya-1	SRVP18_trench_6_60cm_Atabeya_1_Complete_Final-SRVP18_trench_6_60cm_Atabeya_1_Complete_Final_1_1032	K19710	138.17	157.5	8.2e-47	ATP adenylyltransferase [EC:2.7.7.53]
*	Atabeya-1	SRVP18_trench_6_60cm_Atabeya_1_Complete_Final-SRVP18_trench_6_60cm_Atabeya_1_Complete_Final_1_1033	K22447	602.77	792.2	3.6e-239	archaeal chaperonin
*	Atabeya-1	SRVP18_trench_6_60cm_Atabeya_1_Complete_Final-SRVP18_trench_6_60cm_Atabeya_1_Complete_Final_1_1034	K22447	602.77	767.7	9.3e-232	archaeal chaperonin
*	Atabeya-1	SRVP18_trench_6_60cm_Atabeya_1_Complete_Final-SRVP18_trench_6_60cm_Atabeya_1_Complete_Final_1_1035	K08094	100.5	141.8	2.7e-42	6-phospho-3-hexuloisomerase [EC:5.3.1.27]
*	Atabeya-1	SRVP18_trench_6_60cm_Atabeya_1_Complete_Final-SRVP18_trench_6_60cm_Atabeya_1_Complete_Final_1_1037	K01955	1507.2	1513.2	0	carbamoyl-phosphate synthase large subunit [EC:6.3.5.5]
*	Atabeya-1	SRVP18_trench_6_60cm_Atabeya_1_Complete_Final-SRVP18_trench_6_60cm_Atabeya_1_Complete_Final_1_1040	K23997	302.47	426.6	2.8e-128	ADP-dependent NAD(P)H-hydrate dehydratase / NAD(P)H-hydrate epimerase [EC:4.2.1.136 5.1.99.6]
*	Atabeya-1	SRVP18_trench_6_60cm_Atabeya_1_Complete_Final-SRVP18_trench_6_60cm_Atabeya_1_Complete_Final_1_1041	K04069	106.6	133.1	1.8e-39	pyruvate formate lyase activating enzyme [EC:1.97.1.4]
*	Atabeya-1	SRVP18_trench_6_60cm_Atabeya_1_Complete_Final-SRVP18_trench_6_60cm_Atabeya_1_Complete_Final_1_1042	K06869	165.93	247.3	2.7e-74	uncharacterized protein
*	Atabeya-1	SRVP18_trench_6_60cm_Atabeya_1_Complete_Final-SRVP18_trench_6_60cm_Atabeya_1_Complete_Final_1_1044	K18931	598.8	685.5	5.2e-207	AMP phosphorylase [EC:2.4.2.57]
*	Atabeya-1	SRVP18_trench_6_60cm_Atabeya_1_Complete_Final-SRVP18_trench_6_60cm_Atabeya_1_Complete_Final_1_1045	K00384	333.27	408.1	8.3e-123	thioredoxin reductase (NADPH) [EC:1.8.1.9]
*	Atabeya-1	SRVP18_trench_6_60cm_Atabeya_1_Complete_Final-SRVP18_trench_6_60cm_Atabeya_1_Complete_Final_1_1046	K08999	32.17	151	6.1e-45	uncharacterized protein
*	Atabeya-1	SRVP18_trench_6_60cm_Atabeya_1_Complete_Final-SRVP18_trench_6_60cm_Atabeya_1_Complete_Final_1_1047	K13525	822	1073.6	0	transitional endoplasmic reticulum ATPase
*	Atabeya-1	SRVP18_trench_6_60cm_Atabeya_1_Complete_Final-SRVP18_trench_6_60cm_Atabeya_1_Complete_Final_1_1048	K03517	92.27	346	4.7e-104	quinolinate synthase [EC:2.5.1.72]
*	Atabeya-1	SRVP18_trench_6_60cm_Atabeya_1_Complete_Final-SRVP18_trench_6_60cm_Atabeya_1_Complete_Final_1_1049	K14415	279.93	605.6	2.8e-182	tRNA-splicing ligase RtcB (3'-phosphate/5'-hydroxy nucleic acid ligase) [EC:6.5.1.8]
*	Atabeya-1	SRVP18_trench_6_60cm_Atabeya_1_Complete_Final-SRVP18_trench_6_60cm_Atabeya_1_Complete_Final_1_1052	K21636	134.53	640.1	7.6e-193	ribonucleoside-triphosphate reductase (formate) [EC:1.1.98.6]
*	Atabeya-1	SRVP18_trench_6_60cm_Atabeya_1_Complete_Final-SRVP18_trench_6_60cm_Atabeya_1_Complete_Final_1_1057	K17830	247.73	258.1	2.2e-77	digeranylgeranylglycerophospholipid reductase [EC:1.3.1.101 1.3.7.11]
*	Atabeya-1	SRVP18_trench_6_60cm_Atabeya_1_Complete_Final-SRVP18_trench_6_60cm_Atabeya_1_Complete_Final_1_1059	K06953	69.3	157.5	7.9e-47	uncharacterized protein
*	Atabeya-1	SRVP18_trench_6_60cm_Atabeya_1_Complete_Final-SRVP18_trench_6_60cm_Atabeya_1_Complete_Final_1_1060	K06982	131.17	316.8	2.1e-95	pantoate kinase [EC:2.7.1.169]
*	Atabeya-1	SRVP18_trench_6_60cm_Atabeya_1_Complete_Final-SRVP18_trench_6_60cm_Atabeya_1_Complete_Final_1_1061	K09722	218.2	348.3	3.2e-105	4-phosphopantoate---beta-alanine ligase [EC:6.3.2.36]
*	Atabeya-1	SRVP18_trench_6_60cm_Atabeya_1_Complete_Final-SRVP18_trench_6_60cm_Atabeya_1_Complete_Final_1_1062	K13831	280.1	600.1	3.4e-181	3-hexulose-6-phosphate synthase / 6-phospho-3-hexuloisomerase [EC:4.1.2.43 5.3.1.27]
*	Atabeya-1	SRVP18_trench_6_60cm_Atabeya_1_Complete_Final-SRVP18_trench_6_60cm_Atabeya_1_Complete_Final_1_1062	K08093	175.5	244.2	3.3e-73	3-hexulose-6-phosphate synthase [EC:4.1.2.43]
*	Atabeya-1	SRVP18_trench_6_60cm_Atabeya_1_Complete_Final-SRVP18_trench_6_60cm_Atabeya_1_Complete_Final_1_1062	K10218	171.67	201.8	2.7e-60	4-hydroxy-4-methyl-2-oxoglutarate aldolase [EC:4.1.3.17]
*	Atabeya-1	SRVP18_trench_6_60cm_Atabeya_1_Complete_Final-SRVP18_trench_6_60cm_Atabeya_1_Complete_Final_1_1063	K00077	77.37	296.4	5.8e-89	2-dehydropantoate 2-reductase [EC:1.1.1.169]
*	Atabeya-1	SRVP18_trench_6_60cm_Atabeya_1_Complete_Final-SRVP18_trench_6_60cm_Atabeya_1_Complete_Final_1_1064	K18933	287.07	438.5	3e-132	tyrosine decarboxylase / aspartate 1-decarboxylase [EC:4.1.1.25 4.1.1.11]
*	Atabeya-1	SRVP18_trench_6_60cm_Atabeya_1_Complete_Final-SRVP18_trench_6_60cm_Atabeya_1_Complete_Final_1_1070	K00820	187.37	333.9	3.1e-100	glutamine---fructose-6-phosphate transaminase (isomerizing) [EC:2.6.1.16]
*	Atabeya-1	SRVP18_trench_6_60cm_Atabeya_1_Complete_Final-SRVP18_trench_6_60cm_Atabeya_1_Complete_Final_1_1072	K01463	159.47	198.5	2.6e-59	N-acetylglucosamine malate deacetylase 1 [EC:3.5.1.-]
*	Atabeya-1	SRVP18_trench_6_60cm_Atabeya_1_Complete_Final-SRVP18_trench_6_60cm_Atabeya_1_Complete_Final_1_1074	K00965	146.57	360.4	4.2e-108	UDPglucose--hexose-1-phosphate uridylyltransferase [EC:2.7.7.12]
*	Atabeya-1	SRVP18_trench_6_60cm_Atabeya_1_Complete_Final-SRVP18_trench_6_60cm_Atabeya_1_Complete_Final_1_1076	K22477	74.8	78.5	7e-23	N-acetylglutamate synthase [EC:2.3.1.1]
*	Atabeya-1	SRVP18_trench_6_60cm_Atabeya_1_Complete_Final-SRVP18_trench_6_60cm_Atabeya_1_Complete_Final_1_1077	K01079	123.53	158.4	5.7e-47	phosphoserine phosphatase [EC:3.1.3.3]
*	Atabeya-1	SRVP18_trench_6_60cm_Atabeya_1_Complete_Final-SRVP18_trench_6_60cm_Atabeya_1_Complete_Final_1_1078	K22585	287.03	448.9	4e-135	DNA repair protein NreA
*	Atabeya-1	SRVP18_trench_6_60cm_Atabeya_1_Complete_Final-SRVP18_trench_6_60cm_Atabeya_1_Complete_Final_1_1080	K00784	93.83	101.3	7.8e-30	ribonuclease Z [EC:3.1.26.11]
*	Atabeya-1	SRVP18_trench_6_60cm_Atabeya_1_Complete_Final-SRVP18_trench_6_60cm_Atabeya_1_Complete_Final_1_1081	K02004	45.2	123.3	1.5e-36	putative ABC transport system permease protein
*	Atabeya-1	SRVP18_trench_6_60cm_Atabeya_1_Complete_Final-SRVP18_trench_6_60cm_Atabeya_1_Complete_Final_1_1082	K02003	296.57	351.2	1.5e-105	putative ABC transport system ATP-binding protein
*	Atabeya-1	SRVP18_trench_6_60cm_Atabeya_1_Complete_Final-SRVP18_trench_6_60cm_Atabeya_1_Complete_Final_1_1085	K00278	507.73	652	9.6e-197	L-aspartate oxidase [EC:1.4.3.16]
*	Atabeya-1	SRVP18_trench_6_60cm_Atabeya_1_Complete_Final-SRVP18_trench_6_60cm_Atabeya_1_Complete_Final_1_1089	K02950	75.37	79.3	5.6e-23	small subunit ribosomal protein S12
*	Atabeya-1	SRVP18_trench_6_60cm_Atabeya_1_Complete_Final-SRVP18_trench_6_60cm_Atabeya_1_Complete_Final_1_1091	K03724	277.53	1067.2	0	ATP-dependent helicase Lhr and Lhr-like helicase [EC:3.6.4.13 5.6.2.4]
*	Atabeya-1	SRVP18_trench_6_60cm_Atabeya_1_Complete_Final-SRVP18_trench_6_60cm_Atabeya_1_Complete_Final_1_1092	K06950	52.23	96.7	3.5e-28	uncharacterized protein
*	Atabeya-1	SRVP18_trench_6_60cm_Atabeya_1_Complete_Final-SRVP18_trench_6_60cm_Atabeya_1_Complete_Final_1_1094	K07131	48.57	98.6	6.4e-29	uncharacterized protein
*	Atabeya-1	SRVP18_trench_6_60cm_Atabeya_1_Complete_Final-SRVP18_trench_6_60cm_Atabeya_1_Complete_Final_1_1098	K22585	287.03	520.9	6.4e-157	DNA repair protein NreA
*	Atabeya-1	SRVP18_trench_6_60cm_Atabeya_1_Complete_Final-SRVP18_trench_6_60cm_Atabeya_1_Complete_Final_1_1099	K01858	95.4	206.8	1e-61	myo-inositol-1-phosphate synthase [EC:5.5.1.4]
*	Atabeya-1	SRVP18_trench_6_60cm_Atabeya_1_Complete_Final-SRVP18_trench_6_60cm_Atabeya_1_Complete_Final_1_1110	K07151	230.8	540.6	1.1e-162	dolichyl-diphosphooligosaccharide---protein glycosyltransferase [EC:2.4.99.18]
*	Atabeya-1	SRVP18_trench_6_60cm_Atabeya_1_Complete_Final-SRVP18_trench_6_60cm_Atabeya_1_Complete_Final_1_1111	K01875	69.07	614.7	3.7e-185	seryl-tRNA synthetase [EC:6.1.1.11]
*	Atabeya-1	SRVP18_trench_6_60cm_Atabeya_1_Complete_Final-SRVP18_trench_6_60cm_Atabeya_1_Complete_Final_1_1114	K13010	410.47	459.7	2.3e-138	perosamine synthetase [EC:2.6.1.102]
*	Atabeya-1	SRVP18_trench_6_60cm_Atabeya_1_Complete_Final-SRVP18_trench_6_60cm_Atabeya_1_Complete_Final_1_1120	K06928	65.97	167.4	4.7e-50	nucleoside-triphosphatase [EC:3.6.1.15]
*	Atabeya-1	SRVP18_trench_6_60cm_Atabeya_1_Complete_Final-SRVP18_trench_6_60cm_Atabeya_1_Complete_Final_1_1121	K15740	264.33	290.8	1.5e-87	tetrahydromethanopterin:alpha-L-glutamate ligase [EC:6.3.2.33]
*	Atabeya-1	SRVP18_trench_6_60cm_Atabeya_1_Complete_Final-SRVP18_trench_6_60cm_Atabeya_1_Complete_Final_1_1125	K03568	303.37	445.2	6.5e-134	TldD protein
*	Atabeya-1	SRVP18_trench_6_60cm_Atabeya_1_Complete_Final-SRVP18_trench_6_60cm_Atabeya_1_Complete_Final_1_1126	K03592	301.3	353.4	4.7e-106	PmbA protein
*	Atabeya-1	SRVP18_trench_6_60cm_Atabeya_1_Complete_Final-SRVP18_trench_6_60cm_Atabeya_1_Complete_Final_1_1128	K08482	146.93	231.6	2.9e-69	circadian clock protein KaiC
*	Atabeya-1	SRVP18_trench_6_60cm_Atabeya_1_Complete_Final-SRVP18_trench_6_60cm_Atabeya_1_Complete_Final_1_1132	K07068	35.43	76.8	2.9e-22	uncharacterized protein
*	Atabeya-1	SRVP18_trench_6_60cm_Atabeya_1_Complete_Final-SRVP18_trench_6_60cm_Atabeya_1_Complete_Final_1_1135	K18013	156.17	306	5.7e-92	3-keto-5-aminohexanoate cleavage enzyme [EC:2.3.1.247]
*	Atabeya-1	SRVP18_trench_6_60cm_Atabeya_1_Complete_Final-SRVP18_trench_6_60cm_Atabeya_1_Complete_Final_1_1140	K07068	35.43	71.2	1.5e-20	uncharacterized protein
*	Atabeya-1	SRVP18_trench_6_60cm_Atabeya_1_Complete_Final-SRVP18_trench_6_60cm_Atabeya_1_Complete_Final_1_1142	K09715	39.93	60.5	3e-17	uncharacterized protein
*	Atabeya-1	SRVP18_trench_6_60cm_Atabeya_1_Complete_Final-SRVP18_trench_6_60cm_Atabeya_1_Complete_Final_1_1149	K01599	135.9	190.8	5.7e-57	uroporphyrinogen decarboxylase [EC:4.1.1.37]
*	Atabeya-1	SRVP18_trench_6_60cm_Atabeya_1_Complete_Final-SRVP18_trench_6_60cm_Atabeya_1_Complete_Final_1_1154	K03432	212.93	242.6	9.5e-73	proteasome alpha subunit [EC:3.4.25.1]
*	Atabeya-1	SRVP18_trench_6_60cm_Atabeya_1_Complete_Final-SRVP18_trench_6_60cm_Atabeya_1_Complete_Final_1_1155	K07101	120.7	131.7	4.4e-39	uncharacterized protein
*	Atabeya-1	SRVP18_trench_6_60cm_Atabeya_1_Complete_Final-SRVP18_trench_6_60cm_Atabeya_1_Complete_Final_1_1160	K03470	124.37	133.4	1.8e-39	ribonuclease HII [EC:3.1.26.4]
*	Atabeya-1	SRVP18_trench_6_60cm_Atabeya_1_Complete_Final-SRVP18_trench_6_60cm_Atabeya_1_Complete_Final_1_1168	K01990	259.17	270.9	3.2e-81	ABC-2 type transport system ATP-binding protein
*	Atabeya-1	SRVP18_trench_6_60cm_Atabeya_1_Complete_Final-SRVP18_trench_6_60cm_Atabeya_1_Complete_Final_1_1169	K07068	35.43	110.3	1.9e-32	uncharacterized protein
*	Atabeya-1	SRVP18_trench_6_60cm_Atabeya_1_Complete_Final-SRVP18_trench_6_60cm_Atabeya_1_Complete_Final_1_1171	K00074	413.07	443.9	1.9e-133	3-hydroxybutyryl-CoA dehydrogenase [EC:1.1.1.157]
*	Atabeya-1	SRVP18_trench_6_60cm_Atabeya_1_Complete_Final-SRVP18_trench_6_60cm_Atabeya_1_Complete_Final_1_1171	K00022	351.07	352.9	4.2e-106	3-hydroxyacyl-CoA dehydrogenase [EC:1.1.1.35]
*	Atabeya-1	SRVP18_trench_6_60cm_Atabeya_1_Complete_Final-SRVP18_trench_6_60cm_Atabeya_1_Complete_Final_1_1172	K01715	326.5	348.7	7e-105	enoyl-CoA hydratase [EC:4.2.1.17]
*	Atabeya-1	SRVP18_trench_6_60cm_Atabeya_1_Complete_Final-SRVP18_trench_6_60cm_Atabeya_1_Complete_Final_1_1172	K01692	232.6	277.6	3.1e-83	enoyl-CoA hydratase [EC:4.2.1.17]
*	Atabeya-1	SRVP18_trench_6_60cm_Atabeya_1_Complete_Final-SRVP18_trench_6_60cm_Atabeya_1_Complete_Final_1_1176	K07496	26.73	88.7	7.5e-26	putative transposase
*	Atabeya-1	SRVP18_trench_6_60cm_Atabeya_1_Complete_Final-SRVP18_trench_6_60cm_Atabeya_1_Complete_Final_1_1177	K01714	252.5	562	2.4e-169	4-hydroxy-tetrahydrodipicolinate synthase [EC:4.3.3.7]
*	Atabeya-1	SRVP18_trench_6_60cm_Atabeya_1_Complete_Final-SRVP18_trench_6_60cm_Atabeya_1_Complete_Final_1_1177	K10713	145.47	200	3.4e-60	5,6,7,8-tetrahydromethanopterin hydro-lyase [EC:4.2.1.147]
*	Atabeya-1	SRVP18_trench_6_60cm_Atabeya_1_Complete_Final-SRVP18_trench_6_60cm_Atabeya_1_Complete_Final_1_1179	K11529	167.57	552.5	2.5e-166	glycerate 2-kinase [EC:2.7.1.165]
*	Atabeya-1	SRVP18_trench_6_60cm_Atabeya_1_Complete_Final-SRVP18_trench_6_60cm_Atabeya_1_Complete_Final_1_1180	K15635	119.63	464.7	4.4e-140	2,3-bisphosphoglycerate-independent phosphoglycerate mutase [EC:5.4.2.12]
*	Atabeya-1	SRVP18_trench_6_60cm_Atabeya_1_Complete_Final-SRVP18_trench_6_60cm_Atabeya_1_Complete_Final_1_1181	K23356	54.8	120.2	1.5e-35	HTH-type transcriptional regulator, sugar sensing transcriptional regulator
*	Atabeya-1	SRVP18_trench_6_60cm_Atabeya_1_Complete_Final-SRVP18_trench_6_60cm_Atabeya_1_Complete_Final_1_1181	K07013	63.37	99.8	3.7e-29	uncharacterized protein
*	Atabeya-1	SRVP18_trench_6_60cm_Atabeya_1_Complete_Final-SRVP18_trench_6_60cm_Atabeya_1_Complete_Final_1_1182	K07496	26.73	56	5.8e-16	putative transposase
*	Atabeya-1	SRVP18_trench_6_60cm_Atabeya_1_Complete_Final-SRVP18_trench_6_60cm_Atabeya_1_Complete_Final_1_1188	K07496	26.73	105.3	6.8e-31	putative transposase
*	Atabeya-1	SRVP18_trench_6_60cm_Atabeya_1_Complete_Final-SRVP18_trench_6_60cm_Atabeya_1_Complete_Final_1_1189	K01692	232.6	245	2.5e-73	enoyl-CoA hydratase [EC:4.2.1.17]
*	Atabeya-1	SRVP18_trench_6_60cm_Atabeya_1_Complete_Final-SRVP18_trench_6_60cm_Atabeya_1_Complete_Final_1_1190	K01733	247.97	329.7	7.2e-99	threonine synthase [EC:4.2.3.1]
*	Atabeya-1	SRVP18_trench_6_60cm_Atabeya_1_Complete_Final-SRVP18_trench_6_60cm_Atabeya_1_Complete_Final_1_1197	K02379	112	259.9	8.4e-78	FdhD protein
*	Atabeya-1	SRVP18_trench_6_60cm_Atabeya_1_Complete_Final-SRVP18_trench_6_60cm_Atabeya_1_Complete_Final_1_1198	K22318	274.2	302.4	5.9e-91	cis-3-alkyl-4-acyloxetan-2-one decarboxylase [EC:4.1.1.114]
*	Atabeya-1	SRVP18_trench_6_60cm_Atabeya_1_Complete_Final-SRVP18_trench_6_60cm_Atabeya_1_Complete_Final_1_1198	K01563	228.9	265.1	2.1e-79	haloalkane dehalogenase [EC:3.8.1.5]
*	Atabeya-1	SRVP18_trench_6_60cm_Atabeya_1_Complete_Final-SRVP18_trench_6_60cm_Atabeya_1_Complete_Final_1_1199	K01692	232.6	270.9	3.5e-81	enoyl-CoA hydratase [EC:4.2.1.17]
*	Atabeya-1	SRVP18_trench_6_60cm_Atabeya_1_Complete_Final-SRVP18_trench_6_60cm_Atabeya_1_Complete_Final_1_1204	K07407	76.07	173.1	1.9e-51	alpha-galactosidase [EC:3.2.1.22]
*	Atabeya-1	SRVP18_trench_6_60cm_Atabeya_1_Complete_Final-SRVP18_trench_6_60cm_Atabeya_1_Complete_Final_1_1207	K01535	583.33	780.1	5.3e-235	H+-transporting ATPase [EC:7.1.2.1]
*	Atabeya-1	SRVP18_trench_6_60cm_Atabeya_1_Complete_Final-SRVP18_trench_6_60cm_Atabeya_1_Complete_Final_1_1208	K03568	303.37	366	6.3e-110	TldD protein
*	Atabeya-1	SRVP18_trench_6_60cm_Atabeya_1_Complete_Final-SRVP18_trench_6_60cm_Atabeya_1_Complete_Final_1_1211	K03592	301.3	302.8	9.5e-91	PmbA protein
*	Atabeya-1	SRVP18_trench_6_60cm_Atabeya_1_Complete_Final-SRVP18_trench_6_60cm_Atabeya_1_Complete_Final_1_1214	K01759	73.93	87	2.2e-25	lactoylglutathione lyase [EC:4.4.1.5]
*	Atabeya-1	SRVP18_trench_6_60cm_Atabeya_1_Complete_Final-SRVP18_trench_6_60cm_Atabeya_1_Complete_Final_1_1217	K21929	36.77	204.6	4.7e-61	uracil-DNA glycosylase [EC:3.2.2.27]
*	Atabeya-1	SRVP18_trench_6_60cm_Atabeya_1_Complete_Final-SRVP18_trench_6_60cm_Atabeya_1_Complete_Final_1_1219	K03388	483.33	951.5	4e-287	heterodisulfide reductase subunit A2 [EC:1.8.7.3 1.8.98.4 1.8.98.5 1.8.98.6]
*	Atabeya-1	SRVP18_trench_6_60cm_Atabeya_1_Complete_Final-SRVP18_trench_6_60cm_Atabeya_1_Complete_Final_1_1220	K00176	68.13	94.2	8.3e-28	2-oxoglutarate ferredoxin oxidoreductase subunit delta [EC:1.2.7.3]
*	Atabeya-1	SRVP18_trench_6_60cm_Atabeya_1_Complete_Final-SRVP18_trench_6_60cm_Atabeya_1_Complete_Final_1_1221	K00174	264.2	488.1	6.2e-147	2-oxoglutarate/2-oxoacid ferredoxin oxidoreductase subunit alpha [EC:1.2.7.3 1.2.7.11]
*	Atabeya-1	SRVP18_trench_6_60cm_Atabeya_1_Complete_Final-SRVP18_trench_6_60cm_Atabeya_1_Complete_Final_1_1222	K00175	238.83	347.4	3.2e-104	2-oxoglutarate/2-oxoacid ferredoxin oxidoreductase subunit beta [EC:1.2.7.3 1.2.7.11]
*	Atabeya-1	SRVP18_trench_6_60cm_Atabeya_1_Complete_Final-SRVP18_trench_6_60cm_Atabeya_1_Complete_Final_1_1223	K00177	148.83	223	5e-67	2-oxoglutarate ferredoxin oxidoreductase subunit gamma [EC:1.2.7.3]
*	Atabeya-1	SRVP18_trench_6_60cm_Atabeya_1_Complete_Final-SRVP18_trench_6_60cm_Atabeya_1_Complete_Final_1_1224	K00175	238.83	369	9.1e-111	2-oxoglutarate/2-oxoacid ferredoxin oxidoreductase subunit beta [EC:1.2.7.3 1.2.7.11]
*	Atabeya-1	SRVP18_trench_6_60cm_Atabeya_1_Complete_Final-SRVP18_trench_6_60cm_Atabeya_1_Complete_Final_1_1225	K00174	264.2	627.4	4.1e-189	2-oxoglutarate/2-oxoacid ferredoxin oxidoreductase subunit alpha [EC:1.2.7.3 1.2.7.11]
*	Atabeya-1	SRVP18_trench_6_60cm_Atabeya_1_Complete_Final-SRVP18_trench_6_60cm_Atabeya_1_Complete_Final_1_1226	K01951	100.33	193.1	1.1e-57	GMP synthase (glutamine-hydrolysing) [EC:6.3.5.2]
*	Atabeya-1	SRVP18_trench_6_60cm_Atabeya_1_Complete_Final-SRVP18_trench_6_60cm_Atabeya_1_Complete_Final_1_1230	K01537	1015.4	1116.7	0	P-type Ca2+ transporter type 2C [EC:7.2.2.10]
*	Atabeya-1	SRVP18_trench_6_60cm_Atabeya_1_Complete_Final-SRVP18_trench_6_60cm_Atabeya_1_Complete_Final_1_1238	K00784	93.83	194.7	4.2e-58	ribonuclease Z [EC:3.1.26.11]
*	Atabeya-1	SRVP18_trench_6_60cm_Atabeya_1_Complete_Final-SRVP18_trench_6_60cm_Atabeya_1_Complete_Final_1_1239	K06913	226.93	332.4	6.6e-100	uncharacterized protein
*	Atabeya-1	SRVP18_trench_6_60cm_Atabeya_1_Complete_Final-SRVP18_trench_6_60cm_Atabeya_1_Complete_Final_1_1240	K03592	301.3	359.5	6.7e-108	PmbA protein
*	Atabeya-1	SRVP18_trench_6_60cm_Atabeya_1_Complete_Final-SRVP18_trench_6_60cm_Atabeya_1_Complete_Final_1_1243	K03568	303.37	454.5	9.5e-137	TldD protein
*	Atabeya-1	SRVP18_trench_6_60cm_Atabeya_1_Complete_Final-SRVP18_trench_6_60cm_Atabeya_1_Complete_Final_1_1244	K01529	51.23	209.4	7e-63	inosine/xanthosine triphosphatase [EC:3.6.1.73]
*	Atabeya-1	SRVP18_trench_6_60cm_Atabeya_1_Complete_Final-SRVP18_trench_6_60cm_Atabeya_1_Complete_Final_1_1246	K05966	228.3	244.4	2.5e-73	triphosphoribosyl-dephospho-CoA synthase [EC:2.4.2.52]
*	Atabeya-1	SRVP18_trench_6_60cm_Atabeya_1_Complete_Final-SRVP18_trench_6_60cm_Atabeya_1_Complete_Final_1_1250	K07496	26.73	107.8	1.2e-31	putative transposase
*	Atabeya-1	SRVP18_trench_6_60cm_Atabeya_1_Complete_Final-SRVP18_trench_6_60cm_Atabeya_1_Complete_Final_1_1252	K07496	26.73	46.2	5.5e-13	putative transposase
*	Atabeya-1	SRVP18_trench_6_60cm_Atabeya_1_Complete_Final-SRVP18_trench_6_60cm_Atabeya_1_Complete_Final_1_1253	K06945	74.17	121.2	8.5e-36	uncharacterized protein
*	Atabeya-1	SRVP18_trench_6_60cm_Atabeya_1_Complete_Final-SRVP18_trench_6_60cm_Atabeya_1_Complete_Final_1_1254	K08482	146.93	225	2.9e-67	circadian clock protein KaiC
*	Atabeya-1	SRVP18_trench_6_60cm_Atabeya_1_Complete_Final-SRVP18_trench_6_60cm_Atabeya_1_Complete_Final_1_1256	K07450	91.67	213.7	6.3e-64	putative resolvase
*	Atabeya-1	SRVP18_trench_6_60cm_Atabeya_1_Complete_Final-SRVP18_trench_6_60cm_Atabeya_1_Complete_Final_1_1258	K03687	32.33	181.8	3.1e-54	molecular chaperone GrpE
*	Atabeya-1	SRVP18_trench_6_60cm_Atabeya_1_Complete_Final-SRVP18_trench_6_60cm_Atabeya_1_Complete_Final_1_1259	K04043	796.43	819.9	4.5e-247	molecular chaperone DnaK
*	Atabeya-1	SRVP18_trench_6_60cm_Atabeya_1_Complete_Final-SRVP18_trench_6_60cm_Atabeya_1_Complete_Final_1_1268	K01039	155.33	215.7	1.3e-64	glutaconate CoA-transferase, subunit A [EC:2.8.3.12]
*	Atabeya-1	SRVP18_trench_6_60cm_Atabeya_1_Complete_Final-SRVP18_trench_6_60cm_Atabeya_1_Complete_Final_1_1269	K03686	398.37	453.9	1.6e-136	molecular chaperone DnaJ
*	Atabeya-1	SRVP18_trench_6_60cm_Atabeya_1_Complete_Final-SRVP18_trench_6_60cm_Atabeya_1_Complete_Final_1_1270	K12410	220.8	312.1	5.6e-94	NAD-dependent deacetylase [EC:2.3.1.286]
*	Atabeya-1	SRVP18_trench_6_60cm_Atabeya_1_Complete_Final-SRVP18_trench_6_60cm_Atabeya_1_Complete_Final_1_1271	K07138	92.7	389.9	2.6e-117	uncharacterized protein
*	Atabeya-1	SRVP18_trench_6_60cm_Atabeya_1_Complete_Final-SRVP18_trench_6_60cm_Atabeya_1_Complete_Final_1_1272	K03738	379.07	678.8	2.2e-204	aldehyde:ferredoxin oxidoreductase [EC:1.2.7.5]
*	Atabeya-1	SRVP18_trench_6_60cm_Atabeya_1_Complete_Final-SRVP18_trench_6_60cm_Atabeya_1_Complete_Final_1_1277	K03636	37.47	42.4	1.1e-11	sulfur-carrier protein
*	Atabeya-1	SRVP18_trench_6_60cm_Atabeya_1_Complete_Final-SRVP18_trench_6_60cm_Atabeya_1_Complete_Final_1_1279	K11529	167.57	284.2	3.6e-85	glycerate 2-kinase [EC:2.7.1.165]
*	Atabeya-1	SRVP18_trench_6_60cm_Atabeya_1_Complete_Final-SRVP18_trench_6_60cm_Atabeya_1_Complete_Final_1_1284	K00948	62.17	178.9	2.6e-53	ribose-phosphate pyrophosphokinase [EC:2.7.6.1]
*	Atabeya-1	SRVP18_trench_6_60cm_Atabeya_1_Complete_Final-SRVP18_trench_6_60cm_Atabeya_1_Complete_Final_1_1288	K00015	409.13	424.4	9.9e-128	glyoxylate reductase [EC:1.1.1.26]
*	Atabeya-1	SRVP18_trench_6_60cm_Atabeya_1_Complete_Final-SRVP18_trench_6_60cm_Atabeya_1_Complete_Final_1_1288	K00058	322.97	369.6	3.8e-111	D-3-phosphoglycerate dehydrogenase / 2-oxoglutarate reductase [EC:1.1.1.95 1.1.1.399]
*	Atabeya-1	SRVP18_trench_6_60cm_Atabeya_1_Complete_Final-SRVP18_trench_6_60cm_Atabeya_1_Complete_Final_1_1290	K23370	105.83	149.4	1.7e-44	L-serine kinase (ADP) [EC:2.7.1.226]
*	Atabeya-1	SRVP18_trench_6_60cm_Atabeya_1_Complete_Final-SRVP18_trench_6_60cm_Atabeya_1_Complete_Final_1_1292	K08264	319.43	421.9	3.7e-127	heterodisulfide reductase subunit D [EC:1.8.98.1]
*	Atabeya-1	SRVP18_trench_6_60cm_Atabeya_1_Complete_Final-SRVP18_trench_6_60cm_Atabeya_1_Complete_Final_1_1294	K06898	180.6	298.4	1.4e-89	pyridinium-3,5-biscarboxylic acid mononucleotide synthase [EC:2.5.1.143]
*	Atabeya-1	SRVP18_trench_6_60cm_Atabeya_1_Complete_Final-SRVP18_trench_6_60cm_Atabeya_1_Complete_Final_1_1295	K09121	222.1	394.7	1.6e-118	pyridinium-3,5-bisthiocarboxylic acid mononucleotide nickel chelatase [EC:4.99.1.12]
*	Atabeya-1	SRVP18_trench_6_60cm_Atabeya_1_Complete_Final-SRVP18_trench_6_60cm_Atabeya_1_Complete_Final_1_1301	K00817	291.27	362.6	5.9e-109	histidinol-phosphate aminotransferase [EC:2.6.1.9]
*	Atabeya-1	SRVP18_trench_6_60cm_Atabeya_1_Complete_Final-SRVP18_trench_6_60cm_Atabeya_1_Complete_Final_1_1303	K16922	73.77	254.7	3e-76	putative peptide zinc metalloprotease protein
*	Atabeya-1	SRVP18_trench_6_60cm_Atabeya_1_Complete_Final-SRVP18_trench_6_60cm_Atabeya_1_Complete_Final_1_1305	K01687	579.17	707.8	2.7e-213	dihydroxy-acid dehydratase [EC:4.2.1.9]
*	Atabeya-1	SRVP18_trench_6_60cm_Atabeya_1_Complete_Final-SRVP18_trench_6_60cm_Atabeya_1_Complete_Final_1_1310	K14260	336.67	447.8	7.5e-135	alanine-synthesizing transaminase [EC:2.6.1.66 2.6.1.2]
*	Atabeya-1	SRVP18_trench_6_60cm_Atabeya_1_Complete_Final-SRVP18_trench_6_60cm_Atabeya_1_Complete_Final_1_1314	K07496	26.73	64.1	2e-18	putative transposase
*	Atabeya-1	SRVP18_trench_6_60cm_Atabeya_1_Complete_Final-SRVP18_trench_6_60cm_Atabeya_1_Complete_Final_1_1321	K00261	529.2	554.6	3.3e-167	glutamate dehydrogenase (NAD(P)+) [EC:1.4.1.3]
*	Atabeya-1	SRVP18_trench_6_60cm_Atabeya_1_Complete_Final-SRVP18_trench_6_60cm_Atabeya_1_Complete_Final_1_1322	K00261	529.2	559.1	1.4e-168	glutamate dehydrogenase (NAD(P)+) [EC:1.4.1.3]
*	Atabeya-1	SRVP18_trench_6_60cm_Atabeya_1_Complete_Final-SRVP18_trench_6_60cm_Atabeya_1_Complete_Final_1_1326	K07496	26.73	92.9	3.9e-27	putative transposase
*	Atabeya-1	SRVP18_trench_6_60cm_Atabeya_1_Complete_Final-SRVP18_trench_6_60cm_Atabeya_1_Complete_Final_1_1328	K17686	811.93	1011.1	8.9e-305	P-type Cu+ transporter [EC:7.2.2.8]
*	Atabeya-1	SRVP18_trench_6_60cm_Atabeya_1_Complete_Final-SRVP18_trench_6_60cm_Atabeya_1_Complete_Final_1_1330	K06864	81.7	355.2	4.9e-107	pyridinium-3,5-biscarboxylic acid mononucleotide sulfurtransferase [EC:4.4.1.37]
*	Atabeya-1	SRVP18_trench_6_60cm_Atabeya_1_Complete_Final-SRVP18_trench_6_60cm_Atabeya_1_Complete_Final_1_1334	K01761	495.27	533.8	4.7e-161	methionine-gamma-lyase [EC:4.4.1.11]
*	Atabeya-1	SRVP18_trench_6_60cm_Atabeya_1_Complete_Final-SRVP18_trench_6_60cm_Atabeya_1_Complete_Final_1_1334	K01760	468.53	472.7	2e-142	cysteine-S-conjugate beta-lyase [EC:4.4.1.13]
*	Atabeya-1	SRVP18_trench_6_60cm_Atabeya_1_Complete_Final-SRVP18_trench_6_60cm_Atabeya_1_Complete_Final_1_1334	K01739	438.53	458.4	3.3e-138	cystathionine gamma-synthase [EC:2.5.1.48]
*	Atabeya-1	SRVP18_trench_6_60cm_Atabeya_1_Complete_Final-SRVP18_trench_6_60cm_Atabeya_1_Complete_Final_1_1335	K00058	322.97	360.7	1.9e-108	D-3-phosphoglycerate dehydrogenase / 2-oxoglutarate reductase [EC:1.1.1.95 1.1.1.399]
*	Atabeya-1	SRVP18_trench_6_60cm_Atabeya_1_Complete_Final-SRVP18_trench_6_60cm_Atabeya_1_Complete_Final_1_1337	K01990	259.17	344.2	1.9e-103	ABC-2 type transport system ATP-binding protein
*	Atabeya-1	SRVP18_trench_6_60cm_Atabeya_1_Complete_Final-SRVP18_trench_6_60cm_Atabeya_1_Complete_Final_1_1338	K01992	20	29.9	5.3e-08	ABC-2 type transport system permease protein
*	Atabeya-1	SRVP18_trench_6_60cm_Atabeya_1_Complete_Final-SRVP18_trench_6_60cm_Atabeya_1_Complete_Final_1_1343	K02564	195	201.9	2.9e-60	glucosamine-6-phosphate deaminase [EC:3.5.99.6]
*	Atabeya-1	SRVP18_trench_6_60cm_Atabeya_1_Complete_Final-SRVP18_trench_6_60cm_Atabeya_1_Complete_Final_1_1346	K00830	412.53	438.5	5.4e-132	alanine-glyoxylate transaminase / serine-glyoxylate transaminase / serine-pyruvate transaminase [EC:2.6.1.44 2.6.1.45 2.6.1.51]
*	Atabeya-1	SRVP18_trench_6_60cm_Atabeya_1_Complete_Final-SRVP18_trench_6_60cm_Atabeya_1_Complete_Final_1_1348	K01785	79.93	416.6	3.2e-125	aldose 1-epimerase [EC:5.1.3.3]
*	Atabeya-1	SRVP18_trench_6_60cm_Atabeya_1_Complete_Final-SRVP18_trench_6_60cm_Atabeya_1_Complete_Final_1_1356	K07496	26.73	86.2	4.3e-25	putative transposase
*	Atabeya-1	SRVP18_trench_6_60cm_Atabeya_1_Complete_Final-SRVP18_trench_6_60cm_Atabeya_1_Complete_Final_1_1369	K17108	215.67	520.4	1.6e-156	non-lysosomal glucosylceramidase [EC:3.2.1.45]
*	Atabeya-1	SRVP18_trench_6_60cm_Atabeya_1_Complete_Final-SRVP18_trench_6_60cm_Atabeya_1_Complete_Final_1_1375	K03725	707.7	856.9	2.6e-258	putative ATP-dependent RNA helicase [EC:3.6.4.-]
*	Atabeya-1	SRVP18_trench_6_60cm_Atabeya_1_Complete_Final-SRVP18_trench_6_60cm_Atabeya_1_Complete_Final_1_1377	K01069	155.67	202.8	1.6e-60	hydroxyacylglutathione hydrolase [EC:3.1.2.6]
*	Atabeya-1	SRVP18_trench_6_60cm_Atabeya_1_Complete_Final-SRVP18_trench_6_60cm_Atabeya_1_Complete_Final_1_1381	K01494	83.6	150.3	1e-44	dCTP deaminase [EC:3.5.4.13]
*	Atabeya-1	SRVP18_trench_6_60cm_Atabeya_1_Complete_Final-SRVP18_trench_6_60cm_Atabeya_1_Complete_Final_1_1387	K09733	177.7	246.3	6.6e-74	(5-formylfuran-3-yl)methyl phosphate synthase [EC:4.2.3.153]
*	Atabeya-1	SRVP18_trench_6_60cm_Atabeya_1_Complete_Final-SRVP18_trench_6_60cm_Atabeya_1_Complete_Final_1_1388	K07144	102.97	196	1.2e-58	5-(aminomethyl)-3-furanmethanol phosphate kinase [EC:2.7.4.31]
*	Atabeya-1	SRVP18_trench_6_60cm_Atabeya_1_Complete_Final-SRVP18_trench_6_60cm_Atabeya_1_Complete_Final_1_1389	K07072	187.6	360.8	1.1e-108	(4-(4-[2-(gamma-L-glutamylamino)ethyl]phenoxymethyl)furan-2-yl)methanamine synthase [EC:2.5.1.131]
*	Atabeya-1	SRVP18_trench_6_60cm_Atabeya_1_Complete_Final-SRVP18_trench_6_60cm_Atabeya_1_Complete_Final_1_1390	K06914	186.2	296.8	2.7e-89	tyramine---L-glutamate ligase [EC:6.3.4.24]
*	Atabeya-1	SRVP18_trench_6_60cm_Atabeya_1_Complete_Final-SRVP18_trench_6_60cm_Atabeya_1_Complete_Final_1_1397	K23121	1212.37	1348.6	0	trans-4-hydroxy-L-proline dehydratase [EC:4.2.1.172]
*	Atabeya-1	SRVP18_trench_6_60cm_Atabeya_1_Complete_Final-SRVP18_trench_6_60cm_Atabeya_1_Complete_Final_1_1398	K04069	106.6	224.6	3.1e-67	pyruvate formate lyase activating enzyme [EC:1.97.1.4]
*	Atabeya-1	SRVP18_trench_6_60cm_Atabeya_1_Complete_Final-SRVP18_trench_6_60cm_Atabeya_1_Complete_Final_1_1399	K07090	36.97	167.6	7.6e-50	uncharacterized protein
*	Atabeya-1	SRVP18_trench_6_60cm_Atabeya_1_Complete_Final-SRVP18_trench_6_60cm_Atabeya_1_Complete_Final_1_1400	K00525	363	827.7	1.5e-249	ribonucleoside-diphosphate reductase alpha chain [EC:1.17.4.1]
*	Atabeya-1	SRVP18_trench_6_60cm_Atabeya_1_Complete_Final-SRVP18_trench_6_60cm_Atabeya_1_Complete_Final_1_1402	K01915	60.53	322	1.4e-96	glutamine synthetase [EC:6.3.1.2]
*	Atabeya-1	SRVP18_trench_6_60cm_Atabeya_1_Complete_Final-SRVP18_trench_6_60cm_Atabeya_1_Complete_Final_1_1406	K06965	117.4	316.1	5.9e-95	protein pelota
*	Atabeya-1	SRVP18_trench_6_60cm_Atabeya_1_Complete_Final-SRVP18_trench_6_60cm_Atabeya_1_Complete_Final_1_1413	K04487	298.8	564.3	4.1e-170	cysteine desulfurase [EC:2.8.1.7]
*	Atabeya-1	SRVP18_trench_6_60cm_Atabeya_1_Complete_Final-SRVP18_trench_6_60cm_Atabeya_1_Complete_Final_1_1414	K07092	60.23	97.3	1.4e-28	uncharacterized protein
*	Atabeya-1	SRVP18_trench_6_60cm_Atabeya_1_Complete_Final-SRVP18_trench_6_60cm_Atabeya_1_Complete_Final_1_1415	K04085	45.87	83.3	2.4e-24	tRNA 2-thiouridine synthesizing protein A [EC:2.8.1.-]
*	Atabeya-1	SRVP18_trench_6_60cm_Atabeya_1_Complete_Final-SRVP18_trench_6_60cm_Atabeya_1_Complete_Final_1_1416	K00626	367.57	432.8	5.1e-130	acetyl-CoA C-acetyltransferase [EC:2.3.1.9]
*	Atabeya-1	SRVP18_trench_6_60cm_Atabeya_1_Complete_Final-SRVP18_trench_6_60cm_Atabeya_1_Complete_Final_1_1420	K02004	45.2	121.8	4.1e-36	putative ABC transport system permease protein
*	Atabeya-1	SRVP18_trench_6_60cm_Atabeya_1_Complete_Final-SRVP18_trench_6_60cm_Atabeya_1_Complete_Final_1_1422	K11216	422.73	464.9	5e-140	autoinducer-2 kinase [EC:2.7.1.189]
*	Atabeya-1	SRVP18_trench_6_60cm_Atabeya_1_Complete_Final-SRVP18_trench_6_60cm_Atabeya_1_Complete_Final_1_1425	K01628	205.03	238.5	1.9e-71	L-fuculose-phosphate aldolase [EC:4.1.2.17]
*	Atabeya-1	SRVP18_trench_6_60cm_Atabeya_1_Complete_Final-SRVP18_trench_6_60cm_Atabeya_1_Complete_Final_1_1427	K16951	244.83	288.9	4.9e-87	anaerobic sulfite reductase subunit B
*	Atabeya-1	SRVP18_trench_6_60cm_Atabeya_1_Complete_Final-SRVP18_trench_6_60cm_Atabeya_1_Complete_Final_1_1431	K03701	343.47	1560.8	0	excinuclease ABC subunit A
*	Atabeya-1	SRVP18_trench_6_60cm_Atabeya_1_Complete_Final-SRVP18_trench_6_60cm_Atabeya_1_Complete_Final_1_1433	K06001	449.83	599.1	2.2e-180	tryptophan synthase beta chain [EC:4.2.1.20]
*	Atabeya-1	SRVP18_trench_6_60cm_Atabeya_1_Complete_Final-SRVP18_trench_6_60cm_Atabeya_1_Complete_Final_1_1434	K10563	204.3	242	2e-72	formamidopyrimidine-DNA glycosylase [EC:3.2.2.23 4.2.99.18]
*	Atabeya-1	SRVP18_trench_6_60cm_Atabeya_1_Complete_Final-SRVP18_trench_6_60cm_Atabeya_1_Complete_Final_1_1435	K03702	350.37	1064.3	0	excinuclease ABC subunit B
*	Atabeya-1	SRVP18_trench_6_60cm_Atabeya_1_Complete_Final-SRVP18_trench_6_60cm_Atabeya_1_Complete_Final_1_1441	K07076	39.6	43.7	4.7e-12	uncharacterized protein
*	Atabeya-1	SRVP18_trench_6_60cm_Atabeya_1_Complete_Final-SRVP18_trench_6_60cm_Atabeya_1_Complete_Final_1_1448	K03738	379.07	665	3.4e-200	aldehyde:ferredoxin oxidoreductase [EC:1.2.7.5]
*	Atabeya-1	SRVP18_trench_6_60cm_Atabeya_1_Complete_Final-SRVP18_trench_6_60cm_Atabeya_1_Complete_Final_1_1450	K08482	146.93	250.4	5.7e-75	circadian clock protein KaiC
*	Atabeya-1	SRVP18_trench_6_60cm_Atabeya_1_Complete_Final-SRVP18_trench_6_60cm_Atabeya_1_Complete_Final_1_1451	K00626	367.57	445.9	5.4e-134	acetyl-CoA C-acetyltransferase [EC:2.3.1.9]
*	Atabeya-1	SRVP18_trench_6_60cm_Atabeya_1_Complete_Final-SRVP18_trench_6_60cm_Atabeya_1_Complete_Final_1_1453	K07096	82.37	173.1	1.2e-51	uncharacterized protein
*	Atabeya-1	SRVP18_trench_6_60cm_Atabeya_1_Complete_Final-SRVP18_trench_6_60cm_Atabeya_1_Complete_Final_1_1455	K07496	26.73	351	2.5e-105	putative transposase
*	Atabeya-1	SRVP18_trench_6_60cm_Atabeya_1_Complete_Final-SRVP18_trench_6_60cm_Atabeya_1_Complete_Final_1_1456	K07450	91.67	199.6	1.2e-59	putative resolvase
*	Atabeya-1	SRVP18_trench_6_60cm_Atabeya_1_Complete_Final-SRVP18_trench_6_60cm_Atabeya_1_Complete_Final_1_1458	K07025	115.53	143.2	2.3e-42	putative hydrolase of the HAD superfamily
*	Atabeya-1	SRVP18_trench_6_60cm_Atabeya_1_Complete_Final-SRVP18_trench_6_60cm_Atabeya_1_Complete_Final_1_1458	K01091	124.4	126.3	2.7e-37	phosphoglycolate phosphatase [EC:3.1.3.18]
*	Atabeya-1	SRVP18_trench_6_60cm_Atabeya_1_Complete_Final-SRVP18_trench_6_60cm_Atabeya_1_Complete_Final_1_1459	K02574	133.43	154.7	6.4e-46	ferredoxin-type protein NapH
*	Atabeya-1	SRVP18_trench_6_60cm_Atabeya_1_Complete_Final-SRVP18_trench_6_60cm_Atabeya_1_Complete_Final_1_1464	K06940	30.27	55.7	9.9e-16	uncharacterized protein
*	Atabeya-1	SRVP18_trench_6_60cm_Atabeya_1_Complete_Final-SRVP18_trench_6_60cm_Atabeya_1_Complete_Final_1_1466	K09927	52.53	77.8	1.4e-22	uncharacterized protein
*	Atabeya-1	SRVP18_trench_6_60cm_Atabeya_1_Complete_Final-SRVP18_trench_6_60cm_Atabeya_1_Complete_Final_1_1467	K07496	26.73	89.3	4.9e-26	putative transposase
*	Atabeya-1	SRVP18_trench_6_60cm_Atabeya_1_Complete_Final-SRVP18_trench_6_60cm_Atabeya_1_Complete_Final_1_1470	K09003	287.23	471.6	3.1e-142	uncharacterized protein
*	Atabeya-1	SRVP18_trench_6_60cm_Atabeya_1_Complete_Final-SRVP18_trench_6_60cm_Atabeya_1_Complete_Final_1_1472	K01531	699.27	1061.5	0	P-type Mg2+ transporter [EC:7.2.2.14]
*	Atabeya-1	SRVP18_trench_6_60cm_Atabeya_1_Complete_Final-SRVP18_trench_6_60cm_Atabeya_1_Complete_Final_1_1474	K03703	237.6	676.7	6.6e-204	excinuclease ABC subunit C
*	Atabeya-1	SRVP18_trench_6_60cm_Atabeya_1_Complete_Final-SRVP18_trench_6_60cm_Atabeya_1_Complete_Final_1_1477	K00939	94.13	241.9	2e-72	adenylate kinase [EC:2.7.4.3]
*	Atabeya-1	SRVP18_trench_6_60cm_Atabeya_1_Complete_Final-SRVP18_trench_6_60cm_Atabeya_1_Complete_Final_1_1482	K14534	420.8	687.9	9.7e-208	4-hydroxybutyryl-CoA dehydratase / vinylacetyl-CoA-Delta-isomerase [EC:4.2.1.120 5.3.3.3]
*	Atabeya-1	SRVP18_trench_6_60cm_Atabeya_1_Complete_Final-SRVP18_trench_6_60cm_Atabeya_1_Complete_Final_1_1483	K07496	26.73	54	2.3e-15	putative transposase
*	Atabeya-1	SRVP18_trench_6_60cm_Atabeya_1_Complete_Final-SRVP18_trench_6_60cm_Atabeya_1_Complete_Final_1_1487	K07459	138.7	197.8	5.2e-59	putative ATP-dependent endonuclease of the OLD family
*	Atabeya-1	SRVP18_trench_6_60cm_Atabeya_1_Complete_Final-SRVP18_trench_6_60cm_Atabeya_1_Complete_Final_1_1505	K03575	149.3	202.7	1.5e-60	A/G-specific adenine glycosylase [EC:3.2.2.31]
*	Atabeya-1	SRVP18_trench_6_60cm_Atabeya_1_Complete_Final-SRVP18_trench_6_60cm_Atabeya_1_Complete_Final_1_1507	K00558	162.77	258.5	1.6e-77	DNA (cytosine-5)-methyltransferase 1 [EC:2.1.1.37]
*	Atabeya-1	SRVP18_trench_6_60cm_Atabeya_1_Complete_Final-SRVP18_trench_6_60cm_Atabeya_1_Complete_Final_1_1510	K07496	26.73	97.5	1.6e-28	putative transposase
*	Atabeya-1	SRVP18_trench_6_60cm_Atabeya_1_Complete_Final-SRVP18_trench_6_60cm_Atabeya_1_Complete_Final_1_1512	K00652	453.9	463.4	1.8e-139	8-amino-7-oxononanoate synthase [EC:2.3.1.47]
*	Atabeya-1	SRVP18_trench_6_60cm_Atabeya_1_Complete_Final-SRVP18_trench_6_60cm_Atabeya_1_Complete_Final_1_1513	K15789	305.07	405.8	3.7e-122	threonine 3-dehydrogenase [EC:1.1.1.103]
*	Atabeya-1	SRVP18_trench_6_60cm_Atabeya_1_Complete_Final-SRVP18_trench_6_60cm_Atabeya_1_Complete_Final_1_1516	K00657	67.57	73	5.5e-21	diamine N-acetyltransferase [EC:2.3.1.57]
*	Atabeya-1	SRVP18_trench_6_60cm_Atabeya_1_Complete_Final-SRVP18_trench_6_60cm_Atabeya_1_Complete_Final_1_1518	K19302	98.5	117.6	1.1e-34	undecaprenyl-diphosphatase [EC:3.6.1.27]
*	Atabeya-1	SRVP18_trench_6_60cm_Atabeya_1_Complete_Final-SRVP18_trench_6_60cm_Atabeya_1_Complete_Final_1_1521	K03781	81.2	799.9	5e-241	catalase [EC:1.11.1.6]
*	Atabeya-1	SRVP18_trench_6_60cm_Atabeya_1_Complete_Final-SRVP18_trench_6_60cm_Atabeya_1_Complete_Final_1_1522	K09825	162.23	166.8	7.4e-50	Fur family transcriptional regulator, peroxide stress response regulator
*	Atabeya-1	SRVP18_trench_6_60cm_Atabeya_1_Complete_Final-SRVP18_trench_6_60cm_Atabeya_1_Complete_Final_1_1525	K07491	16.93	65.1	1.4e-18	REP-associated tyrosine transposase
*	Atabeya-1	SRVP18_trench_6_60cm_Atabeya_1_Complete_Final-SRVP18_trench_6_60cm_Atabeya_1_Complete_Final_1_1526	K07496	26.73	115.3	6.3e-34	putative transposase
*	Atabeya-1	SRVP18_trench_6_60cm_Atabeya_1_Complete_Final-SRVP18_trench_6_60cm_Atabeya_1_Complete_Final_1_1531	K00577	118.6	193.3	9.1e-58	tetrahydromethanopterin S-methyltransferase subunit A [EC:2.1.1.86]
*	Atabeya-1	SRVP18_trench_6_60cm_Atabeya_1_Complete_Final-SRVP18_trench_6_60cm_Atabeya_1_Complete_Final_1_1532	K00577	118.6	166.9	1.1e-49	tetrahydromethanopterin S-methyltransferase subunit A [EC:2.1.1.86]
*	Atabeya-1	SRVP18_trench_6_60cm_Atabeya_1_Complete_Final-SRVP18_trench_6_60cm_Atabeya_1_Complete_Final_1_1536	K02437	35.03	112.6	3.6e-33	glycine cleavage system H protein
*	Atabeya-1	SRVP18_trench_6_60cm_Atabeya_1_Complete_Final-SRVP18_trench_6_60cm_Atabeya_1_Complete_Final_1_1540	K03892	87.1	104.1	1.4e-30	ArsR family transcriptional regulator, arsenate/arsenite/antimonite-responsive transcriptional repressor
*	Atabeya-1	SRVP18_trench_6_60cm_Atabeya_1_Complete_Final-SRVP18_trench_6_60cm_Atabeya_1_Complete_Final_1_1541	K03325	114.17	461.7	4.7e-139	arsenite transporter
*	Atabeya-1	SRVP18_trench_6_60cm_Atabeya_1_Complete_Final-SRVP18_trench_6_60cm_Atabeya_1_Complete_Final_1_1547	K01990	259.17	313.1	4.9e-94	ABC-2 type transport system ATP-binding protein
*	Atabeya-1	SRVP18_trench_6_60cm_Atabeya_1_Complete_Final-SRVP18_trench_6_60cm_Atabeya_1_Complete_Final_1_1548	K01992	20	24.4	2.5e-06	ABC-2 type transport system permease protein
*	Atabeya-1	SRVP18_trench_6_60cm_Atabeya_1_Complete_Final-SRVP18_trench_6_60cm_Atabeya_1_Complete_Final_1_1553	K06218	39.63	49	1.6e-13	mRNA interferase RelE/StbE
*	Atabeya-1	SRVP18_trench_6_60cm_Atabeya_1_Complete_Final-SRVP18_trench_6_60cm_Atabeya_1_Complete_Final_1_1555	K18843	30.8	48.6	1.4e-13	antitoxin HicB
*	Atabeya-1	SRVP18_trench_6_60cm_Atabeya_1_Complete_Final-SRVP18_trench_6_60cm_Atabeya_1_Complete_Final_1_1556	K07339	25.7	27.1	5.4e-07	mRNA interferase HicA [EC:3.1.-.-]
*	Atabeya-1	SRVP18_trench_6_60cm_Atabeya_1_Complete_Final-SRVP18_trench_6_60cm_Atabeya_1_Complete_Final_1_1557	K01868	145.7	932.3	5.7e-281	threonyl-tRNA synthetase [EC:6.1.1.3]
*	Atabeya-1	SRVP18_trench_6_60cm_Atabeya_1_Complete_Final-SRVP18_trench_6_60cm_Atabeya_1_Complete_Final_1_1558	K23356	54.8	108.7	4.5e-32	HTH-type transcriptional regulator, sugar sensing transcriptional regulator
*	Atabeya-1	SRVP18_trench_6_60cm_Atabeya_1_Complete_Final-SRVP18_trench_6_60cm_Atabeya_1_Complete_Final_1_1559	K23356	54.8	100.7	1.1e-29	HTH-type transcriptional regulator, sugar sensing transcriptional regulator
*	Atabeya-1	SRVP18_trench_6_60cm_Atabeya_1_Complete_Final-SRVP18_trench_6_60cm_Atabeya_1_Complete_Final_1_1560	K01883	403.9	688.6	2.6e-207	cysteinyl-tRNA synthetase [EC:6.1.1.16]
*	Atabeya-1	SRVP18_trench_6_60cm_Atabeya_1_Complete_Final-SRVP18_trench_6_60cm_Atabeya_1_Complete_Final_1_1565	K01011	195.8	216.3	1.2e-64	thiosulfate/3-mercaptopyruvate sulfurtransferase [EC:2.8.1.1 2.8.1.2]
*	Atabeya-1	SRVP18_trench_6_60cm_Atabeya_1_Complete_Final-SRVP18_trench_6_60cm_Atabeya_1_Complete_Final_1_1566	K03386	222.93	241.2	2.7e-72	peroxiredoxin 2/4 [EC:1.11.1.24]
*	Atabeya-1	SRVP18_trench_6_60cm_Atabeya_1_Complete_Final-SRVP18_trench_6_60cm_Atabeya_1_Complete_Final_1_1569	K02003	296.57	359.5	4.5e-108	putative ABC transport system ATP-binding protein
*	Atabeya-1	SRVP18_trench_6_60cm_Atabeya_1_Complete_Final-SRVP18_trench_6_60cm_Atabeya_1_Complete_Final_1_1569	K09810	328.47	335.6	4.4e-101	lipoprotein-releasing system ATP-binding protein [EC:7.6.2.-]
*	Atabeya-1	SRVP18_trench_6_60cm_Atabeya_1_Complete_Final-SRVP18_trench_6_60cm_Atabeya_1_Complete_Final_1_1570	K02004	45.2	92.3	3.5e-27	putative ABC transport system permease protein
*	Atabeya-1	SRVP18_trench_6_60cm_Atabeya_1_Complete_Final-SRVP18_trench_6_60cm_Atabeya_1_Complete_Final_1_1578	K19689	79.03	142.9	2.6e-42	aminopeptidase [EC:3.4.11.-]
*	Atabeya-1	SRVP18_trench_6_60cm_Atabeya_1_Complete_Final-SRVP18_trench_6_60cm_Atabeya_1_Complete_Final_1_1581	K00219	538.67	583.7	9.6e-176	2,4-dienoyl-CoA reductase (NADPH2) [EC:1.3.1.34]
*	Atabeya-1	SRVP18_trench_6_60cm_Atabeya_1_Complete_Final-SRVP18_trench_6_60cm_Atabeya_1_Complete_Final_1_1582	K01512	74.37	104.9	8.9e-31	acylphosphatase [EC:3.6.1.7]
*	Atabeya-1	SRVP18_trench_6_60cm_Atabeya_1_Complete_Final-SRVP18_trench_6_60cm_Atabeya_1_Complete_Final_1_1583	K10747	370	413.8	2.3e-124	DNA ligase 1 [EC:6.5.1.1 6.5.1.6 6.5.1.7]
*	Atabeya-1	SRVP18_trench_6_60cm_Atabeya_1_Complete_Final-SRVP18_trench_6_60cm_Atabeya_1_Complete_Final_1_1589	K17362	79.87	88.5	7.5e-26	acyl-coenzyme A thioesterase 13 [EC:3.1.2.-]
*	Atabeya-1	SRVP18_trench_6_60cm_Atabeya_1_Complete_Final-SRVP18_trench_6_60cm_Atabeya_1_Complete_Final_1_1593	K22882	125.33	291.1	1.1e-87	thymidylate synthase [EC:2.1.1.-]
*	Atabeya-1	SRVP18_trench_6_60cm_Atabeya_1_Complete_Final-SRVP18_trench_6_60cm_Atabeya_1_Complete_Final_1_1596	K07131	48.57	92.9	3.5e-27	uncharacterized protein
*	Atabeya-1	SRVP18_trench_6_60cm_Atabeya_1_Complete_Final-SRVP18_trench_6_60cm_Atabeya_1_Complete_Final_1_1602	K09165	31.77	68.6	1e-19	dodecin
*	Atabeya-1	SRVP18_trench_6_60cm_Atabeya_1_Complete_Final-SRVP18_trench_6_60cm_Atabeya_1_Complete_Final_1_1603	K05555	154.67	197.4	5.9e-59	cyclase [EC:4.-.-.-]
*	Atabeya-1	SRVP18_trench_6_60cm_Atabeya_1_Complete_Final-SRVP18_trench_6_60cm_Atabeya_1_Complete_Final_1_1631	K09739	70.8	114	8e-34	dihydroneopterin aldolase [EC:4.1.2.25]
*	Atabeya-1	SRVP18_trench_6_60cm_Atabeya_1_Complete_Final-SRVP18_trench_6_60cm_Atabeya_1_Complete_Final_1_1632	K07142	83.53	248.1	1.1e-74	2-amino-4-hydroxy-6-hydroxymethyldihydropteridine diphosphokinase [EC:2.7.6.3]
*	Atabeya-1	SRVP18_trench_6_60cm_Atabeya_1_Complete_Final-SRVP18_trench_6_60cm_Atabeya_1_Complete_Final_1_1633	K17488	215.37	334.3	1.4e-100	GTP cyclohydrolase IV [EC:3.5.4.39]
*	Atabeya-1	SRVP18_trench_6_60cm_Atabeya_1_Complete_Final-SRVP18_trench_6_60cm_Atabeya_1_Complete_Final_1_1635	K09154	64.6	118.6	3.8e-35	uncharacterized protein
*	Atabeya-1	SRVP18_trench_6_60cm_Atabeya_1_Complete_Final-SRVP18_trench_6_60cm_Atabeya_1_Complete_Final_1_1636	K06984	143.2	320.5	2.1e-96	beta-ribofuranosylaminobenzene 5'-phosphate synthase [EC:2.4.2.54]
*	Atabeya-1	SRVP18_trench_6_60cm_Atabeya_1_Complete_Final-SRVP18_trench_6_60cm_Atabeya_1_Complete_Final_1_1641	K03719	127.43	127.5	9.9e-38	Lrp/AsnC family transcriptional regulator, leucine-responsive regulatory protein
*	Atabeya-1	SRVP18_trench_6_60cm_Atabeya_1_Complete_Final-SRVP18_trench_6_60cm_Atabeya_1_Complete_Final_1_1642	K07131	48.57	65	1.1e-18	uncharacterized protein
*	Atabeya-1	SRVP18_trench_6_60cm_Atabeya_1_Complete_Final-SRVP18_trench_6_60cm_Atabeya_1_Complete_Final_1_1643	K06945	74.17	84.1	1.7e-24	uncharacterized protein
*	Atabeya-1	SRVP18_trench_6_60cm_Atabeya_1_Complete_Final-SRVP18_trench_6_60cm_Atabeya_1_Complete_Final_1_1644	K07131	48.57	74.9	1.1e-21	uncharacterized protein
*	Atabeya-1	SRVP18_trench_6_60cm_Atabeya_1_Complete_Final-SRVP18_trench_6_60cm_Atabeya_1_Complete_Final_1_1655	K00266	509.7	649.6	9.4e-196	glutamate synthase (NADPH) small chain [EC:1.4.1.13]
*	Atabeya-1	SRVP18_trench_6_60cm_Atabeya_1_Complete_Final-SRVP18_trench_6_60cm_Atabeya_1_Complete_Final_1_1656	K05772	124.57	269.1	7.3e-81	tungstate transport system substrate-binding protein
*	Atabeya-1	SRVP18_trench_6_60cm_Atabeya_1_Complete_Final-SRVP18_trench_6_60cm_Atabeya_1_Complete_Final_1_1657	K05773	156.07	288	1.1e-86	tungstate transport system permease protein
*	Atabeya-1	SRVP18_trench_6_60cm_Atabeya_1_Complete_Final-SRVP18_trench_6_60cm_Atabeya_1_Complete_Final_1_1658	K06857	269.53	306.3	4.6e-92	tungstate transport system ATP-binding protein [EC:7.3.2.6]
*	Atabeya-1	SRVP18_trench_6_60cm_Atabeya_1_Complete_Final-SRVP18_trench_6_60cm_Atabeya_1_Complete_Final_1_1661	K07496	26.73	122.8	3.3e-36	putative transposase
*	Atabeya-1	SRVP18_trench_6_60cm_Atabeya_1_Complete_Final-SRVP18_trench_6_60cm_Atabeya_1_Complete_Final_1_1664	K06877	286.73	602	3.7e-181	DEAD/DEAH box helicase domain-containing protein
*	Atabeya-1	SRVP18_trench_6_60cm_Atabeya_1_Complete_Final-SRVP18_trench_6_60cm_Atabeya_1_Complete_Final_1_1666	K04034	281.3	429.1	6.1e-129	anaerobic magnesium-protoporphyrin IX monomethyl ester cyclase [EC:1.21.98.3]
*	Atabeya-1	SRVP18_trench_6_60cm_Atabeya_1_Complete_Final-SRVP18_trench_6_60cm_Atabeya_1_Complete_Final_1_1674	K01992	20	37.2	3.1e-10	ABC-2 type transport system permease protein
*	Atabeya-1	SRVP18_trench_6_60cm_Atabeya_1_Complete_Final-SRVP18_trench_6_60cm_Atabeya_1_Complete_Final_1_1675	K01990	259.17	315.5	9.8e-95	ABC-2 type transport system ATP-binding protein
*	Atabeya-1	SRVP18_trench_6_60cm_Atabeya_1_Complete_Final-SRVP18_trench_6_60cm_Atabeya_1_Complete_Final_1_1676	K13993	72.57	76.1	4.5e-22	HSP20 family protein
*	Atabeya-1	SRVP18_trench_6_60cm_Atabeya_1_Complete_Final-SRVP18_trench_6_60cm_Atabeya_1_Complete_Final_1_1677	K10947	41.83	76.4	5.6e-22	PadR family transcriptional regulator, regulatory protein PadR
*	Atabeya-1	SRVP18_trench_6_60cm_Atabeya_1_Complete_Final-SRVP18_trench_6_60cm_Atabeya_1_Complete_Final_1_1678	K19302	98.5	99.2	4.2e-29	undecaprenyl-diphosphatase [EC:3.6.1.27]
*	Atabeya-1	SRVP18_trench_6_60cm_Atabeya_1_Complete_Final-SRVP18_trench_6_60cm_Atabeya_1_Complete_Final_1_1689	K01534	725.93	821	2.1e-247	Zn2+/Cd2+-exporting ATPase [EC:7.2.2.12 7.2.2.21]
*	Atabeya-1	SRVP18_trench_6_60cm_Atabeya_1_Complete_Final-SRVP18_trench_6_60cm_Atabeya_1_Complete_Final_1_1690	K07722	55.07	152.4	2.3e-45	CopG family transcriptional regulator, nickel-responsive regulator
*	Atabeya-1	SRVP18_trench_6_60cm_Atabeya_1_Complete_Final-SRVP18_trench_6_60cm_Atabeya_1_Complete_Final_1_1690	K07746	34.57	36.2	1.4e-09	antitoxin ParD1/3/4
*	Atabeya-1	SRVP18_trench_6_60cm_Atabeya_1_Complete_Final-SRVP18_trench_6_60cm_Atabeya_1_Complete_Final_1_1691	K01482	94.87	258.7	1.9e-77	dimethylargininase [EC:3.5.3.18]
*	Atabeya-1	SRVP18_trench_6_60cm_Atabeya_1_Complete_Final-SRVP18_trench_6_60cm_Atabeya_1_Complete_Final_1_1695	K09155	80.33	258.5	1.9e-77	uncharacterized protein
*	Atabeya-1	SRVP18_trench_6_60cm_Atabeya_1_Complete_Final-SRVP18_trench_6_60cm_Atabeya_1_Complete_Final_1_1698	K07496	26.73	51.9	1e-14	putative transposase
*	Atabeya-1	SRVP18_trench_6_60cm_Atabeya_1_Complete_Final-SRVP18_trench_6_60cm_Atabeya_1_Complete_Final_1_1699	K07496	26.73	44.5	1.7e-12	putative transposase
*	Atabeya-1	SRVP18_trench_6_60cm_Atabeya_1_Complete_Final-SRVP18_trench_6_60cm_Atabeya_1_Complete_Final_1_1700	K03926	33.27	76	6.2e-22	periplasmic divalent cation tolerance protein
*	Atabeya-1	SRVP18_trench_6_60cm_Atabeya_1_Complete_Final-SRVP18_trench_6_60cm_Atabeya_1_Complete_Final_1_1701	K01916	290.73	323.2	3.7e-97	NAD+ synthase [EC:6.3.1.5]
*	Atabeya-1	SRVP18_trench_6_60cm_Atabeya_1_Complete_Final-SRVP18_trench_6_60cm_Atabeya_1_Complete_Final_1_1707	K06206	58.07	268	1.2e-80	sugar fermentation stimulation protein A
*	Atabeya-1	SRVP18_trench_6_60cm_Atabeya_1_Complete_Final-SRVP18_trench_6_60cm_Atabeya_1_Complete_Final_1_1708	K24451	276.43	373.7	1.7e-112	modification methylase
*	Atabeya-1	SRVP18_trench_6_60cm_Atabeya_1_Complete_Final-SRVP18_trench_6_60cm_Atabeya_1_Complete_Final_1_1710	K00249	373.67	394.5	1.3e-118	acyl-CoA dehydrogenase [EC:1.3.8.7]
*	Atabeya-1	SRVP18_trench_6_60cm_Atabeya_1_Complete_Final-SRVP18_trench_6_60cm_Atabeya_1_Complete_Final_1_1717	K07755	126.57	328	1.8e-98	arsenite methyltransferase [EC:2.1.1.137]
*	Atabeya-1	SRVP18_trench_6_60cm_Atabeya_1_Complete_Final-SRVP18_trench_6_60cm_Atabeya_1_Complete_Final_1_1720	K01799	80.97	263.2	4.8e-79	maleate isomerase [EC:5.2.1.1]
*	Atabeya-1	SRVP18_trench_6_60cm_Atabeya_1_Complete_Final-SRVP18_trench_6_60cm_Atabeya_1_Complete_Final_1_1721	K07013	63.37	122.2	5.3e-36	uncharacterized protein
*	Atabeya-1	SRVP18_trench_6_60cm_Atabeya_1_Complete_Final-SRVP18_trench_6_60cm_Atabeya_1_Complete_Final_1_1722	K06927	100.43	257.9	3.1e-77	diphthine-ammonia ligase [EC:6.3.1.14]
*	Atabeya-1	SRVP18_trench_6_60cm_Atabeya_1_Complete_Final-SRVP18_trench_6_60cm_Atabeya_1_Complete_Final_1_1729	K09780	29.07	55.7	8.7e-16	uncharacterized protein
*	Atabeya-1	SRVP18_trench_6_60cm_Atabeya_1_Complete_Final-SRVP18_trench_6_60cm_Atabeya_1_Complete_Final_1_1730	K01883	403.9	542.9	3e-163	cysteinyl-tRNA synthetase [EC:6.1.1.16]
*	Atabeya-1	SRVP18_trench_6_60cm_Atabeya_1_Complete_Final-SRVP18_trench_6_60cm_Atabeya_1_Complete_Final_1_1731	K09946	34.2	48.1	1.1e-13	uncharacterized protein
*	Atabeya-1	SRVP18_trench_6_60cm_Atabeya_1_Complete_Final-SRVP18_trench_6_60cm_Atabeya_1_Complete_Final_1_1732	K13283	189.17	326.7	1.7e-98	ferrous-iron efflux pump FieF
*	Atabeya-1	SRVP18_trench_6_60cm_Atabeya_1_Complete_Final-SRVP18_trench_6_60cm_Atabeya_1_Complete_Final_1_1736	K05884	400.2	445.9	1.4e-134	L-2-hydroxycarboxylate dehydrogenase (NAD+) [EC:1.1.1.337]
*	Atabeya-1	SRVP18_trench_6_60cm_Atabeya_1_Complete_Final-SRVP18_trench_6_60cm_Atabeya_1_Complete_Final_1_1737	K03809	64.5	153.8	1.1e-45	NAD(P)H dehydrogenase (quinone) [EC:1.6.5.2]
*	Atabeya-1	SRVP18_trench_6_60cm_Atabeya_1_Complete_Final-SRVP18_trench_6_60cm_Atabeya_1_Complete_Final_1_1741	K08217	230.2	295.9	6.7e-89	MFS transporter, DHA3 family, macrolide efflux protein
*	Atabeya-1	SRVP18_trench_6_60cm_Atabeya_1_Complete_Final-SRVP18_trench_6_60cm_Atabeya_1_Complete_Final_1_1742	K22900	81.27	141.9	5.4e-42	tRNA (adenine37-N6)-methyltransferase [EC:2.1.1.-]
*	Atabeya-1	SRVP18_trench_6_60cm_Atabeya_1_Complete_Final-SRVP18_trench_6_60cm_Atabeya_1_Complete_Final_1_1747	K01951	100.33	645.1	1.5e-194	GMP synthase (glutamine-hydrolysing) [EC:6.3.5.2]
*	Atabeya-1	SRVP18_trench_6_60cm_Atabeya_1_Complete_Final-SRVP18_trench_6_60cm_Atabeya_1_Complete_Final_1_1749	K07045	137.4	203.7	8.7e-61	uncharacterized protein
*	Atabeya-1	SRVP18_trench_6_60cm_Atabeya_1_Complete_Final-SRVP18_trench_6_60cm_Atabeya_1_Complete_Final_1_1752	K07013	63.37	74.6	1.8e-21	uncharacterized protein
*	Atabeya-1	SRVP18_trench_6_60cm_Atabeya_1_Complete_Final-SRVP18_trench_6_60cm_Atabeya_1_Complete_Final_1_1754	K01055	222.4	225.9	2e-67	3-oxoadipate enol-lactonase [EC:3.1.1.24]
*	Atabeya-1	SRVP18_trench_6_60cm_Atabeya_1_Complete_Final-SRVP18_trench_6_60cm_Atabeya_1_Complete_Final_1_1757	K03594	82.13	133.5	1.4e-39	bacterioferritin [EC:1.16.3.1]
*	Atabeya-1	SRVP18_trench_6_60cm_Atabeya_1_Complete_Final-SRVP18_trench_6_60cm_Atabeya_1_Complete_Final_1_1766	K19689	79.03	83.8	2.3e-24	aminopeptidase [EC:3.4.11.-]
*	Atabeya-1	SRVP18_trench_6_60cm_Atabeya_1_Complete_Final-SRVP18_trench_6_60cm_Atabeya_1_Complete_Final_1_1768	K01039	155.33	385.7	3.1e-116	glutaconate CoA-transferase, subunit A [EC:2.8.3.12]
*	Atabeya-1	SRVP18_trench_6_60cm_Atabeya_1_Complete_Final-SRVP18_trench_6_60cm_Atabeya_1_Complete_Final_1_1769	K01040	111.07	331.1	6.9e-100	glutaconate CoA-transferase, subunit B [EC:2.8.3.12]
*	Atabeya-1	SRVP18_trench_6_60cm_Atabeya_1_Complete_Final-SRVP18_trench_6_60cm_Atabeya_1_Complete_Final_1_1773	K07131	48.57	90.3	2.1e-26	uncharacterized protein
*	Atabeya-1	SRVP18_trench_6_60cm_Atabeya_1_Complete_Final-SRVP18_trench_6_60cm_Atabeya_1_Complete_Final_1_1776	K00158	613.33	633.4	4.4e-191	pyruvate oxidase [EC:1.2.3.3]
*	Atabeya-1	SRVP18_trench_6_60cm_Atabeya_1_Complete_Final-SRVP18_trench_6_60cm_Atabeya_1_Complete_Final_1_1777	K00584	308.67	389.1	1.8e-117	tetrahydromethanopterin S-methyltransferase subunit H [EC:2.1.1.86]
*	Atabeya-1	SRVP18_trench_6_60cm_Atabeya_1_Complete_Final-SRVP18_trench_6_60cm_Atabeya_1_Complete_Final_1_1779	K07496	26.73	127.5	1.3e-37	putative transposase
*	Atabeya-1	SRVP18_trench_6_60cm_Atabeya_1_Complete_Final-SRVP18_trench_6_60cm_Atabeya_1_Complete_Final_1_1780	K03709	195.03	249.3	1.1e-74	DtxR family transcriptional regulator, Mn-dependent transcriptional regulator
*	Atabeya-1	SRVP18_trench_6_60cm_Atabeya_1_Complete_Final-SRVP18_trench_6_60cm_Atabeya_1_Complete_Final_1_1781	K04758	42.27	63.3	4.6e-18	ferrous iron transport protein A
*	Atabeya-1	SRVP18_trench_6_60cm_Atabeya_1_Complete_Final-SRVP18_trench_6_60cm_Atabeya_1_Complete_Final_1_1782	K04758	42.27	81	1.7e-23	ferrous iron transport protein A
*	Atabeya-1	SRVP18_trench_6_60cm_Atabeya_1_Complete_Final-SRVP18_trench_6_60cm_Atabeya_1_Complete_Final_1_1783	K04759	100.53	618.7	2.1e-186	ferrous iron transport protein B
*	Atabeya-1	SRVP18_trench_6_60cm_Atabeya_1_Complete_Final-SRVP18_trench_6_60cm_Atabeya_1_Complete_Final_1_1788	K03390	120.03	146	2.4e-43	heterodisulfide reductase subunit C2 [EC:1.8.7.3 1.8.98.4 1.8.98.5 1.8.98.6]
*	Atabeya-1	SRVP18_trench_6_60cm_Atabeya_1_Complete_Final-SRVP18_trench_6_60cm_Atabeya_1_Complete_Final_1_1790	K03388	483.33	603.6	6.7e-182	heterodisulfide reductase subunit A2 [EC:1.8.7.3 1.8.98.4 1.8.98.5 1.8.98.6]
*	Atabeya-1	SRVP18_trench_6_60cm_Atabeya_1_Complete_Final-SRVP18_trench_6_60cm_Atabeya_1_Complete_Final_1_1791	K03388	483.33	789.8	3.3e-238	heterodisulfide reductase subunit A2 [EC:1.8.7.3 1.8.98.4 1.8.98.5 1.8.98.6]
*	Atabeya-1	SRVP18_trench_6_60cm_Atabeya_1_Complete_Final-SRVP18_trench_6_60cm_Atabeya_1_Complete_Final_1_1792	K14127	217.87	247	5e-74	F420-non-reducing hydrogenase iron-sulfur subunit [EC:1.12.99.- 1.8.98.5 1.8.98.6]
*	Atabeya-1	SRVP18_trench_6_60cm_Atabeya_1_Complete_Final-SRVP18_trench_6_60cm_Atabeya_1_Complete_Final_1_1794	K14128	254.3	354.2	1.7e-106	F420-non-reducing hydrogenase small subunit [EC:1.12.99.- 1.8.98.5]
*	Atabeya-1	SRVP18_trench_6_60cm_Atabeya_1_Complete_Final-SRVP18_trench_6_60cm_Atabeya_1_Complete_Final_1_1802	K00874	240.93	275.8	1.3e-82	2-dehydro-3-deoxygluconokinase [EC:2.7.1.45]
*	Atabeya-1	SRVP18_trench_6_60cm_Atabeya_1_Complete_Final-SRVP18_trench_6_60cm_Atabeya_1_Complete_Final_1_1811	K18678	94.07	112.6	3.1e-33	phytol kinase [EC:2.7.1.182]
*	Atabeya-1	SRVP18_trench_6_60cm_Atabeya_1_Complete_Final-SRVP18_trench_6_60cm_Atabeya_1_Complete_Final_1_1822	K24451	276.43	366.9	1.9e-110	modification methylase
*	Atabeya-1	SRVP18_trench_6_60cm_Atabeya_1_Complete_Final-SRVP18_trench_6_60cm_Atabeya_1_Complete_Final_1_1822	K00571	160.43	172.6	3e-51	site-specific DNA-methyltransferase (adenine-specific) [EC:2.1.1.72]
*	Atabeya-1	SRVP18_trench_6_60cm_Atabeya_1_Complete_Final-SRVP18_trench_6_60cm_Atabeya_1_Complete_Final_1_1836	K10773	135.7	276.8	6.6e-83	endonuclease III [EC:3.2.2.- 4.2.99.18]
*	Atabeya-1	SRVP18_trench_6_60cm_Atabeya_1_Complete_Final-SRVP18_trench_6_60cm_Atabeya_1_Complete_Final_1_1838	K07496	26.73	81	1.6e-23	putative transposase
*	Atabeya-1	SRVP18_trench_6_60cm_Atabeya_1_Complete_Final-SRVP18_trench_6_60cm_Atabeya_1_Complete_Final_1_1844	K11264	258.3	386.6	7.7e-117	methylmalonyl-CoA decarboxylase [EC:4.1.1.-]
*	Atabeya-1	SRVP18_trench_6_60cm_Atabeya_1_Complete_Final-SRVP18_trench_6_60cm_Atabeya_1_Complete_Final_1_1845	K00175	238.83	366.3	6e-110	2-oxoglutarate/2-oxoacid ferredoxin oxidoreductase subunit beta [EC:1.2.7.3 1.2.7.11]
*	Atabeya-1	SRVP18_trench_6_60cm_Atabeya_1_Complete_Final-SRVP18_trench_6_60cm_Atabeya_1_Complete_Final_1_1846	K00174	264.2	571.3	4e-172	2-oxoglutarate/2-oxoacid ferredoxin oxidoreductase subunit alpha [EC:1.2.7.3 1.2.7.11]
*	Atabeya-1	SRVP18_trench_6_60cm_Atabeya_1_Complete_Final-SRVP18_trench_6_60cm_Atabeya_1_Complete_Final_1_1849	K00027	541.83	552	3.4e-166	malate dehydrogenase (oxaloacetate-decarboxylating) [EC:1.1.1.38]
*	Atabeya-1	SRVP18_trench_6_60cm_Atabeya_1_Complete_Final-SRVP18_trench_6_60cm_Atabeya_1_Complete_Final_1_1851	K16951	244.83	269.1	5.1e-81	anaerobic sulfite reductase subunit B
*	Atabeya-1	SRVP18_trench_6_60cm_Atabeya_1_Complete_Final-SRVP18_trench_6_60cm_Atabeya_1_Complete_Final_1_1857	K12264	457.57	491.6	2.4e-148	anaerobic nitric oxide reductase flavorubredoxin
*	Atabeya-1	SRVP18_trench_6_60cm_Atabeya_1_Complete_Final-SRVP18_trench_6_60cm_Atabeya_1_Complete_Final_1_1858	K06888	82.4	983.2	3.7e-296	uncharacterized protein
*	Atabeya-1	SRVP18_trench_6_60cm_Atabeya_1_Complete_Final-SRVP18_trench_6_60cm_Atabeya_1_Complete_Final_1_1859	K12234	155.73	228.4	2.8e-68	coenzyme F420-0:L-glutamate ligase / coenzyme F420-1:gamma-L-glutamate ligase [EC:6.3.2.31 6.3.2.34]
*	Atabeya-1	SRVP18_trench_6_60cm_Atabeya_1_Complete_Final-SRVP18_trench_6_60cm_Atabeya_1_Complete_Final_1_1875	K07496	26.73	43.6	3.5e-12	putative transposase
*	Atabeya-1	SRVP18_trench_6_60cm_Atabeya_1_Complete_Final-SRVP18_trench_6_60cm_Atabeya_1_Complete_Final_1_1876	K01951	100.33	276.9	4.8e-83	GMP synthase (glutamine-hydrolysing) [EC:6.3.5.2]
*	Atabeya-1	SRVP18_trench_6_60cm_Atabeya_1_Complete_Final-SRVP18_trench_6_60cm_Atabeya_1_Complete_Final_1_1882	K07096	82.37	179.4	1.5e-53	uncharacterized protein
*	Atabeya-1	SRVP18_trench_6_60cm_Atabeya_1_Complete_Final-SRVP18_trench_6_60cm_Atabeya_1_Complete_Final_1_1884	K03592	301.3	329.8	6.4e-99	PmbA protein
*	Atabeya-1	SRVP18_trench_6_60cm_Atabeya_1_Complete_Final-SRVP18_trench_6_60cm_Atabeya_1_Complete_Final_1_1885	K03568	303.37	367.2	2.7e-110	TldD protein
*	Atabeya-1	SRVP18_trench_6_60cm_Atabeya_1_Complete_Final-SRVP18_trench_6_60cm_Atabeya_1_Complete_Final_1_1908	K01061	88.67	219.9	9.9e-66	carboxymethylenebutenolidase [EC:3.1.1.45]
*	Atabeya-1	SRVP18_trench_6_60cm_Atabeya_1_Complete_Final-SRVP18_trench_6_60cm_Atabeya_1_Complete_Final_1_1918	K03738	379.07	501.8	6.4e-151	aldehyde:ferredoxin oxidoreductase [EC:1.2.7.5]
*	Atabeya-1	SRVP18_trench_6_60cm_Atabeya_1_Complete_Final-SRVP18_trench_6_60cm_Atabeya_1_Complete_Final_1_1920	K07496	26.73	106.6	2.9e-31	putative transposase
*	Atabeya-1	SRVP18_trench_6_60cm_Atabeya_1_Complete_Final-SRVP18_trench_6_60cm_Atabeya_1_Complete_Final_1_1922	K01079	123.53	153.9	1.3e-45	phosphoserine phosphatase [EC:3.1.3.3]
*	Atabeya-1	SRVP18_trench_6_60cm_Atabeya_1_Complete_Final-SRVP18_trench_6_60cm_Atabeya_1_Complete_Final_1_1923	K09744	219.83	516.9	9.9e-156	uncharacterized protein
*	Atabeya-1	SRVP18_trench_6_60cm_Atabeya_1_Complete_Final-SRVP18_trench_6_60cm_Atabeya_1_Complete_Final_1_1924	K10843	236.2	264.1	4.4e-79	DNA excision repair protein ERCC-3 [EC:5.6.2.4]
*	Atabeya-1	SRVP18_trench_6_60cm_Atabeya_1_Complete_Final-SRVP18_trench_6_60cm_Atabeya_1_Complete_Final_1_1925	K07076	39.6	45.3	1.5e-12	uncharacterized protein
*	Atabeya-1	SRVP18_trench_6_60cm_Atabeya_1_Complete_Final-SRVP18_trench_6_60cm_Atabeya_1_Complete_Final_1_1927	K07491	16.93	69.5	6.5e-20	REP-associated tyrosine transposase
*	Atabeya-1	SRVP18_trench_6_60cm_Atabeya_1_Complete_Final-SRVP18_trench_6_60cm_Atabeya_1_Complete_Final_1_1928	K07496	26.73	169.3	2.8e-50	putative transposase
*	Atabeya-1	SRVP18_trench_6_60cm_Atabeya_1_Complete_Final-SRVP18_trench_6_60cm_Atabeya_1_Complete_Final_1_1929	K07076	39.6	49.3	9.6e-14	uncharacterized protein
*	Atabeya-1	SRVP18_trench_6_60cm_Atabeya_1_Complete_Final-SRVP18_trench_6_60cm_Atabeya_1_Complete_Final_1_1931	K05520	174.8	232.6	1.1e-69	protease I [EC:3.5.1.124]
*	Atabeya-1	SRVP18_trench_6_60cm_Atabeya_1_Complete_Final-SRVP18_trench_6_60cm_Atabeya_1_Complete_Final_1_1932	K07496	26.73	101.5	9.6e-30	putative transposase
*	Atabeya-1	SRVP18_trench_6_60cm_Atabeya_1_Complete_Final-SRVP18_trench_6_60cm_Atabeya_1_Complete_Final_1_1933	K07317	148.9	241	4.6e-72	adenine-specific DNA-methyltransferase [EC:2.1.1.72]
*	Atabeya-1	SRVP18_trench_6_60cm_Atabeya_1_Complete_Final-SRVP18_trench_6_60cm_Atabeya_1_Complete_Final_1_1934	K20885	276	333.5	2.9e-100	beta-1,2-mannobiose phosphorylase / 1,2-beta-oligomannan phosphorylase [EC:2.4.1.339 2.4.1.340]
*	Atabeya-1	SRVP18_trench_6_60cm_Atabeya_1_Complete_Final-SRVP18_trench_6_60cm_Atabeya_1_Complete_Final_1_1935	K07496	26.73	181.9	4.3e-54	putative transposase
*	Atabeya-1	SRVP18_trench_6_60cm_Atabeya_1_Complete_Final-SRVP18_trench_6_60cm_Atabeya_1_Complete_Final_1_1936	K20885	276	295.3	1.1e-88	beta-1,2-mannobiose phosphorylase / 1,2-beta-oligomannan phosphorylase [EC:2.4.1.339 2.4.1.340]
*	Atabeya-1	SRVP18_trench_6_60cm_Atabeya_1_Complete_Final-SRVP18_trench_6_60cm_Atabeya_1_Complete_Final_1_1942	K07450	91.67	107.2	1.5e-31	putative resolvase
*	Atabeya-1	SRVP18_trench_6_60cm_Atabeya_1_Complete_Final-SRVP18_trench_6_60cm_Atabeya_1_Complete_Final_1_1943	K07496	26.73	93.8	2.1e-27	putative transposase
*	Atabeya-1	SRVP18_trench_6_60cm_Atabeya_1_Complete_Final-SRVP18_trench_6_60cm_Atabeya_1_Complete_Final_1_1946	K03657	371.83	393.6	4e-118	ATP-dependent DNA helicase UvrD/PcrA [EC:5.6.2.4]
*	Atabeya-1	SRVP18_trench_6_60cm_Atabeya_1_Complete_Final-SRVP18_trench_6_60cm_Atabeya_1_Complete_Final_1_1958	K06915	95.17	735.9	4.4e-222	DNA double-strand break repair helicase HerA and related ATPase
*	Atabeya-1	SRVP18_trench_6_60cm_Atabeya_1_Complete_Final-SRVP18_trench_6_60cm_Atabeya_1_Complete_Final_1_1962	K07496	26.73	105.9	4.4e-31	putative transposase
*	Atabeya-1	SRVP18_trench_6_60cm_Atabeya_1_Complete_Final-SRVP18_trench_6_60cm_Atabeya_1_Complete_Final_1_1969	K09805	77.83	348.7	5.3e-105	uncharacterized protein
*	Atabeya-1	SRVP18_trench_6_60cm_Atabeya_1_Complete_Final-SRVP18_trench_6_60cm_Atabeya_1_Complete_Final_1_1972	K03120	37.37	80.1	2.6e-23	transcription initiation factor TFIID TATA-box-binding protein
*	Atabeya-1	SRVP18_trench_6_60cm_Atabeya_1_Complete_Final-SRVP18_trench_6_60cm_Atabeya_1_Complete_Final_1_1977	K01153	169.13	339.8	8e-102	type I restriction enzyme, R subunit [EC:3.1.21.3]
*	Atabeya-1	SRVP18_trench_6_60cm_Atabeya_1_Complete_Final-SRVP18_trench_6_60cm_Atabeya_1_Complete_Final_1_1978	K03427	117.13	299.8	8e-90	type I restriction enzyme M protein [EC:2.1.1.72]
*	Atabeya-1	SRVP18_trench_6_60cm_Atabeya_1_Complete_Final-SRVP18_trench_6_60cm_Atabeya_1_Complete_Final_1_1979	K01154	48.17	141.3	7.1e-42	type I restriction enzyme, S subunit [EC:3.1.21.3]
*	Atabeya-1	SRVP18_trench_6_60cm_Atabeya_1_Complete_Final-SRVP18_trench_6_60cm_Atabeya_1_Complete_Final_1_1992	K07075	60.5	103.9	1.9e-30	uncharacterized protein
*	Atabeya-1	SRVP18_trench_6_60cm_Atabeya_1_Complete_Final-SRVP18_trench_6_60cm_Atabeya_1_Complete_Final_1_2010	K04564	36.07	236.1	7.7e-71	superoxide dismutase, Fe-Mn family [EC:1.15.1.1]
*	Atabeya-1	SRVP18_trench_6_60cm_Atabeya_1_Complete_Final-SRVP18_trench_6_60cm_Atabeya_1_Complete_Final_1_2011	K03594	82.13	132.3	3.2e-39	bacterioferritin [EC:1.16.3.1]
*	Atabeya-1	SRVP18_trench_6_60cm_Atabeya_1_Complete_Final-SRVP18_trench_6_60cm_Atabeya_1_Complete_Final_1_2012	K03893	198.93	350.1	3.8e-105	arsenical pump membrane protein
*	Atabeya-1	SRVP18_trench_6_60cm_Atabeya_1_Complete_Final-SRVP18_trench_6_60cm_Atabeya_1_Complete_Final_1_2013	K04479	409.43	443.6	9e-134	DNA polymerase IV (archaeal DinB-like DNA polymerase) [EC:2.7.7.7]
*	Atabeya-1	SRVP18_trench_6_60cm_Atabeya_1_Complete_Final-SRVP18_trench_6_60cm_Atabeya_1_Complete_Final_1_2014	K03284	156.8	309.8	6.9e-93	magnesium transporter
*	Atabeya-1	SRVP18_trench_6_60cm_Atabeya_1_Complete_Final-SRVP18_trench_6_60cm_Atabeya_1_Complete_Final_1_2018	K08482	146.93	226.9	7.6e-68	circadian clock protein KaiC
*	Atabeya-1	SRVP18_trench_6_60cm_Atabeya_1_Complete_Final-SRVP18_trench_6_60cm_Atabeya_1_Complete_Final_1_2023	K22408	192.83	202.1	1.4e-60	N,N'-diacetylchitobiose non-reducing end deacetylase [EC:3.5.1.136]
*	Atabeya-1	SRVP18_trench_6_60cm_Atabeya_1_Complete_Final-SRVP18_trench_6_60cm_Atabeya_1_Complete_Final_1_2023	K01463	159.47	167	1e-49	N-acetylglucosamine malate deacetylase 1 [EC:3.5.1.-]
*	Atabeya-1	SRVP18_trench_6_60cm_Atabeya_1_Complete_Final-SRVP18_trench_6_60cm_Atabeya_1_Complete_Final_1_2027	K03079	159.13	170.2	8.9e-51	L-ribulose-5-phosphate 3-epimerase [EC:5.1.3.22]
*	Atabeya-1	SRVP18_trench_6_60cm_Atabeya_1_Complete_Final-SRVP18_trench_6_60cm_Atabeya_1_Complete_Final_1_2031	K04770	441.6	459.9	2.9e-138	Lon-like ATP-dependent protease [EC:3.4.21.-]
*	Atabeya-1	SRVP18_trench_6_60cm_Atabeya_1_Complete_Final-SRVP18_trench_6_60cm_Atabeya_1_Complete_Final_1_2040	K07022	193.27	271.7	1.5e-81	uncharacterized protein
*	Atabeya-1	SRVP18_trench_6_60cm_Atabeya_1_Complete_Final-SRVP18_trench_6_60cm_Atabeya_1_Complete_Final_1_2044	K07138	92.7	299.1	9.1e-90	uncharacterized protein
*	Atabeya-1	SRVP18_trench_6_60cm_Atabeya_1_Complete_Final-SRVP18_trench_6_60cm_Atabeya_1_Complete_Final_1_2046	K07238	120.17	161.4	5.2e-48	zinc transporter, ZIP family
*	Atabeya-1	SRVP18_trench_6_60cm_Atabeya_1_Complete_Final-SRVP18_trench_6_60cm_Atabeya_1_Complete_Final_1_2062	K03738	379.07	658.9	2.2e-198	aldehyde:ferredoxin oxidoreductase [EC:1.2.7.5]
*	Atabeya-1	SRVP18_trench_6_60cm_Atabeya_1_Complete_Final-SRVP18_trench_6_60cm_Atabeya_1_Complete_Final_1_2063	K01992	20	22.4	9.9e-06	ABC-2 type transport system permease protein
*	Atabeya-1	SRVP18_trench_6_60cm_Atabeya_1_Complete_Final-SRVP18_trench_6_60cm_Atabeya_1_Complete_Final_1_2064	K01990	259.17	325.4	9.8e-98	ABC-2 type transport system ATP-binding protein
*	Atabeya-1	SRVP18_trench_6_60cm_Atabeya_1_Complete_Final-SRVP18_trench_6_60cm_Atabeya_1_Complete_Final_1_2068	K06940	30.27	42.2	1.4e-11	uncharacterized protein
*	Atabeya-1	SRVP18_trench_6_60cm_Atabeya_1_Complete_Final-SRVP18_trench_6_60cm_Atabeya_1_Complete_Final_1_2069	K00809	134.13	250.9	4.7e-75	deoxyhypusine synthase [EC:2.5.1.46]
*	Atabeya-1	SRVP18_trench_6_60cm_Atabeya_1_Complete_Final-SRVP18_trench_6_60cm_Atabeya_1_Complete_Final_1_2077	K01874	159.93	603.1	1.8e-181	methionyl-tRNA synthetase [EC:6.1.1.10]
*	Atabeya-1	SRVP18_trench_6_60cm_Atabeya_1_Complete_Final-SRVP18_trench_6_60cm_Atabeya_1_Complete_Final_1_2080	K23518	206.33	215.8	1.7e-64	O-acetyl-ADP-ribose deacetylase [EC:3.1.1.106]
*	Atabeya-1	SRVP18_trench_6_60cm_Atabeya_1_Complete_Final-SRVP18_trench_6_60cm_Atabeya_1_Complete_Final_1_2089	K01191	458.9	846	6.8e-255	alpha-mannosidase [EC:3.2.1.24]
*	Atabeya-1	SRVP18_trench_6_60cm_Atabeya_1_Complete_Final-SRVP18_trench_6_60cm_Atabeya_1_Complete_Final_1_2090	K07131	48.57	99.9	2.4e-29	uncharacterized protein
*	Atabeya-1	SRVP18_trench_6_60cm_Atabeya_1_Complete_Final-SRVP18_trench_6_60cm_Atabeya_1_Complete_Final_1_2094	K01246	41.73	342.6	5e-103	DNA-3-methyladenine glycosylase I [EC:3.2.2.20]
*	Atabeya-1	SRVP18_trench_6_60cm_Atabeya_1_Complete_Final-SRVP18_trench_6_60cm_Atabeya_1_Complete_Final_1_2095	K11261	60.87	86.4	2.6e-25	formylmethanofuran dehydrogenase subunit E [EC:1.2.7.12]
*	Atabeya-1	SRVP18_trench_6_60cm_Atabeya_1_Complete_Final-SRVP18_trench_6_60cm_Atabeya_1_Complete_Final_1_2099	K07005	57.1	94.3	1.4e-27	uncharacterized protein
*	Atabeya-1	SRVP18_trench_6_60cm_Atabeya_1_Complete_Final-SRVP18_trench_6_60cm_Atabeya_1_Complete_Final_1_2100	K01434	394.2	583.5	1.5e-175	penicillin G amidase [EC:3.5.1.11]
*	Atabeya-1	SRVP18_trench_6_60cm_Atabeya_1_Complete_Final-SRVP18_trench_6_60cm_Atabeya_1_Complete_Final_1_2103	K26216	102.4	105.1	6e-31	activator of Hsp90 ATPase protein 1
*	Atabeya-1	SRVP18_trench_6_60cm_Atabeya_1_Complete_Final-SRVP18_trench_6_60cm_Atabeya_1_Complete_Final_1_2107	K24393	405.6	461.1	3.3e-139	sulfopyruvate decarboxylase [EC:4.1.1.79]
*	Atabeya-1	SRVP18_trench_6_60cm_Atabeya_1_Complete_Final-SRVP18_trench_6_60cm_Atabeya_1_Complete_Final_1_2107	K06034	162.17	177.3	2.7e-53	sulfopyruvate decarboxylase subunit alpha [EC:4.1.1.79]
*	Atabeya-1	SRVP18_trench_6_60cm_Atabeya_1_Complete_Final-SRVP18_trench_6_60cm_Atabeya_1_Complete_Final_1_2108	K01531	699.27	1194.4	0	P-type Mg2+ transporter [EC:7.2.2.14]
*	Atabeya-1	SRVP18_trench_6_60cm_Atabeya_1_Complete_Final-SRVP18_trench_6_60cm_Atabeya_1_Complete_Final_1_2112	K03636	37.47	57	3.3e-16	sulfur-carrier protein
*	Atabeya-1	SRVP18_trench_6_60cm_Atabeya_1_Complete_Final-SRVP18_trench_6_60cm_Atabeya_1_Complete_Final_1_2120	K01821	31.47	58.4	1.2e-16	4-oxalocrotonate tautomerase [EC:5.3.2.6]
*	Atabeya-1	SRVP18_trench_6_60cm_Atabeya_1_Complete_Final-SRVP18_trench_6_60cm_Atabeya_1_Complete_Final_1_2121	K01497	274.27	318.8	1.2e-95	GTP cyclohydrolase II [EC:3.5.4.25]
*	Atabeya-1	SRVP18_trench_6_60cm_Atabeya_1_Complete_Final-SRVP18_trench_6_60cm_Atabeya_1_Complete_Final_1_2124	K07079	209.9	453.5	1.3e-136	uncharacterized protein
*	Atabeya-1	SRVP18_trench_6_60cm_Atabeya_1_Complete_Final-SRVP18_trench_6_60cm_Atabeya_1_Complete_Final_1_2128	K22579	494.17	597.2	1.1e-179	rifampicin phosphotransferase [EC:2.7.9.6]
*	Atabeya-1	SRVP18_trench_6_60cm_Atabeya_1_Complete_Final-SRVP18_trench_6_60cm_Atabeya_1_Complete_Final_1_2131	K01915	60.53	279	1.4e-83	glutamine synthetase [EC:6.3.1.2]
*	Atabeya-1	SRVP18_trench_6_60cm_Atabeya_1_Complete_Final-SRVP18_trench_6_60cm_Atabeya_1_Complete_Final_1_2133	K02503	88.8	101.3	9.8e-30	histidine triad (HIT) family protein
*	Atabeya-1	SRVP18_trench_6_60cm_Atabeya_1_Complete_Final-SRVP18_trench_6_60cm_Atabeya_1_Complete_Final_1_2134	K06911	57.57	309.4	9.8e-93	quercetin 2,3-dioxygenase [EC:1.13.11.24]
*	Atabeya-1	SRVP18_trench_6_60cm_Atabeya_1_Complete_Final-SRVP18_trench_6_60cm_Atabeya_1_Complete_Final_1_2142	K07496	26.73	73.2	3.6e-21	putative transposase
*	Atabeya-1	SRVP18_trench_6_60cm_Atabeya_1_Complete_Final-SRVP18_trench_6_60cm_Atabeya_1_Complete_Final_1_2146	K05521	202.7	365.1	9.7e-110	ADP-ribosyl-[dinitrogen reductase] hydrolase [EC:3.2.2.24]
*	Atabeya-1	SRVP18_trench_6_60cm_Atabeya_1_Complete_Final-SRVP18_trench_6_60cm_Atabeya_1_Complete_Final_1_2150	K15777	93.47	290.7	2.3e-87	4,5-DOPA dioxygenase extradiol [EC:1.13.11.-]
*	Atabeya-1	SRVP18_trench_6_60cm_Atabeya_1_Complete_Final-SRVP18_trench_6_60cm_Atabeya_1_Complete_Final_1_2158	K13993	72.57	73.3	3.3e-21	HSP20 family protein
*	Atabeya-1	SRVP18_trench_6_60cm_Atabeya_1_Complete_Final-SRVP18_trench_6_60cm_Atabeya_1_Complete_Final_1_2159	K02347	334.3	767.7	1.6e-231	DNA polymerase (family X)
*	Atabeya-1	SRVP18_trench_6_60cm_Atabeya_1_Complete_Final-SRVP18_trench_6_60cm_Atabeya_1_Complete_Final_1_2161	K07100	50.63	195.9	2e-58	putative phosphoribosyl transferase
*	Atabeya-1	SRVP18_trench_6_60cm_Atabeya_1_Complete_Final-SRVP18_trench_6_60cm_Atabeya_1_Complete_Final_1_2166	K22390	134.93	255.3	1.9e-76	acid phosphatase type 7
*	Atabeya-1	SRVP18_trench_6_60cm_Atabeya_1_Complete_Final-SRVP18_trench_6_60cm_Atabeya_1_Complete_Final_1_2167	K01897	441.23	467.2	1.9e-140	long-chain acyl-CoA synthetase [EC:6.2.1.3]
*	Atabeya-1	SRVP18_trench_6_60cm_Atabeya_1_Complete_Final-SRVP18_trench_6_60cm_Atabeya_1_Complete_Final_1_2168	K01897	441.23	467	2.2e-140	long-chain acyl-CoA synthetase [EC:6.2.1.3]
*	Atabeya-1	SRVP18_trench_6_60cm_Atabeya_1_Complete_Final-SRVP18_trench_6_60cm_Atabeya_1_Complete_Final_1_2175	K09129	181.23	251.2	4.8e-76	uncharacterized protein
*	Atabeya-1	SRVP18_trench_6_60cm_Atabeya_1_Complete_Final-SRVP18_trench_6_60cm_Atabeya_1_Complete_Final_1_2184	K01893	378.2	457.4	1.3e-137	asparaginyl-tRNA synthetase [EC:6.1.1.22]
*	Atabeya-1	SRVP18_trench_6_60cm_Atabeya_1_Complete_Final-SRVP18_trench_6_60cm_Atabeya_1_Complete_Final_1_2185	K09482	399.73	572.9	4.6e-173	glutamyl-tRNA(Gln) amidotransferase subunit D [EC:6.3.5.7]
*	Atabeya-1	SRVP18_trench_6_60cm_Atabeya_1_Complete_Final-SRVP18_trench_6_60cm_Atabeya_1_Complete_Final_1_2185	K01424	149.6	297.6	3.4e-89	L-asparaginase [EC:3.5.1.1]
*	Atabeya-1	SRVP18_trench_6_60cm_Atabeya_1_Complete_Final-SRVP18_trench_6_60cm_Atabeya_1_Complete_Final_1_2187	K03330	488.1	683.6	4.2e-206	glutamyl-tRNA(Gln) amidotransferase subunit E [EC:6.3.5.7]
*	Atabeya-1	SRVP18_trench_6_60cm_Atabeya_1_Complete_Final-SRVP18_trench_6_60cm_Atabeya_1_Complete_Final_1_2189	K09951	28.17	47.3	4.2e-13	CRISPR-associated protein Cas2
*	Atabeya-1	SRVP18_trench_6_60cm_Atabeya_1_Complete_Final-SRVP18_trench_6_60cm_Atabeya_1_Complete_Final_1_2190	K15342	98.8	279.2	9.6e-84	CRISP-associated protein Cas1
*	Atabeya-1	SRVP18_trench_6_60cm_Atabeya_1_Complete_Final-SRVP18_trench_6_60cm_Atabeya_1_Complete_Final_1_2191	K07464	60.73	75.3	9.1e-22	CRISPR-associated exonuclease Cas4 [EC:3.1.12.1]
*	Atabeya-1	SRVP18_trench_6_60cm_Atabeya_1_Complete_Final-SRVP18_trench_6_60cm_Atabeya_1_Complete_Final_1_2192	K07012	136.63	346.6	5e-104	CRISPR-associated endonuclease/helicase Cas3 [EC:3.1.-.- 5.6.2.4]
*	Atabeya-1	SRVP18_trench_6_60cm_Atabeya_1_Complete_Final-SRVP18_trench_6_60cm_Atabeya_1_Complete_Final_1_2193	K19116	106.7	115.5	5.6e-34	CRISPR-associated protein Cas5h
*	Atabeya-1	SRVP18_trench_6_60cm_Atabeya_1_Complete_Final-SRVP18_trench_6_60cm_Atabeya_1_Complete_Final_1_2194	K19075	124.47	197.7	4.5e-59	CRISPR-associated protein Cst2
*	Atabeya-1	SRVP18_trench_6_60cm_Atabeya_1_Complete_Final-SRVP18_trench_6_60cm_Atabeya_1_Complete_Final_1_2196	K19091	31.87	124.5	1.2e-36	CRISPR-associated endoribonuclease Cas6 [EC:3.1.-.-]
*	Atabeya-1	SRVP18_trench_6_60cm_Atabeya_1_Complete_Final-SRVP18_trench_6_60cm_Atabeya_1_Complete_Final_1_2198	K01443	122.93	433.4	1.7e-130	N-acetylglucosamine-6-phosphate deacetylase [EC:3.5.1.25]
*	Atabeya-1	SRVP18_trench_6_60cm_Atabeya_1_Complete_Final-SRVP18_trench_6_60cm_Atabeya_1_Complete_Final_1_2200	K23886	39.87	66.6	3.9e-19	CDGSH iron-sulfur domain-containing protein 3
*	Atabeya-1	SRVP18_trench_6_60cm_Atabeya_1_Complete_Final-SRVP18_trench_6_60cm_Atabeya_1_Complete_Final_1_2201	K08482	146.93	177.3	7.9e-53	circadian clock protein KaiC
*	Atabeya-1	SRVP18_trench_6_60cm_Atabeya_1_Complete_Final-SRVP18_trench_6_60cm_Atabeya_1_Complete_Final_1_2209	K02019	70.4	159.8	1.4e-47	molybdate transport system regulatory protein
*	Atabeya-1	SRVP18_trench_6_60cm_Atabeya_1_Complete_Final-SRVP18_trench_6_60cm_Atabeya_1_Complete_Final_1_2211	K03789	101.23	124	1.5e-36	[ribosomal protein S18]-alanine N-acetyltransferase [EC:2.3.1.266]
*	Atabeya-1	SRVP18_trench_6_60cm_Atabeya_1_Complete_Final-SRVP18_trench_6_60cm_Atabeya_1_Complete_Final_1_2212	K07090	36.97	141.7	5.2e-42	uncharacterized protein
*	Atabeya-1	SRVP18_trench_6_60cm_Atabeya_1_Complete_Final-SRVP18_trench_6_60cm_Atabeya_1_Complete_Final_1_2219	K22369	259.03	381.7	1e-114	epoxide hydrolase 4 [EC:3.3.-.-]
*	Atabeya-1	SRVP18_trench_6_60cm_Atabeya_1_Complete_Final-SRVP18_trench_6_60cm_Atabeya_1_Complete_Final_1_2221	K00459	153.13	268.8	2.1e-80	nitronate monooxygenase [EC:1.13.12.16]
*	Atabeya-1	SRVP18_trench_6_60cm_Atabeya_1_Complete_Final-SRVP18_trench_6_60cm_Atabeya_1_Complete_Final_1_2229	K01426	287.87	385.4	9.2e-116	amidase [EC:3.5.1.4]
*	Atabeya-1	SRVP18_trench_6_60cm_Atabeya_1_Complete_Final-SRVP18_trench_6_60cm_Atabeya_1_Complete_Final_1_2233	K04567	316.87	678.9	1.8e-204	lysyl-tRNA synthetase, class II [EC:6.1.1.6]
*	Atabeya-1	SRVP18_trench_6_60cm_Atabeya_1_Complete_Final-SRVP18_trench_6_60cm_Atabeya_1_Complete_Final_1_2238	K02033	261.03	349	6.2e-105	peptide/nickel transport system permease protein
*	Atabeya-1	SRVP18_trench_6_60cm_Atabeya_1_Complete_Final-SRVP18_trench_6_60cm_Atabeya_1_Complete_Final_1_2239	K02034	264.6	371.8	1e-111	peptide/nickel transport system permease protein
*	Atabeya-1	SRVP18_trench_6_60cm_Atabeya_1_Complete_Final-SRVP18_trench_6_60cm_Atabeya_1_Complete_Final_1_2240	K02031	446.23	506.4	3.2e-152	peptide/nickel transport system ATP-binding protein
*	Atabeya-1	SRVP18_trench_6_60cm_Atabeya_1_Complete_Final-SRVP18_trench_6_60cm_Atabeya_1_Complete_Final_1_2241	K02032	419.73	499.9	2.6e-150	peptide/nickel transport system ATP-binding protein
*	Atabeya-1	SRVP18_trench_6_60cm_Atabeya_1_Complete_Final-SRVP18_trench_6_60cm_Atabeya_1_Complete_Final_1_2245	K03281	324.67	490.9	1.1e-147	chloride channel protein, CIC family
*	Atabeya-1	SRVP18_trench_6_60cm_Atabeya_1_Complete_Final-SRVP18_trench_6_60cm_Atabeya_1_Complete_Final_1_2246	K09695	344.63	398	4.3e-120	lipooligosaccharide transport system ATP-binding protein
*	Atabeya-1	SRVP18_trench_6_60cm_Atabeya_1_Complete_Final-SRVP18_trench_6_60cm_Atabeya_1_Complete_Final_1_2246	K01990	259.17	292	1.3e-87	ABC-2 type transport system ATP-binding protein
*	Atabeya-1	SRVP18_trench_6_60cm_Atabeya_1_Complete_Final-SRVP18_trench_6_60cm_Atabeya_1_Complete_Final_1_2247	K09694	184.6	250.3	2.7e-75	lipooligosaccharide transport system permease protein
*	Atabeya-1	SRVP18_trench_6_60cm_Atabeya_1_Complete_Final-SRVP18_trench_6_60cm_Atabeya_1_Complete_Final_1_2265	K01966	854.73	880.9	9.3e-266	propionyl-CoA carboxylase beta chain [EC:6.4.1.3 2.1.3.15]
*	Atabeya-1	SRVP18_trench_6_60cm_Atabeya_1_Complete_Final-SRVP18_trench_6_60cm_Atabeya_1_Complete_Final_1_2266	K03524	154.73	254.9	2.4e-76	BirA family transcriptional regulator, biotin operon repressor / biotin---[acetyl-CoA-carboxylase] ligase [EC:6.3.4.15]
*	Atabeya-1	SRVP18_trench_6_60cm_Atabeya_1_Complete_Final-SRVP18_trench_6_60cm_Atabeya_1_Complete_Final_1_2267	K05606	72.73	157.8	4.6e-47	methylmalonyl-CoA/ethylmalonyl-CoA epimerase [EC:5.1.99.1]
*	Atabeya-1	SRVP18_trench_6_60cm_Atabeya_1_Complete_Final-SRVP18_trench_6_60cm_Atabeya_1_Complete_Final_1_2271	K01848	801.73	933.4	5.8e-282	methylmalonyl-CoA mutase, N-terminal domain [EC:5.4.99.2]
*	Atabeya-1	SRVP18_trench_6_60cm_Atabeya_1_Complete_Final-SRVP18_trench_6_60cm_Atabeya_1_Complete_Final_1_2272	K01849	195	234.6	2.7e-70	methylmalonyl-CoA mutase, C-terminal domain [EC:5.4.99.2]
*	Atabeya-1	SRVP18_trench_6_60cm_Atabeya_1_Complete_Final-SRVP18_trench_6_60cm_Atabeya_1_Complete_Final_1_2283	K01714	252.5	309	1e-92	4-hydroxy-tetrahydrodipicolinate synthase [EC:4.3.3.7]
*	Atabeya-1	SRVP18_trench_6_60cm_Atabeya_1_Complete_Final-SRVP18_trench_6_60cm_Atabeya_1_Complete_Final_1_2284	K08482	146.93	234.8	3e-70	circadian clock protein KaiC
*	Atabeya-1	SRVP18_trench_6_60cm_Atabeya_1_Complete_Final-SRVP18_trench_6_60cm_Atabeya_1_Complete_Final_1_2290	K07013	63.37	79.3	6.9e-23	uncharacterized protein
*	Atabeya-1	SRVP18_trench_6_60cm_Atabeya_1_Complete_Final-SRVP18_trench_6_60cm_Atabeya_1_Complete_Final_1_2292	K07013	63.37	79.2	7.1e-23	uncharacterized protein
*	Atabeya-1	SRVP18_trench_6_60cm_Atabeya_1_Complete_Final-SRVP18_trench_6_60cm_Atabeya_1_Complete_Final_1_2293	K07013	63.37	78.9	8.9e-23	uncharacterized protein
*	Atabeya-1	SRVP18_trench_6_60cm_Atabeya_1_Complete_Final-SRVP18_trench_6_60cm_Atabeya_1_Complete_Final_1_2297	K17752	102.43	165.8	1.8e-49	serine/threonine-protein kinase RsbT [EC:2.7.11.1]
*	Atabeya-1	SRVP18_trench_6_60cm_Atabeya_1_Complete_Final-SRVP18_trench_6_60cm_Atabeya_1_Complete_Final_1_2297	K05518	113.1	143.5	1.1e-42	phosphoserine phosphatase RsbX [EC:3.1.3.3]
*	Atabeya-1	SRVP18_trench_6_60cm_Atabeya_1_Complete_Final-SRVP18_trench_6_60cm_Atabeya_1_Complete_Final_1_2298	K17763	100.47	200.7	6.8e-60	rsbT co-antagonist protein RsbR
*	Atabeya-1	SRVP18_trench_6_60cm_Atabeya_1_Complete_Final-SRVP18_trench_6_60cm_Atabeya_1_Complete_Final_1_2299	K17752	102.43	177.8	3.9e-53	serine/threonine-protein kinase RsbT [EC:2.7.11.1]
*	Atabeya-1	SRVP18_trench_6_60cm_Atabeya_1_Complete_Final-SRVP18_trench_6_60cm_Atabeya_1_Complete_Final_1_2300	K17762	102	154.6	2.6e-46	rsbT antagonist protein RsbS
*	Atabeya-1	SRVP18_trench_6_60cm_Atabeya_1_Complete_Final-SRVP18_trench_6_60cm_Atabeya_1_Complete_Final_1_2301	K17763	100.47	181.3	5.6e-54	rsbT co-antagonist protein RsbR
*	Atabeya-1	SRVP18_trench_6_60cm_Atabeya_1_Complete_Final-SRVP18_trench_6_60cm_Atabeya_1_Complete_Final_1_2305	K08482	146.93	225.9	1.5e-67	circadian clock protein KaiC
*	Atabeya-1	SRVP18_trench_6_60cm_Atabeya_1_Complete_Final-SRVP18_trench_6_60cm_Atabeya_1_Complete_Final_1_2312	K08482	146.93	234.7	3.3e-70	circadian clock protein KaiC
*	Atabeya-1	SRVP18_trench_6_60cm_Atabeya_1_Complete_Final-SRVP18_trench_6_60cm_Atabeya_1_Complete_Final_1_2314	K09667	223.67	233.2	8.6e-70	protein O-GlcNAc transferase [EC:2.4.1.255]
*	Atabeya-1	SRVP18_trench_6_60cm_Atabeya_1_Complete_Final-SRVP18_trench_6_60cm_Atabeya_1_Complete_Final_1_2315	K03424	89.13	201.5	4.1e-60	TatD DNase family protein [EC:3.1.21.-]
*	Atabeya-1	SRVP18_trench_6_60cm_Atabeya_1_Complete_Final-SRVP18_trench_6_60cm_Atabeya_1_Complete_Final_1_2319	K03151	118.87	278.3	2.2e-83	tRNA uracil 4-sulfurtransferase [EC:2.8.1.4]
*	Atabeya-1	SRVP18_trench_6_60cm_Atabeya_1_Complete_Final-SRVP18_trench_6_60cm_Atabeya_1_Complete_Final_1_2326	K07722	55.07	152.8	1.8e-45	CopG family transcriptional regulator, nickel-responsive regulator
*	Atabeya-1	SRVP18_trench_6_60cm_Atabeya_1_Complete_Final-SRVP18_trench_6_60cm_Atabeya_1_Complete_Final_1_2328	K02040	73.63	195.4	3.3e-58	phosphate transport system substrate-binding protein
*	Atabeya-1	SRVP18_trench_6_60cm_Atabeya_1_Complete_Final-SRVP18_trench_6_60cm_Atabeya_1_Complete_Final_1_2329	K02037	267.9	347.9	2.3e-104	phosphate transport system permease protein
*	Atabeya-1	SRVP18_trench_6_60cm_Atabeya_1_Complete_Final-SRVP18_trench_6_60cm_Atabeya_1_Complete_Final_1_2330	K02038	248.63	283.4	5e-85	phosphate transport system permease protein
*	Atabeya-1	SRVP18_trench_6_60cm_Atabeya_1_Complete_Final-SRVP18_trench_6_60cm_Atabeya_1_Complete_Final_1_2331	K02036	275.17	485.7	4.3e-146	phosphate transport system ATP-binding protein [EC:7.3.2.1]
*	Atabeya-1	SRVP18_trench_6_60cm_Atabeya_1_Complete_Final-SRVP18_trench_6_60cm_Atabeya_1_Complete_Final_1_2332	K02039	129.83	155	5.2e-46	phosphate transport system protein
*	Atabeya-1	SRVP18_trench_6_60cm_Atabeya_1_Complete_Final-SRVP18_trench_6_60cm_Atabeya_1_Complete_Final_1_2339	K08966	125.03	225	1.6e-67	2-hydroxy-3-keto-5-methylthiopentenyl-1-phosphate phosphatase [EC:3.1.3.87]
*	Atabeya-1	SRVP18_trench_6_60cm_Atabeya_1_Complete_Final-SRVP18_trench_6_60cm_Atabeya_1_Complete_Final_1_2343	K07448	35.23	45.6	8.6e-13	restriction system protein
*	Atabeya-1	SRVP18_trench_6_60cm_Atabeya_1_Complete_Final-SRVP18_trench_6_60cm_Atabeya_1_Complete_Final_1_2345	K07075	60.5	70	4e-20	uncharacterized protein
*	Atabeya-1	SRVP18_trench_6_60cm_Atabeya_1_Complete_Final-SRVP18_trench_6_60cm_Atabeya_1_Complete_Final_1_2346	K07075	60.5	96.2	4.3e-28	uncharacterized protein
*	Atabeya-1	SRVP18_trench_6_60cm_Atabeya_1_Complete_Final-SRVP18_trench_6_60cm_Atabeya_1_Complete_Final_1_2346	K07076	39.6	41	3.2e-11	uncharacterized protein
*	Atabeya-1	SRVP18_trench_6_60cm_Atabeya_1_Complete_Final-SRVP18_trench_6_60cm_Atabeya_1_Complete_Final_1_2347	K07220	58.5	76.8	2.8e-22	uncharacterized protein
*	Atabeya-1	SRVP18_trench_6_60cm_Atabeya_1_Complete_Final-SRVP18_trench_6_60cm_Atabeya_1_Complete_Final_1_2355	K00059	263.67	286.3	5.5e-86	3-oxoacyl-[acyl-carrier protein] reductase [EC:1.1.1.100]
*	Atabeya-1	SRVP18_trench_6_60cm_Atabeya_1_Complete_Final-SRVP18_trench_6_60cm_Atabeya_1_Complete_Final_1_2357	K01897	441.23	466.8	2.6e-140	long-chain acyl-CoA synthetase [EC:6.2.1.3]
*	Atabeya-1	SRVP18_trench_6_60cm_Atabeya_1_Complete_Final-SRVP18_trench_6_60cm_Atabeya_1_Complete_Final_1_2358	K03719	127.43	145.8	2.5e-43	Lrp/AsnC family transcriptional regulator, leucine-responsive regulatory protein
*	Atabeya-1	SRVP18_trench_6_60cm_Atabeya_1_Complete_Final-SRVP18_trench_6_60cm_Atabeya_1_Complete_Final_1_2359	K00826	166.7	221	5.2e-66	branched-chain amino acid aminotransferase [EC:2.6.1.42]
*	Atabeya-1	SRVP18_trench_6_60cm_Atabeya_1_Complete_Final-SRVP18_trench_6_60cm_Atabeya_1_Complete_Final_1_2362	K15524	864.83	973.6	1.8e-293	2-O-(6-phospho-alpha-D-mannosyl)-D-glycerate hydrolase [EC:3.2.1.-]
*	Atabeya-1	SRVP18_trench_6_60cm_Atabeya_1_Complete_Final-SRVP18_trench_6_60cm_Atabeya_1_Complete_Final_1_2365	K22736	35.1	217.1	6.7e-65	vacuolar iron transporter family protein
*	Atabeya-1	SRVP18_trench_6_60cm_Atabeya_1_Complete_Final-SRVP18_trench_6_60cm_Atabeya_1_Complete_Final_1_2370	K07076	39.6	45.4	1.4e-12	uncharacterized protein
*	Atabeya-1	SRVP18_trench_6_60cm_Atabeya_1_Complete_Final-SRVP18_trench_6_60cm_Atabeya_1_Complete_Final_1_2389	K04085	45.87	78.2	8.8e-23	tRNA 2-thiouridine synthesizing protein A [EC:2.8.1.-]
*	Atabeya-1	SRVP18_trench_6_60cm_Atabeya_1_Complete_Final-SRVP18_trench_6_60cm_Atabeya_1_Complete_Final_1_2399	K14534	420.8	629.4	5.2e-190	4-hydroxybutyryl-CoA dehydratase / vinylacetyl-CoA-Delta-isomerase [EC:4.2.1.120 5.3.3.3]
*	Atabeya-1	SRVP18_trench_6_60cm_Atabeya_1_Complete_Final-SRVP18_trench_6_60cm_Atabeya_1_Complete_Final_1_2401	K07496	26.73	156.6	2e-46	putative transposase
*	Atabeya-1	SRVP18_trench_6_60cm_Atabeya_1_Complete_Final-SRVP18_trench_6_60cm_Atabeya_1_Complete_Final_1_2403	K14728	215.37	332.3	6.7e-100	phthiodiolone/phenolphthiodiolone dimycocerosates ketoreductase [EC:1.2.-.-]
*	Atabeya-1	SRVP18_trench_6_60cm_Atabeya_1_Complete_Final-SRVP18_trench_6_60cm_Atabeya_1_Complete_Final_1_2416	K14083	87.7	363.3	3.4e-109	trimethylamine---corrinoid protein Co-methyltransferase [EC:2.1.1.250]
*	Atabeya-1	SRVP18_trench_6_60cm_Atabeya_1_Complete_Final-SRVP18_trench_6_60cm_Atabeya_1_Complete_Final_1_2423	K06998	102.13	320.8	2.3e-96	trans-2,3-dihydro-3-hydroxyanthranilate isomerase [EC:5.3.3.17]
*	Atabeya-1	SRVP18_trench_6_60cm_Atabeya_1_Complete_Final-SRVP18_trench_6_60cm_Atabeya_1_Complete_Final_1_2429	K07220	58.5	105.9	4.1e-31	uncharacterized protein
*	Atabeya-1	SRVP18_trench_6_60cm_Atabeya_1_Complete_Final-SRVP18_trench_6_60cm_Atabeya_1_Complete_Final_1_2431	K07729	57.43	85.1	8.2e-25	putative transcriptional regulator
*	Atabeya-1	SRVP18_trench_6_60cm_Atabeya_1_Complete_Final-SRVP18_trench_6_60cm_Atabeya_1_Complete_Final_1_2435	K07316	211.57	224.1	6.8e-67	adenine-specific DNA-methyltransferase [EC:2.1.1.72]
*	Atabeya-1	SRVP18_trench_6_60cm_Atabeya_1_Complete_Final-SRVP18_trench_6_60cm_Atabeya_1_Complete_Final_1_2437	K03622	53.83	115.6	1.1e-34	archaea-specific DNA-binding protein
*	Atabeya-1	SRVP18_trench_6_60cm_Atabeya_1_Complete_Final-SRVP18_trench_6_60cm_Atabeya_1_Complete_Final_1_2440	K03652	50.9	213.1	1.2e-63	DNA-3-methyladenine glycosylase [EC:3.2.2.21]
*	Atabeya-1	SRVP18_trench_6_60cm_Atabeya_1_Complete_Final-SRVP18_trench_6_60cm_Atabeya_1_Complete_Final_1_2443	K19689	79.03	283.4	6.4e-85	aminopeptidase [EC:3.4.11.-]
*	Atabeya-1	SRVP18_trench_6_60cm_Atabeya_1_Complete_Final-SRVP18_trench_6_60cm_Atabeya_1_Complete_Final_1_2444	K03653	77.13	209.3	6.4e-63	N-glycosylase/DNA lyase [EC:3.2.2.- 4.2.99.18]
*	Atabeya-1	SRVP18_trench_6_60cm_Atabeya_1_Complete_Final-SRVP18_trench_6_60cm_Atabeya_1_Complete_Final_1_2445	K01990	259.17	301.6	1.6e-90	ABC-2 type transport system ATP-binding protein
*	Atabeya-1	SRVP18_trench_6_60cm_Atabeya_1_Complete_Final-SRVP18_trench_6_60cm_Atabeya_1_Complete_Final_1_2450	K08482	146.93	242.4	1.5e-72	circadian clock protein KaiC
*	Atabeya-1	SRVP18_trench_6_60cm_Atabeya_1_Complete_Final-SRVP18_trench_6_60cm_Atabeya_1_Complete_Final_1_2454	K09143	49.33	141.4	2e-42	uncharacterized protein
*	Atabeya-1	SRVP18_trench_6_60cm_Atabeya_1_Complete_Final-SRVP18_trench_6_60cm_Atabeya_1_Complete_Final_1_2455	K04069	106.6	248.5	1.7e-74	pyruvate formate lyase activating enzyme [EC:1.97.1.4]
*	Atabeya-1	SRVP18_trench_6_60cm_Atabeya_1_Complete_Final-SRVP18_trench_6_60cm_Atabeya_1_Complete_Final_1_2468	K01867	139.23	218	4.6e-65	tryptophanyl-tRNA synthetase [EC:6.1.1.2]
*	Atabeya-1	SRVP18_trench_6_60cm_Atabeya_1_Complete_Final-SRVP18_trench_6_60cm_Atabeya_1_Complete_Final_1_2470	K04069	106.6	207.2	5.8e-62	pyruvate formate lyase activating enzyme [EC:1.97.1.4]
*	Atabeya-1	SRVP18_trench_6_60cm_Atabeya_1_Complete_Final-SRVP18_trench_6_60cm_Atabeya_1_Complete_Final_1_2471	K14358	163	411.2	8.5e-124	secernin
*	Atabeya-1	SRVP18_trench_6_60cm_Atabeya_1_Complete_Final-SRVP18_trench_6_60cm_Atabeya_1_Complete_Final_1_2472	K03124	161	221	3.8e-66	transcription initiation factor TFIIB
*	Atabeya-1	SRVP18_trench_6_60cm_Atabeya_1_Complete_Final-SRVP18_trench_6_60cm_Atabeya_1_Complete_Final_1_2477	K00869	150.83	172.9	1.5e-51	mevalonate kinase [EC:2.7.1.36]
*	Atabeya-1	SRVP18_trench_6_60cm_Atabeya_1_Complete_Final-SRVP18_trench_6_60cm_Atabeya_1_Complete_Final_1_2483	K09022	78.33	206	1.9e-61	2-iminobutanoate/2-iminopropanoate deaminase [EC:3.5.99.10]
*	Atabeya-1	SRVP18_trench_6_60cm_Atabeya_1_Complete_Final-SRVP18_trench_6_60cm_Atabeya_1_Complete_Final_1_2484	K01599	135.9	141.1	6.5e-42	uroporphyrinogen decarboxylase [EC:4.1.1.37]
*	Atabeya-1	SRVP18_trench_6_60cm_Atabeya_1_Complete_Final-SRVP18_trench_6_60cm_Atabeya_1_Complete_Final_1_2492	K08978	60.4	74.2	1.9e-21	bacterial/archaeal transporter family protein
*	Atabeya-1	SRVP18_trench_6_60cm_Atabeya_1_Complete_Final-SRVP18_trench_6_60cm_Atabeya_1_Complete_Final_1_2493	K07566	91.1	400.1	1.7e-120	L-threonylcarbamoyladenylate synthase [EC:2.7.7.87]
*	Atabeya-1	SRVP18_trench_6_60cm_Atabeya_1_Complete_Final-SRVP18_trench_6_60cm_Atabeya_1_Complete_Final_1_2499	K06934	42.3	119.1	3.6e-35	uncharacterized protein
*	Atabeya-1	SRVP18_trench_6_60cm_Atabeya_1_Complete_Final-SRVP18_trench_6_60cm_Atabeya_1_Complete_Final_1_2503	K03651	117.33	136.2	2.4e-40	3',5'-cyclic-AMP phosphodiesterase [EC:3.1.4.53]
*	Atabeya-1	SRVP18_trench_6_60cm_Atabeya_1_Complete_Final-SRVP18_trench_6_60cm_Atabeya_1_Complete_Final_1_2504	K07018	107.57	167.4	8e-50	uncharacterized protein
*	Atabeya-1	SRVP18_trench_6_60cm_Atabeya_1_Complete_Final-SRVP18_trench_6_60cm_Atabeya_1_Complete_Final_1_2504	K06889	119.47	127.1	1.1e-37	uncharacterized protein
*	Atabeya-1	SRVP18_trench_6_60cm_Atabeya_1_Complete_Final-SRVP18_trench_6_60cm_Atabeya_1_Complete_Final_1_2505	K01854	63.93	109.5	2.5e-32	UDP-galactopyranose mutase [EC:5.4.99.9]
*	Atabeya-1	SRVP18_trench_6_60cm_Atabeya_1_Complete_Final-SRVP18_trench_6_60cm_Atabeya_1_Complete_Final_1_2508	K07496	26.73	161.7	5.7e-48	putative transposase
*	Atabeya-1	SRVP18_trench_6_60cm_Atabeya_1_Complete_Final-SRVP18_trench_6_60cm_Atabeya_1_Complete_Final_1_2510	K01091	124.4	139.5	2.7e-41	phosphoglycolate phosphatase [EC:3.1.3.18]
*	Atabeya-1	SRVP18_trench_6_60cm_Atabeya_1_Complete_Final-SRVP18_trench_6_60cm_Atabeya_1_Complete_Final_1_2511	K00721	174.5	209.2	1.6e-62	dolichol-phosphate mannosyltransferase [EC:2.4.1.83]
*	Atabeya-1	SRVP18_trench_6_60cm_Atabeya_1_Complete_Final-SRVP18_trench_6_60cm_Atabeya_1_Complete_Final_1_2514	K07027	76.8	129.5	2.6e-38	glycosyltransferase 2 family protein
*	Atabeya-1	SRVP18_trench_6_60cm_Atabeya_1_Complete_Final-SRVP18_trench_6_60cm_Atabeya_1_Complete_Final_1_2518	K07496	26.73	97	2.2e-28	putative transposase
*	Atabeya-1	SRVP18_trench_6_60cm_Atabeya_1_Complete_Final-SRVP18_trench_6_60cm_Atabeya_1_Complete_Final_1_2521	K12452	646.8	685.1	5e-207	CDP-4-dehydro-6-deoxyglucose reductase, E1 [EC:1.17.1.1]
*	Atabeya-1	SRVP18_trench_6_60cm_Atabeya_1_Complete_Final-SRVP18_trench_6_60cm_Atabeya_1_Complete_Final_1_2525	K19221	115.67	216.7	6.6e-65	cob(I)alamin adenosyltransferase [EC:2.5.1.17]
*	Atabeya-1	SRVP18_trench_6_60cm_Atabeya_1_Complete_Final-SRVP18_trench_6_60cm_Atabeya_1_Complete_Final_1_2528	K00012	387.13	544.9	6.4e-164	UDPglucose 6-dehydrogenase [EC:1.1.1.22]
*	Atabeya-1	SRVP18_trench_6_60cm_Atabeya_1_Complete_Final-SRVP18_trench_6_60cm_Atabeya_1_Complete_Final_1_2529	K01880	247.73	666.1	2.2e-200	glycyl-tRNA synthetase [EC:6.1.1.14]
*	Atabeya-1	SRVP18_trench_6_60cm_Atabeya_1_Complete_Final-SRVP18_trench_6_60cm_Atabeya_1_Complete_Final_1_2538	K10947	41.83	62.8	8e-18	PadR family transcriptional regulator, regulatory protein PadR
*	Atabeya-1	SRVP18_trench_6_60cm_Atabeya_1_Complete_Final-SRVP18_trench_6_60cm_Atabeya_1_Complete_Final_1_2539	K01990	259.17	327.6	2e-98	ABC-2 type transport system ATP-binding protein
*	Atabeya-1	SRVP18_trench_6_60cm_Atabeya_1_Complete_Final-SRVP18_trench_6_60cm_Atabeya_1_Complete_Final_1_2540	K01992	20	25.8	8.9e-07	ABC-2 type transport system permease protein
*	Atabeya-1	SRVP18_trench_6_60cm_Atabeya_1_Complete_Final-SRVP18_trench_6_60cm_Atabeya_1_Complete_Final_1_2546	K06974	36.33	102.5	5.1e-30	archaemetzincin [EC:3.4.-.-]
*	Atabeya-1	SRVP18_trench_6_60cm_Atabeya_1_Complete_Final-SRVP18_trench_6_60cm_Atabeya_1_Complete_Final_1_2548	K04034	281.3	410.2	3.2e-123	anaerobic magnesium-protoporphyrin IX monomethyl ester cyclase [EC:1.21.98.3]
*	Atabeya-1	SRVP18_trench_6_60cm_Atabeya_1_Complete_Final-SRVP18_trench_6_60cm_Atabeya_1_Complete_Final_1_2550	K03738	379.07	711	4.1e-214	aldehyde:ferredoxin oxidoreductase [EC:1.2.7.5]
*	Atabeya-1	SRVP18_trench_6_60cm_Atabeya_1_Complete_Final-SRVP18_trench_6_60cm_Atabeya_1_Complete_Final_1_2572	K07317	148.9	361.6	1.5e-108	adenine-specific DNA-methyltransferase [EC:2.1.1.72]
*	Atabeya-1	SRVP18_trench_6_60cm_Atabeya_1_Complete_Final-SRVP18_trench_6_60cm_Atabeya_1_Complete_Final_1_2575	K09607	113.2	164.5	8.5e-49	immune inhibitor A [EC:3.4.24.-]
*	Atabeya-1	SRVP18_trench_6_60cm_Atabeya_1_Complete_Final-SRVP18_trench_6_60cm_Atabeya_1_Complete_Final_1_2576	K03636	37.47	55.9	7.4e-16	sulfur-carrier protein
*	Atabeya-1	SRVP18_trench_6_60cm_Atabeya_1_Complete_Final-SRVP18_trench_6_60cm_Atabeya_1_Complete_Final_1_2577	K03151	118.87	283.6	5.6e-85	tRNA uracil 4-sulfurtransferase [EC:2.8.1.4]
*	Atabeya-1	SRVP18_trench_6_60cm_Atabeya_1_Complete_Final-SRVP18_trench_6_60cm_Atabeya_1_Complete_Final_1_2581	K08264	319.43	365.3	5.9e-110	heterodisulfide reductase subunit D [EC:1.8.98.1]
*	Atabeya-1	SRVP18_trench_6_60cm_Atabeya_1_Complete_Final-SRVP18_trench_6_60cm_Atabeya_1_Complete_Final_1_2582	K00803	320.93	496.6	2.4e-149	alkyldihydroxyacetonephosphate synthase [EC:2.5.1.26]
*	Atabeya-1	SRVP18_trench_6_60cm_Atabeya_1_Complete_Final-SRVP18_trench_6_60cm_Atabeya_1_Complete_Final_1_2584	K00112	121.37	290.5	4.1e-87	glycerol-3-phosphate dehydrogenase subunit B [EC:1.1.5.3]
*	Atabeya-1	SRVP18_trench_6_60cm_Atabeya_1_Complete_Final-SRVP18_trench_6_60cm_Atabeya_1_Complete_Final_1_2585	K00111	145.2	376	5.7e-113	glycerol-3-phosphate dehydrogenase [EC:1.1.5.3]
*	Atabeya-1	SRVP18_trench_6_60cm_Atabeya_1_Complete_Final-SRVP18_trench_6_60cm_Atabeya_1_Complete_Final_1_2586	K07397	62.67	96.6	3.8e-28	putative redox protein
*	Atabeya-1	SRVP18_trench_6_60cm_Atabeya_1_Complete_Final-SRVP18_trench_6_60cm_Atabeya_1_Complete_Final_1_2592	K01610	94.63	229.3	1.6e-68	phosphoenolpyruvate carboxykinase (ATP) [EC:4.1.1.49]
*	Atabeya-1	SRVP18_trench_6_60cm_Atabeya_1_Complete_Final-SRVP18_trench_6_60cm_Atabeya_1_Complete_Final_1_2594	K22935	292.1	305	1.6e-91	D-ribulokinase [EC:2.7.1.47]
*	Atabeya-1	SRVP18_trench_6_60cm_Atabeya_1_Complete_Final-SRVP18_trench_6_60cm_Atabeya_1_Complete_Final_1_2595	K01607	17.73	28.5	1.7e-07	4-carboxymuconolactone decarboxylase [EC:4.1.1.44]
*	Atabeya-1	SRVP18_trench_6_60cm_Atabeya_1_Complete_Final-SRVP18_trench_6_60cm_Atabeya_1_Complete_Final_1_2603	K21417	461.67	494.5	1.8e-149	acetoin:2,6-dichlorophenolindophenol oxidoreductase subunit beta [EC:1.1.1.-]
*	Atabeya-1	SRVP18_trench_6_60cm_Atabeya_1_Complete_Final-SRVP18_trench_6_60cm_Atabeya_1_Complete_Final_1_2604	K21416	436.13	492.5	9e-149	acetoin:2,6-dichlorophenolindophenol oxidoreductase subunit alpha [EC:1.1.1.-]
*	Atabeya-1	SRVP18_trench_6_60cm_Atabeya_1_Complete_Final-SRVP18_trench_6_60cm_Atabeya_1_Complete_Final_1_2605	K17830	247.73	249.7	7.7e-75	digeranylgeranylglycerophospholipid reductase [EC:1.3.1.101 1.3.7.11]
*	Atabeya-1	SRVP18_trench_6_60cm_Atabeya_1_Complete_Final-SRVP18_trench_6_60cm_Atabeya_1_Complete_Final_1_2607	K16927	43.5	46.5	4e-13	energy-coupling factor transport system substrate-specific component
*	Atabeya-1	SRVP18_trench_6_60cm_Atabeya_1_Complete_Final-SRVP18_trench_6_60cm_Atabeya_1_Complete_Final_1_2610	K01607	17.73	26.3	7.8e-07	4-carboxymuconolactone decarboxylase [EC:4.1.1.44]
*	Atabeya-1	SRVP18_trench_6_60cm_Atabeya_1_Complete_Final-SRVP18_trench_6_60cm_Atabeya_1_Complete_Final_1_2618	K08970	46.63	63.6	2.5e-18	nickel/cobalt transporter (NicO) family protein
*	Atabeya-1	SRVP18_trench_6_60cm_Atabeya_1_Complete_Final-SRVP18_trench_6_60cm_Atabeya_1_Complete_Final_1_2619	K01474	598.23	766.6	3.6e-231	N-methylhydantoinase B [EC:3.5.2.14]
*	Atabeya-1	SRVP18_trench_6_60cm_Atabeya_1_Complete_Final-SRVP18_trench_6_60cm_Atabeya_1_Complete_Final_1_2620	K01473	659.57	819	6.8e-247	N-methylhydantoinase A [EC:3.5.2.14]
*	Atabeya-1	SRVP18_trench_6_60cm_Atabeya_1_Complete_Final-SRVP18_trench_6_60cm_Atabeya_1_Complete_Final_1_2623	K08264	319.43	396.7	1.7e-119	heterodisulfide reductase subunit D [EC:1.8.98.1]
*	Atabeya-1	SRVP18_trench_6_60cm_Atabeya_1_Complete_Final-SRVP18_trench_6_60cm_Atabeya_1_Complete_Final_1_2626	K07013	63.37	98.8	7.4e-29	uncharacterized protein
*	Atabeya-1	SRVP18_trench_6_60cm_Atabeya_1_Complete_Final-SRVP18_trench_6_60cm_Atabeya_1_Complete_Final_1_2627	K03163	280.63	387.3	2.6e-116	DNA topoisomerase I [EC:5.6.2.1]
*	Atabeya-1	SRVP18_trench_6_60cm_Atabeya_1_Complete_Final-SRVP18_trench_6_60cm_Atabeya_1_Complete_Final_1_2632	K07131	48.57	84.6	1.2e-24	uncharacterized protein
*	Atabeya-1	SRVP18_trench_6_60cm_Atabeya_1_Complete_Final-SRVP18_trench_6_60cm_Atabeya_1_Complete_Final_1_2640	K13038	264	435.2	5.5e-131	phosphopantothenoylcysteine decarboxylase / phosphopantothenate---cysteine ligase [EC:4.1.1.36 6.3.2.5]
*	Atabeya-1	SRVP18_trench_6_60cm_Atabeya_1_Complete_Final-SRVP18_trench_6_60cm_Atabeya_1_Complete_Final_1_2643	K09711	189.6	301.1	1.2e-90	lipoyl synthase
*	Atabeya-1	SRVP18_trench_6_60cm_Atabeya_1_Complete_Final-SRVP18_trench_6_60cm_Atabeya_1_Complete_Final_1_2644	K24689	254.27	378.4	3.6e-114	lipoyl synthase
*	Atabeya-1	SRVP18_trench_6_60cm_Atabeya_1_Complete_Final-SRVP18_trench_6_60cm_Atabeya_1_Complete_Final_1_2645	K03665	193.8	273.7	6.7e-82	GTPase
*	Atabeya-1	SRVP18_trench_6_60cm_Atabeya_1_Complete_Final-SRVP18_trench_6_60cm_Atabeya_1_Complete_Final_1_2646	K09716	105.27	268	2.6e-80	D-aminoacyl-tRNA deacylase [EC:3.1.1.96]
*	Atabeya-1	SRVP18_trench_6_60cm_Atabeya_1_Complete_Final-SRVP18_trench_6_60cm_Atabeya_1_Complete_Final_1_2652	K03568	303.37	351.8	1.2e-105	TldD protein
*	Atabeya-1	SRVP18_trench_6_60cm_Atabeya_1_Complete_Final-SRVP18_trench_6_60cm_Atabeya_1_Complete_Final_1_2653	K04655	156.97	291.1	2.5e-87	hydrogenase expression/formation protein HypE
*	Atabeya-1	SRVP18_trench_6_60cm_Atabeya_1_Complete_Final-SRVP18_trench_6_60cm_Atabeya_1_Complete_Final_1_2655	K01258	179.63	400.8	1.3e-120	tripeptide aminopeptidase [EC:3.4.11.4]
*	Atabeya-1	SRVP18_trench_6_60cm_Atabeya_1_Complete_Final-SRVP18_trench_6_60cm_Atabeya_1_Complete_Final_1_2660	K01066	242.4	414.5	1.6e-124	acetyl esterase [EC:3.1.1.-]
*	Atabeya-1	SRVP18_trench_6_60cm_Atabeya_1_Complete_Final-SRVP18_trench_6_60cm_Atabeya_1_Complete_Final_1_2664	K06949	97.93	330.2	3.4e-99	ribosome biogenesis GTPase / thiamine phosphate phosphatase [EC:3.6.1.- 3.1.3.100]
*	Atabeya-1	SRVP18_trench_6_60cm_Atabeya_1_Complete_Final-SRVP18_trench_6_60cm_Atabeya_1_Complete_Final_1_2675	K05937	51.9	74.9	9.1e-22	uncharacterized protein
*	Atabeya-1	SRVP18_trench_6_60cm_Atabeya_1_Complete_Final-SRVP18_trench_6_60cm_Atabeya_1_Complete_Final_1_2677	K07075	60.5	113.6	2.1e-33	uncharacterized protein
*	Atabeya-1	SRVP18_trench_6_60cm_Atabeya_1_Complete_Final-SRVP18_trench_6_60cm_Atabeya_1_Complete_Final_1_2677	K07076	39.6	44.1	3.6e-12	uncharacterized protein
*	Atabeya-1	SRVP18_trench_6_60cm_Atabeya_1_Complete_Final-SRVP18_trench_6_60cm_Atabeya_1_Complete_Final_1_2678	K07075	60.5	72.3	8.1e-21	uncharacterized protein
*	Atabeya-1	SRVP18_trench_6_60cm_Atabeya_1_Complete_Final-SRVP18_trench_6_60cm_Atabeya_1_Complete_Final_1_2685	K07076	39.6	49.1	1.1e-13	uncharacterized protein
*	Atabeya-1	SRVP18_trench_6_60cm_Atabeya_1_Complete_Final-SRVP18_trench_6_60cm_Atabeya_1_Complete_Final_1_2699	K00820	187.37	299.8	6.2e-90	glutamine---fructose-6-phosphate transaminase (isomerizing) [EC:2.6.1.16]
*	Atabeya-1	SRVP18_trench_6_60cm_Atabeya_1_Complete_Final-SRVP18_trench_6_60cm_Atabeya_1_Complete_Final_1_2700	K01438	283.83	305.4	1.4e-91	acetylornithine deacetylase [EC:3.5.1.16]
*	Atabeya-1	SRVP18_trench_6_60cm_Atabeya_1_Complete_Final-SRVP18_trench_6_60cm_Atabeya_1_Complete_Final_1_2705	K03186	123.37	325.4	9.3e-98	flavin prenyltransferase [EC:2.5.1.129]
*	Atabeya-1	SRVP18_trench_6_60cm_Atabeya_1_Complete_Final-SRVP18_trench_6_60cm_Atabeya_1_Complete_Final_1_2706	K01704	133.6	150.7	6.7e-45	3-isopropylmalate/(R)-2-methylmalate dehydratase small subunit [EC:4.2.1.33 4.2.1.35]
*	Atabeya-1	SRVP18_trench_6_60cm_Atabeya_1_Complete_Final-SRVP18_trench_6_60cm_Atabeya_1_Complete_Final_1_2707	K01703	477.87	591	4.8e-178	3-isopropylmalate/(R)-2-methylmalate dehydratase large subunit [EC:4.2.1.33 4.2.1.35]
*	Atabeya-1	SRVP18_trench_6_60cm_Atabeya_1_Complete_Final-SRVP18_trench_6_60cm_Atabeya_1_Complete_Final_1_2711	K01006	412.63	1421.2	0	pyruvate, orthophosphate dikinase [EC:2.7.9.1]
*	Atabeya-1	SRVP18_trench_6_60cm_Atabeya_1_Complete_Final-SRVP18_trench_6_60cm_Atabeya_1_Complete_Final_1_2714	K00170	312.63	437.4	4.9e-132	pyruvate ferredoxin oxidoreductase beta subunit [EC:1.2.7.1]
*	Atabeya-1	SRVP18_trench_6_60cm_Atabeya_1_Complete_Final-SRVP18_trench_6_60cm_Atabeya_1_Complete_Final_1_2715	K00169	296.3	540	5.6e-163	pyruvate ferredoxin oxidoreductase alpha subunit [EC:1.2.7.1]
*	Atabeya-1	SRVP18_trench_6_60cm_Atabeya_1_Complete_Final-SRVP18_trench_6_60cm_Atabeya_1_Complete_Final_1_2716	K00171	100.33	124.8	3.2e-37	pyruvate ferredoxin oxidoreductase delta subunit [EC:1.2.7.1]
*	Atabeya-1	SRVP18_trench_6_60cm_Atabeya_1_Complete_Final-SRVP18_trench_6_60cm_Atabeya_1_Complete_Final_1_2717	K00172	147.03	228.5	1.6e-68	pyruvate ferredoxin oxidoreductase gamma subunit [EC:1.2.7.1]
*	Atabeya-1	SRVP18_trench_6_60cm_Atabeya_1_Complete_Final-SRVP18_trench_6_60cm_Atabeya_1_Complete_Final_1_2720	K07045	137.4	188.3	4.3e-56	uncharacterized protein
*	Atabeya-1	SRVP18_trench_6_60cm_Atabeya_1_Complete_Final-SRVP18_trench_6_60cm_Atabeya_1_Complete_Final_1_2725	K07073	76.97	274.5	8.8e-83	uncharacterized protein
*	Atabeya-1	SRVP18_trench_6_60cm_Atabeya_1_Complete_Final-SRVP18_trench_6_60cm_Atabeya_1_Complete_Final_1_2726	K06384	37.97	42.2	1e-11	stage II sporulation protein M
*	Atabeya-1	SRVP18_trench_6_60cm_Atabeya_1_Complete_Final-SRVP18_trench_6_60cm_Atabeya_1_Complete_Final_1_2729	K07107	67.1	98.8	7.1e-29	acyl-CoA thioester hydrolase [EC:3.1.2.-]
*	Atabeya-1	SRVP18_trench_6_60cm_Atabeya_1_Complete_Final-SRVP18_trench_6_60cm_Atabeya_1_Complete_Final_1_2731	K09726	178.33	290.8	2.2e-87	uncharacterized protein
*	Atabeya-1	SRVP18_trench_6_60cm_Atabeya_1_Complete_Final-SRVP18_trench_6_60cm_Atabeya_1_Complete_Final_1_2734	K01866	84.73	170.7	9.4e-51	tyrosyl-tRNA synthetase [EC:6.1.1.1]
*	Atabeya-1	SRVP18_trench_6_60cm_Atabeya_1_Complete_Final-SRVP18_trench_6_60cm_Atabeya_1_Complete_Final_1_2736	K07045	137.4	177.6	7.5e-53	uncharacterized protein
*	Atabeya-1	SRVP18_trench_6_60cm_Atabeya_1_Complete_Final-SRVP18_trench_6_60cm_Atabeya_1_Complete_Final_1_2739	K01687	579.17	777.8	1.7e-234	dihydroxy-acid dehydratase [EC:4.2.1.9]
*	Atabeya-1	SRVP18_trench_6_60cm_Atabeya_1_Complete_Final-SRVP18_trench_6_60cm_Atabeya_1_Complete_Final_1_2742	K18013	156.17	232.6	1.1e-69	3-keto-5-aminohexanoate cleavage enzyme [EC:2.3.1.247]
*	Atabeya-1	SRVP18_trench_6_60cm_Atabeya_1_Complete_Final-SRVP18_trench_6_60cm_Atabeya_1_Complete_Final_1_2743	K00059	263.67	285.4	1e-85	3-oxoacyl-[acyl-carrier protein] reductase [EC:1.1.1.100]
*	Atabeya-1	SRVP18_trench_6_60cm_Atabeya_1_Complete_Final-SRVP18_trench_6_60cm_Atabeya_1_Complete_Final_1_2749	K07064	57.47	63.9	4.7e-18	uncharacterized protein
*	Atabeya-1	SRVP18_trench_6_60cm_Atabeya_1_Complete_Final-SRVP18_trench_6_60cm_Atabeya_1_Complete_Final_1_2753	K01652	531.3	568.9	3.3e-171	acetolactate synthase I/II/III large subunit [EC:2.2.1.6]
*	Atabeya-1	SRVP18_trench_6_60cm_Atabeya_1_Complete_Final-SRVP18_trench_6_60cm_Atabeya_1_Complete_Final_1_2757	K19689	79.03	137.7	1e-40	aminopeptidase [EC:3.4.11.-]
*	Atabeya-1	SRVP18_trench_6_60cm_Atabeya_1_Complete_Final-SRVP18_trench_6_60cm_Atabeya_1_Complete_Final_1_2760	K00059	263.67	265.4	1.3e-79	3-oxoacyl-[acyl-carrier protein] reductase [EC:1.1.1.100]
*	Atabeya-1	SRVP18_trench_6_60cm_Atabeya_1_Complete_Final-SRVP18_trench_6_60cm_Atabeya_1_Complete_Final_1_2764	K03568	303.37	361.1	1.9e-108	TldD protein
*	Atabeya-1	SRVP18_trench_6_60cm_Atabeya_1_Complete_Final-SRVP18_trench_6_60cm_Atabeya_1_Complete_Final_1_2768	K08264	319.43	405.1	4.9e-122	heterodisulfide reductase subunit D [EC:1.8.98.1]
*	Atabeya-1	SRVP18_trench_6_60cm_Atabeya_1_Complete_Final-SRVP18_trench_6_60cm_Atabeya_1_Complete_Final_1_2772	K00973	249.3	297.2	4e-89	glucose-1-phosphate thymidylyltransferase [EC:2.7.7.24]
*	Atabeya-1	SRVP18_trench_6_60cm_Atabeya_1_Complete_Final-SRVP18_trench_6_60cm_Atabeya_1_Complete_Final_1_2772	K23144	251.7	258.2	2.6e-77	UDP-N-acetylglucosamine diphosphorylase / glucose-1-phosphate thymidylyltransferase / UDP-N-acetylgalactosamine diphosphorylase / glucosamine-1-phosphate N-acetyltransferase / galactosamine-1-phosphate N-acetyltransferase [EC:2.7.7.23 2.7.7.24 2.7.7.83 2.3.1.157 2.3.1.276]
*	Atabeya-1	SRVP18_trench_6_60cm_Atabeya_1_Complete_Final-SRVP18_trench_6_60cm_Atabeya_1_Complete_Final_1_2774	K01710	487.53	507.1	9.3e-153	dTDP-glucose 4,6-dehydratase [EC:4.2.1.46]
*	Atabeya-1	SRVP18_trench_6_60cm_Atabeya_1_Complete_Final-SRVP18_trench_6_60cm_Atabeya_1_Complete_Final_1_2777	K23541	27.47	47.8	1.5e-13	Ca2+/H+ antiporter, TMEM165/GDT1 family
*	Atabeya-2	FINAL_SR_VP_26_10_2019_2_100cm_Atabeya_2_FINAL-FINAL_SR_VP_26_10_2019_2_100cm_Atabeya_2_FINAL_1_10	K04034	281.3	294.3	3.6e-88	anaerobic magnesium-protoporphyrin IX monomethyl ester cyclase [EC:1.21.98.3]
*	Atabeya-2	FINAL_SR_VP_26_10_2019_2_100cm_Atabeya_2_FINAL-FINAL_SR_VP_26_10_2019_2_100cm_Atabeya_2_FINAL_1_13	K01480	194.93	307.9	1.8e-92	agmatinase [EC:3.5.3.11]
*	Atabeya-2	FINAL_SR_VP_26_10_2019_2_100cm_Atabeya_2_FINAL-FINAL_SR_VP_26_10_2019_2_100cm_Atabeya_2_FINAL_1_14	K00809	134.13	292.8	9.8e-88	deoxyhypusine synthase [EC:2.5.1.46]
*	Atabeya-2	FINAL_SR_VP_26_10_2019_2_100cm_Atabeya_2_FINAL-FINAL_SR_VP_26_10_2019_2_100cm_Atabeya_2_FINAL_1_24	K06863	223.87	438.2	3e-132	5-formaminoimidazole-4-carboxamide-1-(beta)-D-ribofuranosyl 5'-monophosphate synthetase [EC:6.3.4.23]
*	Atabeya-2	FINAL_SR_VP_26_10_2019_2_100cm_Atabeya_2_FINAL-FINAL_SR_VP_26_10_2019_2_100cm_Atabeya_2_FINAL_1_25	K01933	170.7	385.8	6.8e-116	phosphoribosylformylglycinamidine cyclo-ligase [EC:6.3.3.1]
*	Atabeya-2	FINAL_SR_VP_26_10_2019_2_100cm_Atabeya_2_FINAL-FINAL_SR_VP_26_10_2019_2_100cm_Atabeya_2_FINAL_1_26	K07137	101.57	336.8	3.3e-101	uncharacterized protein
*	Atabeya-2	FINAL_SR_VP_26_10_2019_2_100cm_Atabeya_2_FINAL-FINAL_SR_VP_26_10_2019_2_100cm_Atabeya_2_FINAL_1_27	K01588	122	236.6	4.3e-71	5-(carboxyamino)imidazole ribonucleotide mutase [EC:5.4.99.18]
*	Atabeya-2	FINAL_SR_VP_26_10_2019_2_100cm_Atabeya_2_FINAL-FINAL_SR_VP_26_10_2019_2_100cm_Atabeya_2_FINAL_1_29	K18478	255.03	256.7	4.4e-77	sulfofructose kinase [EC:2.7.1.184]
*	Atabeya-2	FINAL_SR_VP_26_10_2019_2_100cm_Atabeya_2_FINAL-FINAL_SR_VP_26_10_2019_2_100cm_Atabeya_2_FINAL_1_29	K00852	227.9	244.8	3.1e-73	ribokinase [EC:2.7.1.15]
*	Atabeya-2	FINAL_SR_VP_26_10_2019_2_100cm_Atabeya_2_FINAL-FINAL_SR_VP_26_10_2019_2_100cm_Atabeya_2_FINAL_1_29	K00847	182.97	183.5	1.4e-54	fructokinase [EC:2.7.1.4]
*	Atabeya-2	FINAL_SR_VP_26_10_2019_2_100cm_Atabeya_2_FINAL-FINAL_SR_VP_26_10_2019_2_100cm_Atabeya_2_FINAL_1_29	K00856	116.3	123	1.9e-36	adenosine kinase [EC:2.7.1.20]
*	Atabeya-2	FINAL_SR_VP_26_10_2019_2_100cm_Atabeya_2_FINAL-FINAL_SR_VP_26_10_2019_2_100cm_Atabeya_2_FINAL_1_30	K00077	77.37	214.9	3.3e-64	2-dehydropantoate 2-reductase [EC:1.1.1.169]
*	Atabeya-2	FINAL_SR_VP_26_10_2019_2_100cm_Atabeya_2_FINAL-FINAL_SR_VP_26_10_2019_2_100cm_Atabeya_2_FINAL_1_32	K07739	379.27	749.2	9.4e-226	elongator complex protein 3 (tRNA carboxymethyluridine synthase) [EC:2.3.1.311]
*	Atabeya-2	FINAL_SR_VP_26_10_2019_2_100cm_Atabeya_2_FINAL-FINAL_SR_VP_26_10_2019_2_100cm_Atabeya_2_FINAL_1_34	K07496	26.73	143.4	2e-42	putative transposase
*	Atabeya-2	FINAL_SR_VP_26_10_2019_2_100cm_Atabeya_2_FINAL-FINAL_SR_VP_26_10_2019_2_100cm_Atabeya_2_FINAL_1_35	K01870	490.37	927.1	2.7e-279	isoleucyl-tRNA synthetase [EC:6.1.1.5]
*	Atabeya-2	FINAL_SR_VP_26_10_2019_2_100cm_Atabeya_2_FINAL-FINAL_SR_VP_26_10_2019_2_100cm_Atabeya_2_FINAL_1_37	K06950	52.23	106.4	3.8e-31	uncharacterized protein
*	Atabeya-2	FINAL_SR_VP_26_10_2019_2_100cm_Atabeya_2_FINAL-FINAL_SR_VP_26_10_2019_2_100cm_Atabeya_2_FINAL_1_40	K11260	76.1	79.8	3.1e-23	4Fe-4S ferredoxin
*	Atabeya-2	FINAL_SR_VP_26_10_2019_2_100cm_Atabeya_2_FINAL-FINAL_SR_VP_26_10_2019_2_100cm_Atabeya_2_FINAL_1_43	K15987	879.6	890.9	1e-268	K(+)-stimulated pyrophosphate-energized sodium pump [EC:7.2.3.1]
*	Atabeya-2	FINAL_SR_VP_26_10_2019_2_100cm_Atabeya_2_FINAL-FINAL_SR_VP_26_10_2019_2_100cm_Atabeya_2_FINAL_1_45	K00854	347.5	353.3	5.5e-106	xylulokinase [EC:2.7.1.17]
*	Atabeya-2	FINAL_SR_VP_26_10_2019_2_100cm_Atabeya_2_FINAL-FINAL_SR_VP_26_10_2019_2_100cm_Atabeya_2_FINAL_1_51	K18882	92.1	206.5	1.2e-61	DNA primase large subunit
*	Atabeya-2	FINAL_SR_VP_26_10_2019_2_100cm_Atabeya_2_FINAL-FINAL_SR_VP_26_10_2019_2_100cm_Atabeya_2_FINAL_1_52	K02683	245.5	349.3	5e-105	DNA primase small subunit [EC:2.7.7.102]
*	Atabeya-2	FINAL_SR_VP_26_10_2019_2_100cm_Atabeya_2_FINAL-FINAL_SR_VP_26_10_2019_2_100cm_Atabeya_2_FINAL_1_53	K03574	65.8	89.1	5.2e-26	8-oxo-dGTP diphosphatase [EC:3.6.1.55]
*	Atabeya-2	FINAL_SR_VP_26_10_2019_2_100cm_Atabeya_2_FINAL-FINAL_SR_VP_26_10_2019_2_100cm_Atabeya_2_FINAL_1_55	K13018	137.83	161.4	4.7e-48	UDP-2-acetamido-3-amino-2,3-dideoxy-glucuronate N-acetyltransferase [EC:2.3.1.201]
*	Atabeya-2	FINAL_SR_VP_26_10_2019_2_100cm_Atabeya_2_FINAL-FINAL_SR_VP_26_10_2019_2_100cm_Atabeya_2_FINAL_1_56	K00820	187.37	766.6	4.2e-231	glutamine---fructose-6-phosphate transaminase (isomerizing) [EC:2.6.1.16]
*	Atabeya-2	FINAL_SR_VP_26_10_2019_2_100cm_Atabeya_2_FINAL-FINAL_SR_VP_26_10_2019_2_100cm_Atabeya_2_FINAL_1_58	K02975	26.67	30.8	3.7e-08	small subunit ribosomal protein S25e
*	Atabeya-2	FINAL_SR_VP_26_10_2019_2_100cm_Atabeya_2_FINAL-FINAL_SR_VP_26_10_2019_2_100cm_Atabeya_2_FINAL_1_59	K09143	49.33	82.4	3.7e-24	uncharacterized protein
*	Atabeya-2	FINAL_SR_VP_26_10_2019_2_100cm_Atabeya_2_FINAL-FINAL_SR_VP_26_10_2019_2_100cm_Atabeya_2_FINAL_1_63	K03622	53.83	118.3	1.7e-35	archaea-specific DNA-binding protein
*	Atabeya-2	FINAL_SR_VP_26_10_2019_2_100cm_Atabeya_2_FINAL-FINAL_SR_VP_26_10_2019_2_100cm_Atabeya_2_FINAL_1_69	K07068	35.43	80.4	2.5e-23	uncharacterized protein
*	Atabeya-2	FINAL_SR_VP_26_10_2019_2_100cm_Atabeya_2_FINAL-FINAL_SR_VP_26_10_2019_2_100cm_Atabeya_2_FINAL_1_71	K07068	35.43	90.2	2.5e-26	uncharacterized protein
*	Atabeya-2	FINAL_SR_VP_26_10_2019_2_100cm_Atabeya_2_FINAL-FINAL_SR_VP_26_10_2019_2_100cm_Atabeya_2_FINAL_1_77	K06940	30.27	63	5.6e-18	uncharacterized protein
*	Atabeya-2	FINAL_SR_VP_26_10_2019_2_100cm_Atabeya_2_FINAL-FINAL_SR_VP_26_10_2019_2_100cm_Atabeya_2_FINAL_1_79	K00600	64.53	261.6	2.2e-78	glycine hydroxymethyltransferase [EC:2.1.2.1]
*	Atabeya-2	FINAL_SR_VP_26_10_2019_2_100cm_Atabeya_2_FINAL-FINAL_SR_VP_26_10_2019_2_100cm_Atabeya_2_FINAL_1_80	K01726	183.2	207.8	5.2e-62	gamma-carbonic anhydrase [EC:4.2.1.-]
*	Atabeya-2	FINAL_SR_VP_26_10_2019_2_100cm_Atabeya_2_FINAL-FINAL_SR_VP_26_10_2019_2_100cm_Atabeya_2_FINAL_1_81	K12188	66.1	68.6	7.7e-20	ESCRT-II complex subunit VPS22
*	Atabeya-2	FINAL_SR_VP_26_10_2019_2_100cm_Atabeya_2_FINAL-FINAL_SR_VP_26_10_2019_2_100cm_Atabeya_2_FINAL_1_90	K23356	54.8	134.2	8.2e-40	HTH-type transcriptional regulator, sugar sensing transcriptional regulator
*	Atabeya-2	FINAL_SR_VP_26_10_2019_2_100cm_Atabeya_2_FINAL-FINAL_SR_VP_26_10_2019_2_100cm_Atabeya_2_FINAL_1_92	K07755	126.57	321.1	2.2e-96	arsenite methyltransferase [EC:2.1.1.137]
*	Atabeya-2	FINAL_SR_VP_26_10_2019_2_100cm_Atabeya_2_FINAL-FINAL_SR_VP_26_10_2019_2_100cm_Atabeya_2_FINAL_1_131	K04656	152.63	879.3	3.3e-265	hydrogenase maturation protein HypF
*	Atabeya-2	FINAL_SR_VP_26_10_2019_2_100cm_Atabeya_2_FINAL-FINAL_SR_VP_26_10_2019_2_100cm_Atabeya_2_FINAL_1_133	K04653	38.3	101.8	6.3e-30	hydrogenase expression/formation protein HypC
*	Atabeya-2	FINAL_SR_VP_26_10_2019_2_100cm_Atabeya_2_FINAL-FINAL_SR_VP_26_10_2019_2_100cm_Atabeya_2_FINAL_1_134	K04652	115.67	285.2	1.4e-85	hydrogenase nickel incorporation protein HypB
*	Atabeya-2	FINAL_SR_VP_26_10_2019_2_100cm_Atabeya_2_FINAL-FINAL_SR_VP_26_10_2019_2_100cm_Atabeya_2_FINAL_1_135	K04651	34.9	120.9	5.4e-36	hydrogenase nickel incorporation protein HypA/HybF
*	Atabeya-2	FINAL_SR_VP_26_10_2019_2_100cm_Atabeya_2_FINAL-FINAL_SR_VP_26_10_2019_2_100cm_Atabeya_2_FINAL_1_136	K04654	197.9	503.6	6.6e-152	hydrogenase expression/formation protein HypD
*	Atabeya-2	FINAL_SR_VP_26_10_2019_2_100cm_Atabeya_2_FINAL-FINAL_SR_VP_26_10_2019_2_100cm_Atabeya_2_FINAL_1_138	K04655	156.97	403.5	2.2e-121	hydrogenase expression/formation protein HypE
*	Atabeya-2	FINAL_SR_VP_26_10_2019_2_100cm_Atabeya_2_FINAL-FINAL_SR_VP_26_10_2019_2_100cm_Atabeya_2_FINAL_1_140	K01990	259.17	331.5	1.4e-99	ABC-2 type transport system ATP-binding protein
*	Atabeya-2	FINAL_SR_VP_26_10_2019_2_100cm_Atabeya_2_FINAL-FINAL_SR_VP_26_10_2019_2_100cm_Atabeya_2_FINAL_1_142	K06950	52.23	140	2.1e-41	uncharacterized protein
*	Atabeya-2	FINAL_SR_VP_26_10_2019_2_100cm_Atabeya_2_FINAL-FINAL_SR_VP_26_10_2019_2_100cm_Atabeya_2_FINAL_1_145	K03671	112.3	140.2	1.3e-41	thioredoxin 1
*	Atabeya-2	FINAL_SR_VP_26_10_2019_2_100cm_Atabeya_2_FINAL-FINAL_SR_VP_26_10_2019_2_100cm_Atabeya_2_FINAL_1_147	K07068	35.43	82.3	6.3e-24	uncharacterized protein
*	Atabeya-2	FINAL_SR_VP_26_10_2019_2_100cm_Atabeya_2_FINAL-FINAL_SR_VP_26_10_2019_2_100cm_Atabeya_2_FINAL_1_148	K02503	88.8	126.9	1.5e-37	histidine triad (HIT) family protein
*	Atabeya-2	FINAL_SR_VP_26_10_2019_2_100cm_Atabeya_2_FINAL-FINAL_SR_VP_26_10_2019_2_100cm_Atabeya_2_FINAL_1_149	K01897	441.23	451.1	1.5e-135	long-chain acyl-CoA synthetase [EC:6.2.1.3]
*	Atabeya-2	FINAL_SR_VP_26_10_2019_2_100cm_Atabeya_2_FINAL-FINAL_SR_VP_26_10_2019_2_100cm_Atabeya_2_FINAL_1_151	K06039	66.83	110	9e-33	uncharacterized protein involved in oxidation of intracellular sulfur
*	Atabeya-2	FINAL_SR_VP_26_10_2019_2_100cm_Atabeya_2_FINAL-FINAL_SR_VP_26_10_2019_2_100cm_Atabeya_2_FINAL_1_156	K01439	277.4	308.9	1.1e-92	succinyl-diaminopimelate desuccinylase [EC:3.5.1.18]
*	Atabeya-2	FINAL_SR_VP_26_10_2019_2_100cm_Atabeya_2_FINAL-FINAL_SR_VP_26_10_2019_2_100cm_Atabeya_2_FINAL_1_157	K00672	211.8	287.3	1.8e-86	formylmethanofuran--tetrahydromethanopterin N-formyltransferase [EC:2.3.1.101]
*	Atabeya-2	FINAL_SR_VP_26_10_2019_2_100cm_Atabeya_2_FINAL-FINAL_SR_VP_26_10_2019_2_100cm_Atabeya_2_FINAL_1_158	K01945	139.63	342.4	7.2e-103	phosphoribosylamine---glycine ligase [EC:6.3.4.13]
*	Atabeya-2	FINAL_SR_VP_26_10_2019_2_100cm_Atabeya_2_FINAL-FINAL_SR_VP_26_10_2019_2_100cm_Atabeya_2_FINAL_1_159	K00764	190.47	623.7	6e-188	amidophosphoribosyltransferase [EC:2.4.2.14]
*	Atabeya-2	FINAL_SR_VP_26_10_2019_2_100cm_Atabeya_2_FINAL-FINAL_SR_VP_26_10_2019_2_100cm_Atabeya_2_FINAL_1_160	K23269	722.37	993.9	1.4e-299	phosphoribosylformylglycinamidine synthase subunit PurL [EC:6.3.5.3]
*	Atabeya-2	FINAL_SR_VP_26_10_2019_2_100cm_Atabeya_2_FINAL-FINAL_SR_VP_26_10_2019_2_100cm_Atabeya_2_FINAL_1_161	K23265	204.9	342.1	5.9e-103	phosphoribosylformylglycinamidine synthase subunit PurQ / glutaminase [EC:6.3.5.3 3.5.1.2]
*	Atabeya-2	FINAL_SR_VP_26_10_2019_2_100cm_Atabeya_2_FINAL-FINAL_SR_VP_26_10_2019_2_100cm_Atabeya_2_FINAL_1_162	K23264	36.77	44.7	2e-12	phosphoribosylformylglycinamidine synthase subunit PurS [EC:6.3.5.3]
*	Atabeya-2	FINAL_SR_VP_26_10_2019_2_100cm_Atabeya_2_FINAL-FINAL_SR_VP_26_10_2019_2_100cm_Atabeya_2_FINAL_1_163	K03389	324.63	348.4	1.1e-104	heterodisulfide reductase subunit B2 [EC:1.8.7.3 1.8.98.4 1.8.98.5 1.8.98.6]
*	Atabeya-2	FINAL_SR_VP_26_10_2019_2_100cm_Atabeya_2_FINAL-FINAL_SR_VP_26_10_2019_2_100cm_Atabeya_2_FINAL_1_164	K03390	120.03	183	1.2e-54	heterodisulfide reductase subunit C2 [EC:1.8.7.3 1.8.98.4 1.8.98.5 1.8.98.6]
*	Atabeya-2	FINAL_SR_VP_26_10_2019_2_100cm_Atabeya_2_FINAL-FINAL_SR_VP_26_10_2019_2_100cm_Atabeya_2_FINAL_1_166	K01439	277.4	300.5	4.1e-90	succinyl-diaminopimelate desuccinylase [EC:3.5.1.18]
*	Atabeya-2	FINAL_SR_VP_26_10_2019_2_100cm_Atabeya_2_FINAL-FINAL_SR_VP_26_10_2019_2_100cm_Atabeya_2_FINAL_1_169	K01953	96.47	183.4	1.2e-54	asparagine synthase (glutamine-hydrolysing) [EC:6.3.5.4]
*	Atabeya-2	FINAL_SR_VP_26_10_2019_2_100cm_Atabeya_2_FINAL-FINAL_SR_VP_26_10_2019_2_100cm_Atabeya_2_FINAL_1_174	K03055	89.4	91.6	3.3e-27	DNA-directed RNA polymerase subunit K [EC:2.7.7.6]
*	Atabeya-2	FINAL_SR_VP_26_10_2019_2_100cm_Atabeya_2_FINAL-FINAL_SR_VP_26_10_2019_2_100cm_Atabeya_2_FINAL_1_176	K03789	101.23	105.9	5e-31	[ribosomal protein S18]-alanine N-acetyltransferase [EC:2.3.1.266]
*	Atabeya-2	FINAL_SR_VP_26_10_2019_2_100cm_Atabeya_2_FINAL-FINAL_SR_VP_26_10_2019_2_100cm_Atabeya_2_FINAL_1_178	K00762	91.77	155.3	3.9e-46	orotate phosphoribosyltransferase [EC:2.4.2.10]
*	Atabeya-2	FINAL_SR_VP_26_10_2019_2_100cm_Atabeya_2_FINAL-FINAL_SR_VP_26_10_2019_2_100cm_Atabeya_2_FINAL_1_185	K17830	247.73	333.3	3.3e-100	digeranylgeranylglycerophospholipid reductase [EC:1.3.1.101 1.3.7.11]
*	Atabeya-2	FINAL_SR_VP_26_10_2019_2_100cm_Atabeya_2_FINAL-FINAL_SR_VP_26_10_2019_2_100cm_Atabeya_2_FINAL_1_186	K18855	285.77	290.6	2.8e-87	UDP-N-acetylglucosamine 3-dehydrogenase [EC:1.1.1.374]
*	Atabeya-2	FINAL_SR_VP_26_10_2019_2_100cm_Atabeya_2_FINAL-FINAL_SR_VP_26_10_2019_2_100cm_Atabeya_2_FINAL_1_188	K00441	222.57	347.7	2.1e-104	coenzyme F420 hydrogenase subunit beta [EC:1.12.98.1]
*	Atabeya-2	FINAL_SR_VP_26_10_2019_2_100cm_Atabeya_2_FINAL-FINAL_SR_VP_26_10_2019_2_100cm_Atabeya_2_FINAL_1_189	K23356	54.8	188.8	2.3e-56	HTH-type transcriptional regulator, sugar sensing transcriptional regulator
*	Atabeya-2	FINAL_SR_VP_26_10_2019_2_100cm_Atabeya_2_FINAL-FINAL_SR_VP_26_10_2019_2_100cm_Atabeya_2_FINAL_1_200	K18237	285.57	323	2.9e-97	ribose 1,5-bisphosphate isomerase [EC:5.3.1.29]
*	Atabeya-2	FINAL_SR_VP_26_10_2019_2_100cm_Atabeya_2_FINAL-FINAL_SR_VP_26_10_2019_2_100cm_Atabeya_2_FINAL_1_201	K18237	285.57	371.8	4e-112	ribose 1,5-bisphosphate isomerase [EC:5.3.1.29]
*	Atabeya-2	FINAL_SR_VP_26_10_2019_2_100cm_Atabeya_2_FINAL-FINAL_SR_VP_26_10_2019_2_100cm_Atabeya_2_FINAL_1_202	K01601	325.37	459.5	2e-138	ribulose-bisphosphate carboxylase large chain [EC:4.1.1.39]
*	Atabeya-2	FINAL_SR_VP_26_10_2019_2_100cm_Atabeya_2_FINAL-FINAL_SR_VP_26_10_2019_2_100cm_Atabeya_2_FINAL_1_203	K13280	64.6	103.2	2.7e-30	signal peptidase I [EC:3.4.21.89]
*	Atabeya-2	FINAL_SR_VP_26_10_2019_2_100cm_Atabeya_2_FINAL-FINAL_SR_VP_26_10_2019_2_100cm_Atabeya_2_FINAL_1_204	K09717	95.83	183.4	9.2e-55	uncharacterized protein
*	Atabeya-2	FINAL_SR_VP_26_10_2019_2_100cm_Atabeya_2_FINAL-FINAL_SR_VP_26_10_2019_2_100cm_Atabeya_2_FINAL_1_205	K10837	93.13	114.1	1.3e-33	O-phosphoseryl-tRNA(Sec) kinase [EC:2.7.1.164]
*	Atabeya-2	FINAL_SR_VP_26_10_2019_2_100cm_Atabeya_2_FINAL-FINAL_SR_VP_26_10_2019_2_100cm_Atabeya_2_FINAL_1_206	K03124	161	331.7	1.2e-99	transcription initiation factor TFIIB
*	Atabeya-2	FINAL_SR_VP_26_10_2019_2_100cm_Atabeya_2_FINAL-FINAL_SR_VP_26_10_2019_2_100cm_Atabeya_2_FINAL_1_208	K03120	37.37	202.3	1.9e-60	transcription initiation factor TFIID TATA-box-binding protein
*	Atabeya-2	FINAL_SR_VP_26_10_2019_2_100cm_Atabeya_2_FINAL-FINAL_SR_VP_26_10_2019_2_100cm_Atabeya_2_FINAL_1_210	K07123	152.57	348.4	4.9e-105	uncharacterized protein
*	Atabeya-2	FINAL_SR_VP_26_10_2019_2_100cm_Atabeya_2_FINAL-FINAL_SR_VP_26_10_2019_2_100cm_Atabeya_2_FINAL_1_212	K03341	182.8	474.6	5.5e-143	O-phospho-L-seryl-tRNASec:L-selenocysteinyl-tRNA synthase [EC:2.9.1.2]
*	Atabeya-2	FINAL_SR_VP_26_10_2019_2_100cm_Atabeya_2_FINAL-FINAL_SR_VP_26_10_2019_2_100cm_Atabeya_2_FINAL_1_213	K03833	316.4	379.5	6e-114	selenocysteine-specific elongation factor
*	Atabeya-2	FINAL_SR_VP_26_10_2019_2_100cm_Atabeya_2_FINAL-FINAL_SR_VP_26_10_2019_2_100cm_Atabeya_2_FINAL_1_214	K09717	95.83	210.8	4.4e-63	uncharacterized protein
*	Atabeya-2	FINAL_SR_VP_26_10_2019_2_100cm_Atabeya_2_FINAL-FINAL_SR_VP_26_10_2019_2_100cm_Atabeya_2_FINAL_1_218	K01170	94.2	170.2	8.7e-51	tRNA-intron endonuclease, archaea type [EC:4.6.1.16]
*	Atabeya-2	FINAL_SR_VP_26_10_2019_2_100cm_Atabeya_2_FINAL-FINAL_SR_VP_26_10_2019_2_100cm_Atabeya_2_FINAL_1_219	K07220	58.5	97.3	1.7e-28	uncharacterized protein
*	Atabeya-2	FINAL_SR_VP_26_10_2019_2_100cm_Atabeya_2_FINAL-FINAL_SR_VP_26_10_2019_2_100cm_Atabeya_2_FINAL_1_220	K23356	54.8	152.1	3.1e-45	HTH-type transcriptional regulator, sugar sensing transcriptional regulator
*	Atabeya-2	FINAL_SR_VP_26_10_2019_2_100cm_Atabeya_2_FINAL-FINAL_SR_VP_26_10_2019_2_100cm_Atabeya_2_FINAL_1_223	K01712	269.77	809.1	6.3e-244	urocanate hydratase [EC:4.2.1.49]
*	Atabeya-2	FINAL_SR_VP_26_10_2019_2_100cm_Atabeya_2_FINAL-FINAL_SR_VP_26_10_2019_2_100cm_Atabeya_2_FINAL_1_225	K22206	207.23	256.9	3.4e-77	XRE family transcriptional regulator, thiamine biosynthesis regulator
*	Atabeya-2	FINAL_SR_VP_26_10_2019_2_100cm_Atabeya_2_FINAL-FINAL_SR_VP_26_10_2019_2_100cm_Atabeya_2_FINAL_1_226	K04655	156.97	195.5	2.3e-58	hydrogenase expression/formation protein HypE
*	Atabeya-2	FINAL_SR_VP_26_10_2019_2_100cm_Atabeya_2_FINAL-FINAL_SR_VP_26_10_2019_2_100cm_Atabeya_2_FINAL_1_228	K01745	426.03	773.2	5.7e-233	histidine ammonia-lyase [EC:4.3.1.3]
[truncated: 2,333 more rows]

## Sheet: Interproscanv5.6.1-93.0-64
Genome	Protein accession	Sequence MD5 digest	SequenceLength	Analysis	Signature accession	Signature description	Start	Stop	Evalue	Status	Date	InterPro accession	InterPro description	Gene Ontology Term (GO)
[truncated: 52,451 more rows]

[truncated: 5 more sheets: MEBsv2_Pfamv34.0, HADEG_Alkanes, METABOLICv4, dbcan, MEROPSv12.4]
