# Supplementary material for: Asgard archaea modulate potential methanogenesis substrates in wetland soil
Source: Nat Commun. 2024 Jul 31;15:6384. doi: 10.1038/s41467-024-49872-z (PMC11291895; doi:10.1038/s41467-024-49872-z)
Supplement: Supplementary file 4 — Supplementary Data 1-11 [file 41467_2024_49872_MOESM4_ESM.zip › Supplementary Data/Valentin-Alvarado_Supplementary Data 1-11.xlsx]

## Sheet: Supp. Data 1
Supplementary Data 1: Overall genomic statistics of complete genomes, MAGs and 245 public Asgard reference genomes downloaded from Bacterial and Viral Bioinformatics Resource Center (BV-BRC), database on March 20th, 2022 BCR
MAGs ID	Length (bp)	GC-content	Present Markers	Completeness	Redundancy	Contigs	N50	L50	N90	L90	CDs
Candidatus_Jordarchaeum_sp_JNZ_1113	1834843	0.48	101	0.771	1.0297	219	9815	59	4356	168	1998
Candidatus_Jordarchaeum_sp_strain_MAG_183	2268756	0.48	103	0.7863	1.0194	552	4682	153	2216	435	2706
Candidatus_Jordarchaeum_sp_LHC_1308	1897842	0.48	115	0.8779	1.0435	120	22881	27	7840	85	1964
JZ_Freyarchaeota_48_57_curatedcontigs	2289635	0.48	127	0.9695	1.0472	125	24627	30	8919	88	2400
Asgard_group_archaeon_strain_LC20	2895412	0.46	114	0.8702	1.0439	412	8743	80	3154	310	3403
Asgard_group_archaeon_strain_LC30	2881860	0.46	119	0.9084	1.0504	284	13290	64	4761	205	3163
SR-VP_9_9_2021_81_5A_0_75m_PACBIO_HIFI_HIFIASM_META_1231	2695404	0.47	127	0.9695	1.0157	1	2695404	1	2695404	1	2715
SRVP_Atabeyarchaeota_1_curatedFINAL	2808651	0.5	125	0.9542	1.016	1	2808651	1	2808651	1	2782
SRVP_Atabeyarchaeota_2_curatedFINAL	2756679	0.47	127	0.9695	1.0157	1	2756679	1	2756679	1	2775
QZM_A3_Freyarchaeota_42_46_curatedcontigs	3787850	0.42	125	0.9542	1.04	234	21470	51	7700	159	3744
1-05m_2_bin_Ata-3_Np-based	3002151	0.46	117	0.8931	1.0855	52	96435	10	22028	33	3065
SR-VP_9_9_2021_81_5A_0_75m_PACBIO_HIFI_HIFIASM_META_45	3580761	0.41	126	0.9618	1.0238	1	3580761	1	3580761	1	3315
SRVP_Atabeyarchaeota_2_NP_curatedFINAL	2792527	0.47	126	0.9618	1.0794	1	2792527	1	2792527	1	2921
SRVP_Freyarchaeota_curatedFINAL	3576204	0.41	126	0.9618	1.0238	1	3576204	1	3576204	1	3307
	`
CheckM2 results based on our vernal pool Asgard genomes and publicy realted genomes either from ggkbase or NCBI.
Name	Completeness	Contamination	Completeness_Model_Used	Translation_Table_Used	Coding_Density	Contig_N50	Average_Gene_Length	Genome_Size	GC_Content	Total_Coding_Sequences	Additional_Notes
1-05m_2_bin_Ata-3_Np-based	94.1	9.81	Gradient Boost (General Model)	11	0.852	96435	278.553	3002151	0.46	3065	None
GCA_019058495_1_ASM1905849v1	94.43	5.85	Gradient Boost (General Model)	11	0.837	13290	255.392	2881860	0.46	3155	None
GCA_019058575_1_ASM1905857v1	77.88	3.46	Gradient Boost (General Model)	11	0.818	8743	234.274	2895412	0.46	3379	None
JZ_Freyarchaeota_48_57_curated.contigs	92.13	8.39	Gradient Boost (General Model)	11	0.863	24627	275.312	2289635	0.48	2400	None
QZM_A3_Freyarchaeota_42_46_curated.contigs	95.49	5.14	Gradient Boost (General Model)	11	0.802	21470	271.259	3787850	0.42	3738	None
SR-VP_9_9_2021_23_2A_1_4m_vamb_21756.contigs	90.7	4.4	Gradient Boost (General Model)	11	0.854	42131	276.979	2405181	0.47	2475	None
SR-VP_9_9_2021_29_2B_1_6m_likely-Atabeyarchaeota-related_6457.contigs	60.07	2.98	Gradient Boost (General Model)	11	0.86	3444	228.718	1753530	0.47	2203	None
SR-VP_9_9_2021_43_3A_1_55m_Likely_Atabeyarchaeota-1-related_47_10.contigs	91.39	12.04	Gradient Boost (General Model)	11	0.857	16457	262.898	2872904	0.47	3127	None
SR-VP_9_9_2021_43_3A_1_55m_metabat2_2370.contigs	83.42	1.67	Gradient Boost (General Model)	11	0.866	10475	266.69	1562455	0.52	1695	None
SR-VP_9_9_2021_46_3B_1_75m_vamb_49157.contigs	68.01	3.12	Gradient Boost (General Model)	11	0.85	52738	282.277	1973320	0.49	1984	None
SR-VP_9_9_2021_65_4B_1_25m_Atabeyarchaeota-1_49_37.contigs	87.35	8.12	Gradient Boost (General Model)	11	0.849	29548	272.701	2689209	0.49	2796	None
SR-VP_9_9_2021_75_5A_0_95m_2_potentially_Atabeyarchaeota_2_46_348.contigs	60.25	0.01	Gradient Boost (General Model)	11	0.835	289912	238.608	289912	0.46	339	None
SR-VP_9_9_2021_75_5A_0_95m_Atabeyarchaeota_47_71.contigs	97.02	7.66	Gradient Boost (General Model)	11	0.855	32214	270.664	2776944	0.47	2931	None
SR-VP_9_9_2021_81_5A_0_75m_PACBIO_HIFI_HIFIASM_META_1231	97.54	6.24	Gradient Boost (General Model)	11	0.854	2695404	283.032	2695404	0.47	2715	None
SR-VP_9_9_2021_81_5A_0_75m_PACBIO_HIFI_HIFIASM_META_271	96.69	6.4	Gradient Boost (General Model)	11	0.856	2581146	282.808	2581146	0.47	2610	None
SR-VP_9_9_2021_81_5A_0_75m_PACBIO_HIFI_HIFIASM_META_45	100	5.56	Gradient Boost (General Model)	11	0.82	3580761	295.712	3580761	0.41	3315	None
SR-VP_9_9_2021_87_5B_1_2m_2_Freyarchaeota_41_19.contigs	100	5.56	Gradient Boost (General Model)	11	0.82	3102565	295.583	3579201	0.41	3314	None
SR-VP_9_9_2021_87_5B_1_2m_2_Possibly_Asgard_49_12.contigs	50.96	2.29	Neural Network (Specific Model)	11	0.847	1411153	296.961	1411153	0.49	1344	None
SR-VP_9_9_2021_87_5B_1_2m_Freyarchaeota_41_6.contigs	81.56	7.11	Gradient Boost (General Model)	11	0.817	5815	240.386	2565959	0.41	2914	None
SRVP_Atabeyarchaeota_1_curated.FINAL	96.92	5.08	Gradient Boost (General Model)	11	0.844	2808651	284.756	2808651	0.5	2782	None
SRVP_Atabeyarchaeota_2_NP_curated.FINAL	96.22	6.52	Gradient Boost (General Model)	11	0.85	2792527	271.568	2792527	0.47	2921	None
SRVP_Atabeyarchaeota_2_curated.FINAL	97.25	6.32	Gradient Boost (General Model)	11	0.854	2756679	283.187	2756679	0.47	2775	None
SRVP_Freyarchaeota_curated.FINAL	100	5.56	Gradient Boost (General Model)	11	0.82	3576204	296.059	3576204	0.41	3307	None

## Sheet: Supp. Data 2
Supplementary Data 2: Average amino acid identity (AAI) comparision of Atabeyarchaeia and Freyaerchaeia genomes and phylogenetically related Asgardarchaeota phyla.
Genome A	Genes in A	Genome B	Genes in B	# orthologous genes	Mean AAI	Std AAI	Orthologous fraction (OF)
SR-VP_9_9_2021_81_5A_0_75m_PACBIO_HIFI_HIFIASM_META_1231	2714	SRVP_Freyarchaeota_curated.FINAL	3307	903	49.93	10.7	33.27
QZM_A3_Freyarchaeota_42_46_curated.contigs	3551	SR-VP_9_9_2021_81_5A_0_75m_PACBIO_HIFI_HIFIASM_META_1231	2714	879	49.73	10.31	32.39
QZM_A3_Freyarchaeota_42_46_curated.contigs	3551	SRVP_Freyarchaeota_curated.FINAL	3307	2094	74.58	10.71	63.32
Candidatus_Jordarchaeum_sp._JNZ_1113	1835	Asgard_group_archaeon_strain_LC20	3079	417	47.87	9.99	22.72
Candidatus_Jordarchaeum_sp._JNZ_1113	1835	SRVP_Atabeyarchaeota_1_curated.FINAL	2782	550	48.21	9.58	29.97
Candidatus_Jordarchaeum_sp._JNZ_1113	1835	SR-VP_9_9_2021_81_5A_0_75m_PACBIO_HIFI_HIFIASM_META_45	3315	967	54.54	10.98	52.7
Candidatus_Jordarchaeum_sp._JNZ_1113	1835	QZM_A3_Freyarchaeota_42_46_curated.contigs	3551	993	55.66	11.49	54.11
Candidatus_Jordarchaeum_sp._JNZ_1113	1835	SR-VP_9_9_2021_81_5A_0_75m_PACBIO_HIFI_HIFIASM_META_1231	2714	558	48.39	9.7	30.41
Candidatus_Jordarchaeum_sp._JNZ_1113	1835	SRVP_Freyarchaeota_curated.FINAL	3307	967	54.55	10.99	52.7
SRVP_Atabeyarchaeota_1_curated.FINAL	2782	SR-VP_9_9_2021_81_5A_0_75m_PACBIO_HIFI_HIFIASM_META_45	3315	881	49.66	10.6	31.67
SRVP_Atabeyarchaeota_1_curated.FINAL	2782	QZM_A3_Freyarchaeota_42_46_curated.contigs	3551	868	49.25	10.17	31.2
SRVP_Atabeyarchaeota_1_curated.FINAL	2782	SR-VP_9_9_2021_81_5A_0_75m_PACBIO_HIFI_HIFIASM_META_1231	2714	1904	69.48	12.28	70.15
SRVP_Atabeyarchaeota_1_curated.FINAL	2782	SRVP_Freyarchaeota_curated.FINAL	3307	881	49.69	10.63	31.67
Asgard_group_archaeon_strain_LC20	3079	SRVP_Atabeyarchaeota_1_curated.FINAL	2782	1286	71.58	12.5	46.23
Asgard_group_archaeon_strain_LC20	3079	SR-VP_9_9_2021_81_5A_0_75m_PACBIO_HIFI_HIFIASM_META_45	3315	674	49.83	11.26	21.89
Asgard_group_archaeon_strain_LC20	3079	QZM_A3_Freyarchaeota_42_46_curated.contigs	3551	656	49.48	10.83	21.31
Asgard_group_archaeon_strain_LC20	3079	SR-VP_9_9_2021_81_5A_0_75m_PACBIO_HIFI_HIFIASM_META_1231	2714	1277	70.64	12.43	47.05
Asgard_group_archaeon_strain_LC20	3079	SRVP_Freyarchaeota_curated.FINAL	3307	674	49.84	11.25	21.89
Candidatus_Jordarchaeum_sp._LHC_1308	1870	Candidatus_Jordarchaeum_sp._JNZ_1113	1835	1182	82.9	9.47	64.41
Candidatus_Jordarchaeum_sp._LHC_1308	1870	Asgard_group_archaeon_strain_LC20	3079	465	47.74	10.25	24.87
Candidatus_Jordarchaeum_sp._LHC_1308	1870	SRVP_Atabeyarchaeota_1_curated.FINAL	2782	617	47.7	9.85	32.99
Candidatus_Jordarchaeum_sp._LHC_1308	1870	SR-VP_9_9_2021_81_5A_0_75m_PACBIO_HIFI_HIFIASM_META_45	3315	1022	54.68	10.73	54.65
Candidatus_Jordarchaeum_sp._LHC_1308	1870	QZM_A3_Freyarchaeota_42_46_curated.contigs	3551	1076	55.56	11.21	57.54
Candidatus_Jordarchaeum_sp._LHC_1308	1870	SR-VP_9_9_2021_81_5A_0_75m_PACBIO_HIFI_HIFIASM_META_1231	2714	613	48.04	9.93	32.78
Candidatus_Jordarchaeum_sp._LHC_1308	1870	SRVP_Freyarchaeota_curated.FINAL	3307	1023	54.69	10.72	54.71
SR-VP_9_9_2021_81_5A_0_75m_PACBIO_HIFI_HIFIASM_META_45	3315	QZM_A3_Freyarchaeota_42_46_curated.contigs	3551	2092	74.57	10.72	63.11
SR-VP_9_9_2021_81_5A_0_75m_PACBIO_HIFI_HIFIASM_META_45	3315	SR-VP_9_9_2021_81_5A_0_75m_PACBIO_HIFI_HIFIASM_META_1231	2714	904	49.92	10.67	33.31
SR-VP_9_9_2021_81_5A_0_75m_PACBIO_HIFI_HIFIASM_META_45	3315	SRVP_Freyarchaeota_curated.FINAL	3307	3253	99.99	0.27	98.37
JZ_Freyarchaeota_48_57_curated.contigs	2329	Candidatus_Jordarchaeum_sp._LHC_1308	1870	1462	82.98	8.9	78.18
JZ_Freyarchaeota_48_57_curated.contigs	2329	Candidatus_Jordarchaeum_sp._JNZ_1113	1835	1518	99.67	3.76	82.72
JZ_Freyarchaeota_48_57_curated.contigs	2329	Asgard_group_archaeon_strain_LC20	3079	521	48.23	9.84	22.37
JZ_Freyarchaeota_48_57_curated.contigs	2329	SRVP_Atabeyarchaeota_1_curated.FINAL	2782	697	48.07	9.57	29.93
JZ_Freyarchaeota_48_57_curated.contigs	2329	SR-VP_9_9_2021_81_5A_0_75m_PACBIO_HIFI_HIFIASM_META_45	3315	1229	54.94	10.97	52.77
JZ_Freyarchaeota_48_57_curated.contigs	2329	QZM_A3_Freyarchaeota_42_46_curated.contigs	3551	1289	55.9	11.42	55.35
JZ_Freyarchaeota_48_57_curated.contigs	2329	SR-VP_9_9_2021_81_5A_0_75m_PACBIO_HIFI_HIFIASM_META_1231	2714	691	48.43	9.64	29.67
JZ_Freyarchaeota_48_57_curated.contigs	2329	SRVP_Freyarchaeota_curated.FINAL	3307	1230	54.95	10.96	52.81
Candidatus_Jordarchaeum_sp._strain_MAG_183	2303	JZ_Freyarchaeota_48_57_curated.contigs	2329	792	55.92	10.96	34.39
Candidatus_Jordarchaeum_sp._strain_MAG_183	2303	Candidatus_Jordarchaeum_sp._LHC_1308	1870	679	55.62	10.98	36.31
Candidatus_Jordarchaeum_sp._strain_MAG_183	2303	Candidatus_Jordarchaeum_sp._JNZ_1113	1835	623	55.84	10.8	33.95
Candidatus_Jordarchaeum_sp._strain_MAG_183	2303	Asgard_group_archaeon_strain_LC20	3079	440	47.76	10.01	19.11
Candidatus_Jordarchaeum_sp._strain_MAG_183	2303	SRVP_Atabeyarchaeota_1_curated.FINAL	2782	547	48	10.09	23.75
Candidatus_Jordarchaeum_sp._strain_MAG_183	2303	SR-VP_9_9_2021_81_5A_0_75m_PACBIO_HIFI_HIFIASM_META_45	3315	1206	73.28	11.44	52.37
Candidatus_Jordarchaeum_sp._strain_MAG_183	2303	QZM_A3_Freyarchaeota_42_46_curated.contigs	3551	1328	74.22	11.47	57.66
Candidatus_Jordarchaeum_sp._strain_MAG_183	2303	SR-VP_9_9_2021_81_5A_0_75m_PACBIO_HIFI_HIFIASM_META_1231	2714	550	48.46	10.12	23.88
Candidatus_Jordarchaeum_sp._strain_MAG_183	2303	SRVP_Freyarchaeota_curated.FINAL	3307	1207	73.28	11.44	52.41
1-05m_2_bin_Ata-3_Np-based	3032	SRVP_Atabeyarchaeota_2_NP_curated.FINAL	2921	1927	71.36	12.17	65.97
1-05m_2_bin_Ata-3_Np-based	3032	Candidatus_Jordarchaeum_sp._strain_MAG_183	2303	544	48.49	10.07	23.62
1-05m_2_bin_Ata-3_Np-based	3032	JZ_Freyarchaeota_48_57_curated.contigs	2329	705	48.32	9.72	30.27
1-05m_2_bin_Ata-3_Np-based	3032	Candidatus_Jordarchaeum_sp._LHC_1308	1870	609	48.25	9.64	32.57
1-05m_2_bin_Ata-3_Np-based	3032	Candidatus_Jordarchaeum_sp._JNZ_1113	1835	573	48.17	9.75	31.23
1-05m_2_bin_Ata-3_Np-based	3032	Asgard_group_archaeon_strain_LC20	3079	1419	89.16	11.23	46.8
1-05m_2_bin_Ata-3_Np-based	3032	SRVP_Atabeyarchaeota_1_curated.FINAL	2782	1943	71.83	12.38	69.84
1-05m_2_bin_Ata-3_Np-based	3032	SR-VP_9_9_2021_81_5A_0_75m_PACBIO_HIFI_HIFIASM_META_45	3315	915	50.3	10.89	30.18
1-05m_2_bin_Ata-3_Np-based	3032	QZM_A3_Freyarchaeota_42_46_curated.contigs	3551	899	50.09	10.4	29.65
1-05m_2_bin_Ata-3_Np-based	3032	SR-VP_9_9_2021_81_5A_0_75m_PACBIO_HIFI_HIFIASM_META_1231	2714	1964	71.47	12.1	72.37
1-05m_2_bin_Ata-3_Np-based	3032	SRVP_Freyarchaeota_curated.FINAL	3307	915	50.33	10.91	30.18
SRVP_Atabeyarchaeota_2_NP_curated.FINAL	2921	Candidatus_Jordarchaeum_sp._strain_MAG_183	2303	534	48.4	10.08	23.19
SRVP_Atabeyarchaeota_2_NP_curated.FINAL	2921	JZ_Freyarchaeota_48_57_curated.contigs	2329	673	48.36	9.6	28.9
SRVP_Atabeyarchaeota_2_NP_curated.FINAL	2921	Candidatus_Jordarchaeum_sp._LHC_1308	1870	587	48.05	9.84	31.39
SRVP_Atabeyarchaeota_2_NP_curated.FINAL	2921	Candidatus_Jordarchaeum_sp._JNZ_1113	1835	542	48.28	9.66	29.54
SRVP_Atabeyarchaeota_2_NP_curated.FINAL	2921	Asgard_group_archaeon_strain_LC20	3079	1265	70.72	12.27	43.31
SRVP_Atabeyarchaeota_2_NP_curated.FINAL	2921	SRVP_Atabeyarchaeota_1_curated.FINAL	2782	1878	69.42	12.37	67.51
SRVP_Atabeyarchaeota_2_NP_curated.FINAL	2921	SR-VP_9_9_2021_81_5A_0_75m_PACBIO_HIFI_HIFIASM_META_45	3315	880	49.76	10.66	30.13
SRVP_Atabeyarchaeota_2_NP_curated.FINAL	2921	QZM_A3_Freyarchaeota_42_46_curated.contigs	3551	850	49.74	10.3	29.1
SRVP_Atabeyarchaeota_2_NP_curated.FINAL	2921	SR-VP_9_9_2021_81_5A_0_75m_PACBIO_HIFI_HIFIASM_META_1231	2714	2608	99.78	1.81	96.09
SRVP_Atabeyarchaeota_2_NP_curated.FINAL	2921	SRVP_Freyarchaeota_curated.FINAL	3307	880	49.79	10.68	30.13
Asgard_group_archaeon_strain_LC30	2956	SRVP_Atabeyarchaeota_2_curated.FINAL	2774	1671	71.11	11.98	60.24
Asgard_group_archaeon_strain_LC30	2956	1-05m_2_bin_Ata-3_Np-based	3032	1886	89.74	10.08	63.8
Asgard_group_archaeon_strain_LC30	2956	SRVP_Atabeyarchaeota_2_NP_curated.FINAL	2921	1614	70.97	12.05	55.26
Asgard_group_archaeon_strain_LC30	2956	Candidatus_Jordarchaeum_sp._strain_MAG_183	2303	526	48.27	10.27	22.84
Asgard_group_archaeon_strain_LC30	2956	JZ_Freyarchaeota_48_57_curated.contigs	2329	650	48.55	9.92	27.91
Asgard_group_archaeon_strain_LC30	2956	Candidatus_Jordarchaeum_sp._LHC_1308	1870	563	48.44	9.86	30.11
Asgard_group_archaeon_strain_LC30	2956	Candidatus_Jordarchaeum_sp._JNZ_1113	1835	540	48.33	9.97	29.43
Asgard_group_archaeon_strain_LC30	2956	Asgard_group_archaeon_strain_LC20	3079	1812	99.08	5.34	61.3
Asgard_group_archaeon_strain_LC30	2956	SRVP_Atabeyarchaeota_1_curated.FINAL	2782	1673	71.87	12.1	60.14
Asgard_group_archaeon_strain_LC30	2956	SR-VP_9_9_2021_81_5A_0_75m_PACBIO_HIFI_HIFIASM_META_45	3315	818	49.97	10.91	27.67
Asgard_group_archaeon_strain_LC30	2956	QZM_A3_Freyarchaeota_42_46_curated.contigs	3551	833	49.79	10.77	28.18
Asgard_group_archaeon_strain_LC30	2956	SR-VP_9_9_2021_81_5A_0_75m_PACBIO_HIFI_HIFIASM_META_1231	2714	1643	71.05	12.01	60.54
Asgard_group_archaeon_strain_LC30	2956	SRVP_Freyarchaeota_curated.FINAL	3307	818	49.99	10.94	27.67
SRVP_Atabeyarchaeota_2_curated.FINAL	2774	1-05m_2_bin_Ata-3_Np-based	3032	2002	71.51	12.12	72.17
SRVP_Atabeyarchaeota_2_curated.FINAL	2774	SRVP_Atabeyarchaeota_2_NP_curated.FINAL	2921	2653	99.83	1.48	95.64
SRVP_Atabeyarchaeota_2_curated.FINAL	2774	Candidatus_Jordarchaeum_sp._strain_MAG_183	2303	553	48.5	10.09	24.01
SRVP_Atabeyarchaeota_2_curated.FINAL	2774	JZ_Freyarchaeota_48_57_curated.contigs	2329	695	48.45	9.62	29.84
SRVP_Atabeyarchaeota_2_curated.FINAL	2774	Candidatus_Jordarchaeum_sp._LHC_1308	1870	615	48.05	9.94	32.89
SRVP_Atabeyarchaeota_2_curated.FINAL	2774	Candidatus_Jordarchaeum_sp._JNZ_1113	1835	561	48.4	9.69	30.57
SRVP_Atabeyarchaeota_2_curated.FINAL	2774	Asgard_group_archaeon_strain_LC20	3079	1287	70.74	12.31	46.4
SRVP_Atabeyarchaeota_2_curated.FINAL	2774	SRVP_Atabeyarchaeota_1_curated.FINAL	2782	1941	69.58	12.37	69.97
SRVP_Atabeyarchaeota_2_curated.FINAL	2774	SR-VP_9_9_2021_81_5A_0_75m_PACBIO_HIFI_HIFIASM_META_45	3315	913	49.88	10.68	32.91
SRVP_Atabeyarchaeota_2_curated.FINAL	2774	QZM_A3_Freyarchaeota_42_46_curated.contigs	3551	883	49.74	10.3	31.83
SRVP_Atabeyarchaeota_2_curated.FINAL	2774	SR-VP_9_9_2021_81_5A_0_75m_PACBIO_HIFI_HIFIASM_META_1231	2714	2698	99.96	1.02	99.41
SRVP_Atabeyarchaeota_2_curated.FINAL	2774	SRVP_Freyarchaeota_curated.FINAL	3307	913	49.91	10.7	32.91

## Sheet: Supp. Data 3
Supplementary Data 3: GTDB version 2.3.0: These results shows our genomes but also publicly available genomes used for the comparative genomic analyses
MAGs	classification	fastani_reference	fastani_reference_radius	fastani_taxonomy	fastani_ani	fastani_af	closest_placement_reference	closest_placement_radius	closest_placement_taxonomy	closest_placement_ani	closest_placement_af	pplacer_taxonomy	classification_method	note	other_related_references(genome_id,species_name,radius,ANI,AF)	msa_percent	translation_table	red_value	warnings
1-05m_2_bin_Ata-3_Np-based	d__Archaea;p__Asgardarchaeota;c__LC30;o__LC30;f__LC30;g__LC30;s__	N/A	N/A	N/A	N/A	N/A	GCA_019058495.1	95	d__Archaea;p__Asgardarchaeota;c__LC30;o__LC30;f__LC30;g__LC30;s__LC30 sp019058495	90.4	0.774	d__Archaea;p__Asgardarchaeota;c__;o__;f__;g__;s__	taxonomic classification defined by topology and ANI	N/A	N/A	91.9	11	0.95504	Genome not assigned to closest species as it falls outside its pre-defined ANI radius
JZ_Freyarchaeota_48_57_curated.contigs	d__Archaea;p__Asgardarchaeota;c__Jordarchaeia;o__Jordarchaeales;f__DTBI01;g__DTBI01;s__DTBI01 sp019057715	GCA_019057715.1	95	d__Archaea;p__Asgardarchaeota;c__Jordarchaeia;o__Jordarchaeales;f__DTBI01;g__DTBI01;s__DTBI01 sp019057715	99.82	0.847	GCA_019057715.1	95	d__Archaea;p__Asgardarchaeota;c__Jordarchaeia;o__Jordarchaeales;f__DTBI01;g__DTBI01;s__DTBI01 sp019057715	99.82	0.847	d__Archaea;p__Asgardarchaeota;c__Jordarchaeia;o__Jordarchaeales;f__DTBI01;g__DTBI01;s__	taxonomic classification defined by topology and ANI	topological placement and ANI have congruent species assignments	GCA_019057675.1, s__DTBI01 sp019057675, 95.0, 80.08, 0.669	93.68	11	N/A	N/A
QZM_A3_Freyarchaeota_42_46_curated.contigs	d__Archaea;p__Asgardarchaeota;c__Jordarchaeia;o__Jordarchaeales;f__Jordarchaeaceae;g__;s__	N/A	N/A	N/A	N/A	N/A	GCA_019056875.1	95	d__Archaea;p__Asgardarchaeota;c__Jordarchaeia;o__Jordarchaeales;f__Jordarchaeaceae;g__Jordarchaeum;s__Jordarchaeum madagascariense	77.16	0.302	d__Archaea;p__Asgardarchaeota;c__Jordarchaeia;o__Jordarchaeales;f__;g__;s__	taxonomic classification defined by topology and ANI	N/A	N/A	94.6	11	0.80406	N/A
SR-VP_9_9_2021_23_2A_1_4m_vamb_21756.contigs	d__Archaea;p__Asgardarchaeota;c__LC30;o__LC30;f__LC30;g__;s__	N/A	N/A	N/A	N/A	N/A	GCA_019058495.1	95	d__Archaea;p__Asgardarchaeota;c__LC30;o__LC30;f__LC30;g__LC30;s__LC30 sp019058495	77.86	0.122	d__Archaea;p__Asgardarchaeota;c__;o__;f__;g__;s__	taxonomic classification defined by topology and ANI	N/A	N/A	87.74	11	0.80795	N/A
SR-VP_9_9_2021_46_3B_1_75m_vamb_49157.contigs	d__Archaea;p__Asgardarchaeota;c__LC30;o__LC30;f__LC30;g__LC30;s__	N/A	N/A	N/A	N/A	N/A	GCA_019058495.1	95	d__Archaea;p__Asgardarchaeota;c__LC30;o__LC30;f__LC30;g__LC30;s__LC30 sp019058495	77.48	0.128	d__Archaea;p__Asgardarchaeota;c__;o__;f__;g__;s__	taxonomic classification defined by topology and ANI	N/A	N/A	73.86	11	0.84702	N/A
SR-VP_9_9_2021_65_4B_1_25m_Atabeyarchaeota-1_49_37.contigs	d__Archaea;p__Asgardarchaeota;c__LC30;o__LC30;f__LC30;g__LC30;s__	N/A	N/A	N/A	N/A	N/A	GCA_019058495.1	95	d__Archaea;p__Asgardarchaeota;c__LC30;o__LC30;f__LC30;g__LC30;s__LC30 sp019058495	77.24	0.124	d__Archaea;p__Asgardarchaeota;c__;o__;f__;g__;s__	taxonomic classification defined by topology and ANI	N/A	N/A	88.68	11	0.84905	N/A
SR-VP_9_9_2021_75_5A_0_95m_Atabeyarchaeota_47_71.contigs	d__Archaea;p__Asgardarchaeota;c__LC30;o__LC30;f__LC30;g__;s__	N/A	N/A	N/A	N/A	N/A	GCA_019058495.1	95	d__Archaea;p__Asgardarchaeota;c__LC30;o__LC30;f__LC30;g__LC30;s__LC30 sp019058495	77.78	0.114	d__Archaea;p__Asgardarchaeota;c__;o__;f__;g__;s__	taxonomic classification defined by topology and ANI	N/A	N/A	95.25	11	0.81019	N/A
SR-VP_9_9_2021_81_5A_0_75m_PACBIO_HIFI_HIFIASM_META_1231	d__Archaea;p__Asgardarchaeota;c__LC30;o__LC30;f__LC30;g__;s__	N/A	N/A	N/A	N/A	N/A	GCA_019058495.1	95	d__Archaea;p__Asgardarchaeota;c__LC30;o__LC30;f__LC30;g__LC30;s__LC30 sp019058495	77.75	0.119	d__Archaea;p__Asgardarchaeota;c__;o__;f__;g__;s__	taxonomic classification defined by topology and ANI	N/A	N/A	96.18	11	0.81059	N/A
SR-VP_9_9_2021_81_5A_0_75m_PACBIO_HIFI_HIFIASM_META_271	d__Archaea;p__Asgardarchaeota;c__LC30;o__LC30;f__LC30;g__;s__	N/A	N/A	N/A	N/A	N/A	GCA_019058495.1	95	d__Archaea;p__Asgardarchaeota;c__LC30;o__LC30;f__LC30;g__LC30;s__LC30 sp019058495	78.15	0.12	d__Archaea;p__Asgardarchaeota;c__;o__;f__;g__;s__	taxonomic classification defined by topology and ANI	N/A	N/A	96.1	11	0.80997	N/A
SR-VP_9_9_2021_81_5A_0_75m_PACBIO_HIFI_HIFIASM_META_45	d__Archaea;p__Asgardarchaeota;c__Jordarchaeia;o__Jordarchaeales;f__Jordarchaeaceae;g__Jordarchaeum;s__	N/A	N/A	N/A	N/A	N/A	GCA_019056875.1	95	d__Archaea;p__Asgardarchaeota;c__Jordarchaeia;o__Jordarchaeales;f__Jordarchaeaceae;g__Jordarchaeum;s__Jordarchaeum madagascariense	78.81	0.425	d__Archaea;p__Asgardarchaeota;c__Jordarchaeia;o__Jordarchaeales;f__;g__;s__	taxonomic classification defined by topology and ANI	N/A	N/A	94.62	11	0.83924	N/A
SR-VP_9_9_2021_87_5B_1_2m_2_Freyarchaeota_41_19.contigs	d__Archaea;p__Asgardarchaeota;c__Jordarchaeia;o__Jordarchaeales;f__Jordarchaeaceae;g__Jordarchaeum;s__	N/A	N/A	N/A	N/A	N/A	GCA_019056875.1	95	d__Archaea;p__Asgardarchaeota;c__Jordarchaeia;o__Jordarchaeales;f__Jordarchaeaceae;g__Jordarchaeum;s__Jordarchaeum madagascariense	78.88	0.421	d__Archaea;p__Asgardarchaeota;c__Jordarchaeia;o__Jordarchaeales;f__;g__;s__	taxonomic classification defined by topology and ANI	N/A	N/A	94.62	11	0.83924	N/A
SR-VP_9_9_2021_87_5B_1_2m_Freyarchaeota_41_6.contigs	d__Archaea;p__Asgardarchaeota;c__Jordarchaeia;o__Jordarchaeales;f__Jordarchaeaceae;g__Jordarchaeum;s__	N/A	N/A	N/A	N/A	N/A	GCA_019056875.1	95	d__Archaea;p__Asgardarchaeota;c__Jordarchaeia;o__Jordarchaeales;f__Jordarchaeaceae;g__Jordarchaeum;s__Jordarchaeum madagascariense	78.77	0.415	d__Archaea;p__Asgardarchaeota;c__Jordarchaeia;o__Jordarchaeales;f__;g__;s__	taxonomic classification defined by topology and ANI	N/A	N/A	69.79	11	0.83004	N/A
SRVP_Atabeyarchaeota_1_curated.FINAL	d__Archaea;p__Asgardarchaeota;c__LC30;o__LC30;f__LC30;g__LC30;s__	N/A	N/A	N/A	N/A	N/A	GCA_019058495.1	95	d__Archaea;p__Asgardarchaeota;c__LC30;o__LC30;f__LC30;g__LC30;s__LC30 sp019058495	77.75	0.12	d__Archaea;p__Asgardarchaeota;c__;o__;f__;g__;s__	taxonomic classification defined by topology and ANI	N/A	N/A	98.46	11	0.84726	N/A
SRVP_Atabeyarchaeota_2_NP_curated.FINAL	d__Archaea;p__Asgardarchaeota;c__LC30;o__LC30;f__LC30;g__;s__	N/A	N/A	N/A	N/A	N/A	GCA_019058495.1	95	d__Archaea;p__Asgardarchaeota;c__LC30;o__LC30;f__LC30;g__LC30;s__LC30 sp019058495	78.02	0.122	d__Archaea;p__Asgardarchaeota;c__;o__;f__;g__;s__	taxonomic classification defined by topology and ANI	N/A	N/A	92.45	11	0.81423	N/A
SRVP_Atabeyarchaeota_2_curated.FINAL	d__Archaea;p__Asgardarchaeota;c__LC30;o__LC30;f__LC30;g__;s__	N/A	N/A	N/A	N/A	N/A	GCA_019058495.1	95	d__Archaea;p__Asgardarchaeota;c__LC30;o__LC30;f__LC30;g__LC30;s__LC30 sp019058495	77.81	0.12	d__Archaea;p__Asgardarchaeota;c__;o__;f__;g__;s__	taxonomic classification defined by topology and ANI	N/A	N/A	96.18	11	0.81059	N/A
SRVP_Freyarchaeota_curated.FINAL	d__Archaea;p__Asgardarchaeota;c__Jordarchaeia;o__Jordarchaeales;f__Jordarchaeaceae;g__Jordarchaeum;s__	N/A	N/A	N/A	N/A	N/A	GCA_019056875.1	95	d__Archaea;p__Asgardarchaeota;c__Jordarchaeia;o__Jordarchaeales;f__Jordarchaeaceae;g__Jordarchaeum;s__Jordarchaeum madagascariense	78.83	0.423	d__Archaea;p__Asgardarchaeota;c__Jordarchaeia;o__Jordarchaeales;f__;g__;s__	taxonomic classification defined by topology and ANI	N/A	N/A	94.62	11	0.83924	N/A
Asgard_group_archaeon_M2_metabat1_scaf2bin.245	d__Archaea;p__Thermoproteota;c__JANJXX01;o__JANJXX01;f__JANJXX01;g__;s__	N/A	N/A	N/A	N/A	N/A	GCA_021163045.1	95	d__Archaea;p__Thermoproteota;c__JANJXX01;o__JANJXX01;f__JANJXX01;g__JAGGXM01;s__JAGGXM01 sp021163045	76.22	0.017	d__Archaea;p__Thermoproteota;c__JANJXX01;o__JANJXX01;f__JANJXX01;g__;s__	taxonomic classification defined by topology and ANI	N/A	N/A	72.23	11	0.7619	N/A
Asgard_group_archaeon_strain_HMA_bin2.83	d__Archaea;p__Asgardarchaeota;c__Heimdallarchaeia;o__JABLTI01;f__JABLTI01;g__JABLTI01;s__JABLTI01 sp013166835	GCA_013166835.1	95	d__Archaea;p__Asgardarchaeota;c__Heimdallarchaeia;o__JABLTI01;f__JABLTI01;g__JABLTI01;s__JABLTI01 sp013166835	100	0.986	GCA_013166835.1	95	d__Archaea;p__Asgardarchaeota;c__Heimdallarchaeia;o__JABLTI01;f__JABLTI01;g__JABLTI01;s__JABLTI01 sp013166835	100	0.986	d__Archaea;p__Asgardarchaeota;c__Heimdallarchaeia;o__JABLTI01;f__JABLTI01;g__JABLTI01;s__	taxonomic classification defined by topology and ANI	topological placement and ANI have congruent species assignments	GCA_019058165.1, s__JABLTI01 sp019058165, 95.0, 90.02, 0.749; GCA_023128635.1, s__JABLTI01 sp023128635, 95.0, 89.53, 0.863; GCA_019894765.1, s__JABLTI01 sp019894765, 95.0, 83.88, 0.761; GCA_019058275.1, s__JABLTI01 sp019058275, 95.0, 77.3, 0.243; GCA_016839405.1, s__JABLTI01 sp016839405, 95.0, 76.47, 0.143; GCA_018238155.1, s__JABLTI01 sp018238155, 95.0, 76.11, 0.112; GCA_016840945.1, s__JABLTI01…	80.9	11	N/A	N/A
Asgard_group_archaeon_strain_HMA_bin2.96	d__Archaea;p__Asgardarchaeota;c__Heimdallarchaeia;o__UBA460;f__UBA460;g__UBA460;s__UBA460 sp013166775	GCA_013166775.1	95	d__Archaea;p__Asgardarchaeota;c__Heimdallarchaeia;o__UBA460;f__UBA460;g__UBA460;s__UBA460 sp013166775	100	0.994	GCA_013166775.1	95	d__Archaea;p__Asgardarchaeota;c__Heimdallarchaeia;o__UBA460;f__UBA460;g__UBA460;s__UBA460 sp013166775	100	0.994	d__Archaea;p__Asgardarchaeota;c__Heimdallarchaeia;o__UBA460;f__UBA460;g__UBA460;s__	taxonomic classification defined by topology and ANI	topological placement and ANI have congruent species assignments	GCA_023135215.1, s__UBA460 sp023135215, 95.0, 86.94, 0.891; GCA_023270155.1, s__UBA460 sp023270155, 95.0, 86.69, 0.87; GCA_016839875.1, s__UBA460 sp016839875, 95.0, 77.98, 0.247; GCA_019057375.1, s__UBA460 sp002505645, 95.0, 77.28, 0.151; GCA_023136245.1, s__UBA460 sp023136245, 95.0, 77.12, 0.176; GCA_016839985.1, s__UBA460 sp016839985, 95.0, 77.06, 0.215; GCA_001940755.1, s__UBA460 sp001940755, …	92.96	11	N/A	N/A
Asgard_group_archaeon_strain_LC20	d__Archaea;p__Asgardarchaeota;c__LC30;o__LC30;f__LC30;g__LC30;s__LC30 sp019058495	GCA_019058495.1	95	d__Archaea;p__Asgardarchaeota;c__LC30;o__LC30;f__LC30;g__LC30;s__LC30 sp019058495	99.16	0.691	GCA_019058495.1	95	d__Archaea;p__Asgardarchaeota;c__LC30;o__LC30;f__LC30;g__LC30;s__LC30 sp019058495	99.16	0.691	d__Archaea;p__Asgardarchaeota;c__;o__;f__;g__;s__	taxonomic classification defined by topology and ANI	topological placement and ANI have congruent species assignments	N/A	77.3	11	N/A	N/A
Asgard_group_archaeon_strain_LC30	d__Archaea;p__Asgardarchaeota;c__LC30;o__LC30;f__LC30;g__LC30;s__LC30 sp019058495	GCA_019058495.1	95	d__Archaea;p__Asgardarchaeota;c__LC30;o__LC30;f__LC30;g__LC30;s__LC30 sp019058495	100	0.984	GCA_019058495.1	95	d__Archaea;p__Asgardarchaeota;c__LC30;o__LC30;f__LC30;g__LC30;s__LC30 sp019058495	100	0.984	d__Archaea;p__Asgardarchaeota;c__;o__;f__;g__;s__	taxonomic classification defined by topology and ANI	topological placement and ANI have congruent species assignments	N/A	93.75	11	N/A	N/A
Asgard_group_archaeon_strain_MP_5_2	d__Archaea;p__Asgardarchaeota;c__Heimdallarchaeia;o__JABLTI01;f__JABLTI01;g__JABLTI01;s__JABLTI01 sp016839405	GCA_016839405.1	95	d__Archaea;p__Asgardarchaeota;c__Heimdallarchaeia;o__JABLTI01;f__JABLTI01;g__JABLTI01;s__JABLTI01 sp016839405	98.65	0.686	GCA_016839405.1	95	d__Archaea;p__Asgardarchaeota;c__Heimdallarchaeia;o__JABLTI01;f__JABLTI01;g__JABLTI01;s__JABLTI01 sp016839405	98.65	0.686	d__Archaea;p__Asgardarchaeota;c__Heimdallarchaeia;o__JABLTI01;f__JABLTI01;g__JABLTI01;s__	taxonomic classification defined by topology and ANI	topological placement and ANI have congruent species assignments	GCA_016840945.1, s__JABLTI01 sp016840945, 95.0, 76.23, 0.146; GCA_019058275.1, s__JABLTI01 sp019058275, 95.0, 76.22, 0.171; GCA_013166835.1, s__JABLTI01 sp013166835, 95.0, 76.18, 0.129; GCA_016840905.1, s__JABLTI01 sp016840905, 95.0, 76.17, 0.168; GCA_023128635.1, s__JABLTI01 sp023128635, 95.0, 76.07, 0.098; GCA_019894765.1, s__JABLTI01 sp019894765, 95.0, 76.06, 0.146; GCA_018238155.1, s__JABLTI0…	80.01	11	N/A	N/A
Asgard_group_archaeon_strain_YT_6_1	d__Archaea;p__Asgardarchaeota;c__Heimdallarchaeia;o__JABLTI01;f__JABLTI01;g__JABLTI01;s__	N/A	N/A	N/A	N/A	N/A	GCA_016839405.1	95	d__Archaea;p__Asgardarchaeota;c__Heimdallarchaeia;o__JABLTI01;f__JABLTI01;g__JABLTI01;s__JABLTI01 sp016839405	80.57	0.674	d__Archaea;p__Asgardarchaeota;c__Heimdallarchaeia;o__JABLTI01;f__JABLTI01;g__JABLTI01;s__	taxonomic classification defined by topology and ANI	N/A	GCA_013166835.1, s__JABLTI01 sp013166835, 95.0, 76.99, 0.168; GCA_016840905.1, s__JABLTI01 sp016840905, 95.0, 76.57, 0.169; GCA_019058165.1, s__JABLTI01 sp019058165, 95.0, 76.56, 0.152; GCA_019894765.1, s__JABLTI01 sp019894765, 95.0, 76.52, 0.171; GCA_019058275.1, s__JABLTI01 sp019058275, 95.0, 76.46, 0.187; GCA_023128635.1, s__JABLTI01 sp023128635, 95.0, 76.37, 0.176; GCA_016840945.1, s__JABLTI0…	66.9	11	0.93058	Genome not assigned to closest species as it falls outside its pre-defined ANI radius
Asgard_group_archaeon_strain_YT_6_2	d__Archaea;p__Asgardarchaeota;c__Heimdallarchaeia;o__JABLTI01;f__JABLTI01;g__JABLTI01;s__	N/A	N/A	N/A	N/A	N/A	GCA_016839405.1	95	d__Archaea;p__Asgardarchaeota;c__Heimdallarchaeia;o__JABLTI01;f__JABLTI01;g__JABLTI01;s__JABLTI01 sp016839405	77.52	0.371	d__Archaea;p__Asgardarchaeota;c__Heimdallarchaeia;o__JABLTI01;f__JABLTI01;g__JABLTI01;s__	taxonomic classification defined by topology and ANI	N/A	GCA_013166835.1, s__JABLTI01 sp013166835, 95.0, 76.58, 0.131; GCA_019894765.1, s__JABLTI01 sp019894765, 95.0, 76.4, 0.144; GCA_019058165.1, s__JABLTI01 sp019058165, 95.0, 76.34, 0.149; GCA_019058275.1, s__JABLTI01 sp019058275, 95.0, 76.1, 0.136; GCA_016840905.1, s__JABLTI01 sp016840905, 95.0, 76.06, 0.144; GCA_018238155.1, s__JABLTI01 sp018238155, 95.0, 76.04, 0.092; GCA_016840945.1, s__JABLTI01 …	87.97	11	0.90885	N/A
Asgard_group_archaeon_strain_YT_6_3	d__Archaea;p__Asgardarchaeota;c__Heimdallarchaeia;o__JABLTI01;f__JABLTI01;g__JABLTI01;s__	N/A	N/A	N/A	N/A	N/A	N/A	N/A	N/A	N/A	N/A	d__Archaea;p__Asgardarchaeota;c__Heimdallarchaeia;o__JABLTI01;f__JABLTI01;g__JABLTI01;s__	taxonomic classification defined by topology and ANI	N/A	GCA_013166835.1, s__JABLTI01 sp013166835, 95.0, 81.45, 0.695; GCA_019058165.1, s__JABLTI01 sp019058165, 95.0, 81.45, 0.641; GCA_019894765.1, s__JABLTI01 sp019894765, 95.0, 81.37, 0.715; GCA_023128635.1, s__JABLTI01 sp023128635, 95.0, 80.99, 0.425; GCA_016839405.1, s__JABLTI01 sp016839405, 95.0, 76.95, 0.104; GCA_019058275.1, s__JABLTI01 sp019058275, 95.0, 76.76, 0.255; GCA_016840945.1, s__JABLTI0…	45.88	11	0.95443	Genome not assigned to closest species as it falls outside its pre-defined ANI radius
Candidatus_Baldrarchaeota_archaeon_strain_MAG_128	d__Archaea;p__Asgardarchaeota;c__Baldrarchaeia;o__Baldrarchaeales;f__DXJG01;g__DXJG01;s__	N/A	N/A	N/A	N/A	N/A	GCA_016840485.1	95	d__Archaea;p__Asgardarchaeota;c__Baldrarchaeia;o__Baldrarchaeales;f__DXJG01;g__DXJG01;s__DXJG01 sp016840485	93.01	0.739	d__Archaea;p__Asgardarchaeota;c__Baldrarchaeia;o__Baldrarchaeales;f__DXJG01;g__DXJG01;s__	taxonomic classification defined by topology and ANI	N/A	GCA_021158895.1, s__DXJG01 sp021158895, 95.0, 94.03, 0.828; GCA_019056805.1, s__DXJG01 sp019056805, 95.0, 79.02, 0.426	85.38	11	0.98274	Genome not assigned to closest species as it falls outside its pre-defined ANI radius;Genome has more than 11.3% of markers with multiple hits
Candidatus_Baldrarchaeota_archaeon_strain_MAG_95	d__Archaea;p__Asgardarchaeota;c__Baldrarchaeia;o__Baldrarchaeales;f__DXJG01;g__DXJG01;s__DXJG01 sp019056805	GCA_019056805.1	95	d__Archaea;p__Asgardarchaeota;c__Baldrarchaeia;o__Baldrarchaeales;f__DXJG01;g__DXJG01;s__DXJG01 sp019056805	100	0.997	GCA_019056805.1	95	d__Archaea;p__Asgardarchaeota;c__Baldrarchaeia;o__Baldrarchaeales;f__DXJG01;g__DXJG01;s__DXJG01 sp019056805	100	0.997	d__Archaea;p__Asgardarchaeota;c__Baldrarchaeia;o__Baldrarchaeales;f__DXJG01;g__DXJG01;s__	taxonomic classification defined by topology and ANI	topological placement and ANI have congruent species assignments	GCA_021158895.1, s__DXJG01 sp021158895, 95.0, 79.59, 0.531; GCA_016840485.1, s__DXJG01 sp016840485, 95.0, 79.15, 0.464	90.71	11	N/A	N/A
Candidatus_Baldrarchaeota_archaeon_strain_Yap30.bin4.67	d__Archaea;p__Asgardarchaeota;c__Baldrarchaeia;o__Baldrarchaeales;f__DXJG01;g__DXJG01;s__DXJG01 sp016840485	GCA_016840485.1	95	d__Archaea;p__Asgardarchaeota;c__Baldrarchaeia;o__Baldrarchaeales;f__DXJG01;g__DXJG01;s__DXJG01 sp016840485	100	0.987	GCA_016840485.1	95	d__Archaea;p__Asgardarchaeota;c__Baldrarchaeia;o__Baldrarchaeales;f__DXJG01;g__DXJG01;s__DXJG01 sp016840485	100	0.987	d__Archaea;p__Asgardarchaeota;c__Baldrarchaeia;o__Baldrarchaeales;f__DXJG01;g__DXJG01;s__	taxonomic classification defined by topology and ANI	topological placement and ANI have congruent species assignments	GCA_021158895.1, s__DXJG01 sp021158895, 95.0, 93.03, 0.896; GCA_019056805.1, s__DXJG01 sp019056805, 95.0, 79.14, 0.466	78.44	11	N/A	N/A
Candidatus_Baldrarchaeum_yapensis_strain_Yap30.bin9.72	d__Archaea;p__Asgardarchaeota;c__Baldrarchaeia;o__Baldrarchaeales;f__Baldrarchaeaceae;g__Baldrarchaeum;s__Baldrarchaeum yapensis	GCA_016840465.1	95	d__Archaea;p__Asgardarchaeota;c__Baldrarchaeia;o__Baldrarchaeales;f__Baldrarchaeaceae;g__Baldrarchaeum;s__Baldrarchaeum yapensis	100	0.999	GCA_016840465.1	95	d__Archaea;p__Asgardarchaeota;c__Baldrarchaeia;o__Baldrarchaeales;f__Baldrarchaeaceae;g__Baldrarchaeum;s__Baldrarchaeum yapensis	100	0.999	d__Archaea;p__Asgardarchaeota;c__Baldrarchaeia;o__Baldrarchaeales;f__;g__;s__	taxonomic classification defined by topology and ANI	topological placement and ANI have congruent species assignments	N/A	88.71	11	N/A	N/A
Candidatus_Borrarchaeota_archaeon_strain_Yap200.bin8.146	d__Archaea;p__Asgardarchaeota;c__Sifarchaeia;o__Borrarchaeales;f__Borrarchaeaceae;g__Borrarchaeum;s__Borrarchaeum sp016840645	GCA_016840645.1	95	d__Archaea;p__Asgardarchaeota;c__Sifarchaeia;o__Borrarchaeales;f__Borrarchaeaceae;g__Borrarchaeum;s__Borrarchaeum sp016840645	100	0.988	GCA_016840645.1	95	d__Archaea;p__Asgardarchaeota;c__Sifarchaeia;o__Borrarchaeales;f__Borrarchaeaceae;g__Borrarchaeum;s__Borrarchaeum sp016840645	100	0.988	d__Archaea;p__Asgardarchaeota;c__Sifarchaeia;o__Borrarchaeales;f__Borrarchaeaceae;g__Borrarchaeum;s__	taxonomic classification defined by topology and ANI	topological placement and ANI have congruent species assignments	GCA_016840515.1, s__Borrarchaeum yapensis, 95.0, 91.14, 0.482; GCA_019057385.1, s__Borrarchaeum weybense, 95.0, 91.0, 0.482; GCA_016294985.1, s__Borrarchaeum marinoarchaea, 95.0, 82.34, 0.504; GCA_016840315.1, s__Borrarchaeum sp016840315, 95.0, 82.12, 0.544	72.43	11	N/A	N/A
Candidatus_Borrarchaeota_archaeon_strain_Yap75.bin3.45	d__Archaea;p__Asgardarchaeota;c__Sifarchaeia;o__Borrarchaeales;f__Borrarchaeaceae;g__Borrarchaeum;s__Borrarchaeum sp016840315	GCA_016840315.1	95	d__Archaea;p__Asgardarchaeota;c__Sifarchaeia;o__Borrarchaeales;f__Borrarchaeaceae;g__Borrarchaeum;s__Borrarchaeum sp016840315	100	0.996	GCA_016840315.1	95	d__Archaea;p__Asgardarchaeota;c__Sifarchaeia;o__Borrarchaeales;f__Borrarchaeaceae;g__Borrarchaeum;s__Borrarchaeum sp016840315	100	0.996	d__Archaea;p__Asgardarchaeota;c__Sifarchaeia;o__Borrarchaeales;f__Borrarchaeaceae;g__Borrarchaeum;s__	taxonomic classification defined by topology and ANI	topological placement and ANI have congruent species assignments	GCA_016294985.1, s__Borrarchaeum marinoarchaea, 95.0, 85.99, 0.518; GCA_016840645.1, s__Borrarchaeum sp016840645, 95.0, 82.08, 0.548; GCA_016840515.1, s__Borrarchaeum yapensis, 95.0, 82.06, 0.691; GCA_019057385.1, s__Borrarchaeum weybense, 95.0, 81.67, 0.721	77.06	11	N/A	N/A
Candidatus_Borrarchaeum_sp._strain_LW55_7	d__Archaea;p__Asgardarchaeota;c__Sifarchaeia;o__Borrarchaeales;f__Borrarchaeaceae;g__Borrarchaeum;s__Borrarchaeum weybense	GCA_019057385.1	95	d__Archaea;p__Asgardarchaeota;c__Sifarchaeia;o__Borrarchaeales;f__Borrarchaeaceae;g__Borrarchaeum;s__Borrarchaeum weybense	99.37	0.96	GCA_019057385.1	95	d__Archaea;p__Asgardarchaeota;c__Sifarchaeia;o__Borrarchaeales;f__Borrarchaeaceae;g__Borrarchaeum;s__Borrarchaeum weybense	99.37	0.96	d__Archaea;p__Asgardarchaeota;c__Sifarchaeia;o__Borrarchaeales;f__Borrarchaeaceae;g__Borrarchaeum;s__	taxonomic classification defined by topology and ANI	topological placement and ANI have congruent species assignments	GCA_016840645.1, s__Borrarchaeum sp016840645, 95.0, 90.88, 0.486; GCA_016840515.1, s__Borrarchaeum yapensis, 95.0, 90.55, 0.753; GCA_016294985.1, s__Borrarchaeum marinoarchaea, 95.0, 81.96, 0.687; GCA_016840315.1, s__Borrarchaeum sp016840315, 95.0, 81.71, 0.659	77.08	11	N/A	N/A
Candidatus_Borrarchaeum_weybense_strain_lw60_2018_gm2_56	d__Archaea;p__Asgardarchaeota;c__Sifarchaeia;o__Borrarchaeales;f__Borrarchaeaceae;g__Borrarchaeum;s__Borrarchaeum weybense	GCA_019057385.1	95	d__Archaea;p__Asgardarchaeota;c__Sifarchaeia;o__Borrarchaeales;f__Borrarchaeaceae;g__Borrarchaeum;s__Borrarchaeum weybense	100	0.999	GCA_019057385.1	95	d__Archaea;p__Asgardarchaeota;c__Sifarchaeia;o__Borrarchaeales;f__Borrarchaeaceae;g__Borrarchaeum;s__Borrarchaeum weybense	100	0.999	d__Archaea;p__Asgardarchaeota;c__Sifarchaeia;o__Borrarchaeales;f__Borrarchaeaceae;g__Borrarchaeum;s__	taxonomic classification defined by topology and ANI	topological placement and ANI have congruent species assignments	GCA_016840645.1, s__Borrarchaeum sp016840645, 95.0, 91.0, 0.482; GCA_016840515.1, s__Borrarchaeum yapensis, 95.0, 90.59, 0.811; GCA_016294985.1, s__Borrarchaeum marinoarchaea, 95.0, 82.2, 0.76; GCA_016840315.1, s__Borrarchaeum sp016840315, 95.0, 81.71, 0.721	93.44	11	N/A	N/A
Candidatus_Borrarchaeum_yapensis_strain_Yap2000.bin9.141	d__Archaea;p__Asgardarchaeota;c__Sifarchaeia;o__Borrarchaeales;f__Borrarchaeaceae;g__Borrarchaeum;s__Borrarchaeum yapensis	GCA_016840515.1	95	d__Archaea;p__Asgardarchaeota;c__Sifarchaeia;o__Borrarchaeales;f__Borrarchaeaceae;g__Borrarchaeum;s__Borrarchaeum yapensis	100	0.994	GCA_016840515.1	95	d__Archaea;p__Asgardarchaeota;c__Sifarchaeia;o__Borrarchaeales;f__Borrarchaeaceae;g__Borrarchaeum;s__Borrarchaeum yapensis	100	0.994	d__Archaea;p__Asgardarchaeota;c__Sifarchaeia;o__Borrarchaeales;f__Borrarchaeaceae;g__Borrarchaeum;s__	taxonomic classification defined by topology and ANI	topological placement and ANI have congruent species assignments	GCA_016840645.1, s__Borrarchaeum sp016840645, 95.0, 91.13, 0.483; GCA_019057385.1, s__Borrarchaeum weybense, 95.0, 90.59, 0.811; GCA_016294985.1, s__Borrarchaeum marinoarchaea, 95.0, 82.56, 0.722; GCA_016840315.1, s__Borrarchaeum sp016840315, 95.0, 82.07, 0.689	86.51	11	N/A	N/A
Candidatus_Gerdarchaeota_archaeon_strain_FT2_001	d__Archaea;p__Asgardarchaeota;c__Heimdallarchaeia;o__JABLTI01;f__JABLTI01;g__JABLTI01;s__JABLTI01 sp016839405	GCA_016839405.1	95	d__Archaea;p__Asgardarchaeota;c__Heimdallarchaeia;o__JABLTI01;f__JABLTI01;g__JABLTI01;s__JABLTI01 sp016839405	100	0.988	GCA_016839405.1	95	d__Archaea;p__Asgardarchaeota;c__Heimdallarchaeia;o__JABLTI01;f__JABLTI01;g__JABLTI01;s__JABLTI01 sp016839405	100	0.988	d__Archaea;p__Asgardarchaeota;c__Heimdallarchaeia;o__JABLTI01;f__JABLTI01;g__JABLTI01;s__	taxonomic classification defined by topology and ANI	topological placement and ANI have congruent species assignments	GCA_013166835.1, s__JABLTI01 sp013166835, 95.0, 76.47, 0.144; GCA_016840905.1, s__JABLTI01 sp016840905, 95.0, 76.34, 0.157; GCA_023128635.1, s__JABLTI01 sp023128635, 95.0, 76.22, 0.092; GCA_019058165.1, s__JABLTI01 sp019058165, 95.0, 76.21, 0.135; GCA_016840945.1, s__JABLTI01 sp016840945, 95.0, 76.19, 0.144; GCA_019058275.1, s__JABLTI01 sp019058275, 95.0, 76.13, 0.161; GCA_019894765.1, s__JABLTI0…	78.31	11	N/A	N/A
Candidatus_Gerdarchaeota_archaeon_strain_MP5_1_791	d__Archaea;p__Asgardarchaeota;c__Heimdallarchaeia;o__JABLTI01;f__JABLTI01;g__JABLTI01;s__JABLTI01 sp016840945	GCA_016840945.1	95	d__Archaea;p__Asgardarchaeota;c__Heimdallarchaeia;o__JABLTI01;f__JABLTI01;g__JABLTI01;s__JABLTI01 sp016840945	100	0.989	GCA_016840945.1	95	d__Archaea;p__Asgardarchaeota;c__Heimdallarchaeia;o__JABLTI01;f__JABLTI01;g__JABLTI01;s__JABLTI01 sp016840945	100	0.989	d__Archaea;p__Asgardarchaeota;c__Heimdallarchaeia;o__JABLTI01;f__JABLTI01;g__JABLTI01;s__	taxonomic classification defined by topology and ANI	topological placement and ANI have congruent species assignments	GCA_016840905.1, s__JABLTI01 sp016840905, 95.0, 77.33, 0.168; GCA_016839405.1, s__JABLTI01 sp016839405, 95.0, 76.19, 0.144; GCA_023128635.1, s__JABLTI01 sp023128635, 95.0, 76.17, 0.119; GCA_019058275.1, s__JABLTI01 sp019058275, 95.0, 76.11, 0.116; GCA_018238155.1, s__JABLTI01 sp018238155, 95.0, 75.99, 0.097; GCA_013166835.1, s__JABLTI01 sp013166835, 95.0, 75.97, 0.122; GCA_019894765.1, s__JABLTI0…	89.77	11	N/A	N/A
Candidatus_Heimdallarchaeota_archaeon_7H_bin003	d__Archaea;p__Asgardarchaeota;c__Heimdallarchaeia;o__UBA460;f__UBA460;g__UBA460;s__UBA460 sp023705945	GCA_023705945.1	95	d__Archaea;p__Asgardarchaeota;c__Heimdallarchaeia;o__UBA460;f__UBA460;g__UBA460;s__UBA460 sp023705945	100	0.987	GCA_023705945.1	95	d__Archaea;p__Asgardarchaeota;c__Heimdallarchaeia;o__UBA460;f__UBA460;g__UBA460;s__UBA460 sp023705945	100	0.987	d__Archaea;p__Asgardarchaeota;c__Heimdallarchaeia;o__UBA460;f__UBA460;g__UBA460;s__	taxonomic classification defined by topology and ANI	topological placement and ANI have congruent species assignments	GCA_018238545.1, s__UBA460 sp018238545, 95.0, 88.05, 0.829; GCA_023705905.1, s__UBA460 sp023705905, 95.0, 85.8, 0.734; GCA_019894795.1, s__UBA460 sp019894795, 95.0, 80.78, 0.519; GCA_023132955.1, s__UBA460 sp023132955, 95.0, 77.62, 0.109; GCA_019057375.1, s__UBA460 sp002505645, 95.0, 77.61, 0.142; GCA_021399345.1, s__UBA460 sp021399345, 95.0, 77.23, 0.119; GCA_023139025.1, s__UBA460 sp023139025, …	68.18	11	N/A	N/A
Candidatus_Heimdallarchaeota_archaeon_7H_bin4	d__Archaea;p__Asgardarchaeota;c__Heimdallarchaeia;o__UBA460;f__UBA460;g__UBA460;s__UBA460 sp023705905	GCA_023705905.1	95	d__Archaea;p__Asgardarchaeota;c__Heimdallarchaeia;o__UBA460;f__UBA460;g__UBA460;s__UBA460 sp023705905	100	0.982	GCA_023705905.1	95	d__Archaea;p__Asgardarchaeota;c__Heimdallarchaeia;o__UBA460;f__UBA460;g__UBA460;s__UBA460 sp023705905	100	0.982	d__Archaea;p__Asgardarchaeota;c__Heimdallarchaeia;o__UBA460;f__UBA460;g__UBA460;s__	taxonomic classification defined by topology and ANI	topological placement and ANI have congruent species assignments	GCA_023705945.1, s__UBA460 sp023705945, 95.0, 85.8, 0.734; GCA_018238545.1, s__UBA460 sp018238545, 95.0, 84.46, 0.711; GCA_019894795.1, s__UBA460 sp019894795, 95.0, 80.17, 0.513; GCA_019057375.1, s__UBA460 sp002505645, 95.0, 77.17, 0.121; GCA_023132955.1, s__UBA460 sp023132955, 95.0, 76.88, 0.133; GCA_021399395.1, s__UBA460 sp021399395, 95.0, 76.81, 0.105; GCA_021399345.1, s__UBA460 sp021399345, …	72.5	11	N/A	N/A
Candidatus_Heimdallarchaeota_archaeon_8H_bin10	d__Archaea;p__Asgardarchaeota;c__Heimdallarchaeia;o__UBA460;f__UBA460;g__UBA460;s__UBA460 sp023705945	GCA_023705945.1	95	d__Archaea;p__Asgardarchaeota;c__Heimdallarchaeia;o__UBA460;f__UBA460;g__UBA460;s__UBA460 sp023705945	98.9	0.731	GCA_023705945.1	95	d__Archaea;p__Asgardarchaeota;c__Heimdallarchaeia;o__UBA460;f__UBA460;g__UBA460;s__UBA460 sp023705945	98.9	0.731	d__Archaea;p__Asgardarchaeota;c__Heimdallarchaeia;o__UBA460;f__UBA460;g__UBA460;s__	taxonomic classification defined by topology and ANI	topological placement and ANI have congruent species assignments	GCA_018238545.1, s__UBA460 sp018238545, 95.0, 87.96, 0.874; GCA_023705905.1, s__UBA460 sp023705905, 95.0, 85.49, 0.776; GCA_019894795.1, s__UBA460 sp019894795, 95.0, 80.72, 0.515; GCA_019057375.1, s__UBA460 sp002505645, 95.0, 78.29, 0.129; GCA_023132955.1, s__UBA460 sp023132955, 95.0, 77.9, 0.119; GCA_023139025.1, s__UBA460 sp023139025, 95.0, 77.41, 0.111; GCA_021399345.1, s__UBA460 sp021399345, …	86.87	11	N/A	N/A
Candidatus_Heimdallarchaeota_archaeon_8H_bin2	d__Archaea;p__Asgardarchaeota;c__Heimdallarchaeia;o__UBA460;f__UBA460;g__18H4-34;s__18H4-34 sp023705985	GCA_023705985.1	95	d__Archaea;p__Asgardarchaeota;c__Heimdallarchaeia;o__UBA460;f__UBA460;g__18H4-34;s__18H4-34 sp023705985	100	0.983	GCA_023705985.1	95	d__Archaea;p__Asgardarchaeota;c__Heimdallarchaeia;o__UBA460;f__UBA460;g__18H4-34;s__18H4-34 sp023705985	100	0.983	d__Archaea;p__Asgardarchaeota;c__Heimdallarchaeia;o__UBA460;f__UBA460;g__18H4-34;s__	taxonomic classification defined by topology and ANI	topological placement and ANI have congruent species assignments	GCA_019057815.1, s__18H4-34 sp019057815, 95.0, 92.58, 0.827	90.03	11	N/A	N/A
Candidatus_Heimdallarchaeota_archaeon_A1_metabat2_scaf2bin.367	d__Archaea;p__Thermoproteota;c__JANJXX01;o__JANJXX01;f__JANJXX01;g__;s__	N/A	N/A	N/A	N/A	N/A	GCA_021163045.1	95	d__Archaea;p__Thermoproteota;c__JANJXX01;o__JANJXX01;f__JANJXX01;g__JAGGXM01;s__JAGGXM01 sp021163045	74.44	0.003	d__Archaea;p__Thermoproteota;c__JANJXX01;o__JANJXX01;f__JANJXX01;g__;s__	taxonomic classification defined by topology and ANI	N/A	N/A	63.19	11	0.74465	N/A
Candidatus_Heimdallarchaeota_archaeon_AC18	d__Archaea;p__Asgardarchaeota;c__Heimdallarchaeia;o__JABLTI01;f__JABLTI01;g__JABLTI01;s__JABLTI01 sp019056785	GCA_019056785.1	95	d__Archaea;p__Asgardarchaeota;c__Heimdallarchaeia;o__JABLTI01;f__JABLTI01;g__JABLTI01;s__JABLTI01 sp019056785	95.45	0.948	GCA_019056785.1	95	d__Archaea;p__Asgardarchaeota;c__Heimdallarchaeia;o__JABLTI01;f__JABLTI01;g__JABLTI01;s__JABLTI01 sp019056785	95.45	0.948	d__Archaea;p__Asgardarchaeota;c__Heimdallarchaeia;o__JABLTI01;f__JABLTI01;g__JABLTI01;s__	taxonomic classification defined by topology and ANI	topological placement and ANI have congruent species assignments	GCA_019058275.1, s__JABLTI01 sp019058275, 95.0, 76.17, 0.052; GCA_018238155.1, s__JABLTI01 sp018238155, 95.0, 75.9, 0.038; GCA_016840905.1, s__JABLTI01 sp016840905, 95.0, 75.9, 0.054; GCA_016839405.1, s__JABLTI01 sp016839405, 95.0, 75.75, 0.042; GCA_016840945.1, s__JABLTI01 sp016840945, 95.0, 75.66, 0.042; GCA_019894765.1, s__JABLTI01 sp019894765, 95.0, 75.59, 0.048; GCA_019058165.1, s__JABLTI01 …	87.77	11	N/A	N/A
Candidatus_Heimdallarchaeota_archaeon_B3-JM-08	d__Archaea;p__Asgardarchaeota;c__Heimdallarchaeia;o__Hodarchaeales;f__Hodarchaeaceae;g__Hodarchaeum;s__Hodarchaeum sp003144275	GCA_003144275.1	95	d__Archaea;p__Asgardarchaeota;c__Heimdallarchaeia;o__Hodarchaeales;f__Hodarchaeaceae;g__Hodarchaeum;s__Hodarchaeum sp003144275	100	0.995	GCA_003144275.1	95	d__Archaea;p__Asgardarchaeota;c__Heimdallarchaeia;o__Hodarchaeales;f__Hodarchaeaceae;g__Hodarchaeum;s__Hodarchaeum sp003144275	100	0.995	d__Archaea;p__Asgardarchaeota;c__Heimdallarchaeia;o__Hodarchaeales;f__Hodarchaeaceae;g__Hodarchaeum;s__	taxonomic classification defined by topology and ANI	topological placement and ANI have congruent species assignments	GCA_019057635.1, s__Hodarchaeum sp019057635, 95.0, 94.16, 0.813; GCA_016839785.1, s__Hodarchaeum sp016839785, 95.0, 80.24, 0.492; GCA_016839815.1, s__Hodarchaeum sp016839815, 95.0, 78.41, 0.319; GCA_016840035.1, s__Hodarchaeum sp016840035, 95.0, 77.95, 0.242; GCA_016840305.1, s__Hodarchaeum sp016840305, 95.0, 77.77, 0.092; GCA_016839625.1, s__Hodarchaeum sp016839625, 95.0, 77.4, 0.037; GCA_016840…	88.51	11	N/A	N/A
Candidatus_Heimdallarchaeota_archaeon_C1.bin.2	d__Archaea;p__Asgardarchaeota;c__Heimdallarchaeia;o__UBA460;f__UBA460;g__UBA460;s__UBA460 sp023135215	GCA_023135215.1	95	d__Archaea;p__Asgardarchaeota;c__Heimdallarchaeia;o__UBA460;f__UBA460;g__UBA460;s__UBA460 sp023135215	100	0.975	GCA_023135215.1	95	d__Archaea;p__Asgardarchaeota;c__Heimdallarchaeia;o__UBA460;f__UBA460;g__UBA460;s__UBA460 sp023135215	100	0.975	d__Archaea;p__Asgardarchaeota;c__Heimdallarchaeia;o__UBA460;f__UBA460;g__UBA460;s__	taxonomic classification defined by topology and ANI	topological placement and ANI have congruent species assignments	GCA_023270155.1, s__UBA460 sp023270155, 95.0, 89.44, 0.744; GCA_013166775.1, s__UBA460 sp013166775, 95.0, 86.94, 0.891; GCA_016839875.1, s__UBA460 sp016839875, 95.0, 77.64, 0.235; GCA_019057375.1, s__UBA460 sp002505645, 95.0, 77.33, 0.143; GCA_001940755.1, s__UBA460 sp001940755, 95.0, 77.06, 0.108; GCA_023132955.1, s__UBA460 sp023132955, 95.0, 76.98, 0.141; GCA_018238545.1, s__UBA460 sp018238545,…	85.25	11	N/A	N/A
Candidatus_Heimdallarchaeota_archaeon_C1.bin.3	d__Archaea;p__Asgardarchaeota;c__Heimdallarchaeia;o__UBA460;f__UBA460;g__UBA460;s__UBA460 sp023136245	GCA_023136245.1	95	d__Archaea;p__Asgardarchaeota;c__Heimdallarchaeia;o__UBA460;f__UBA460;g__UBA460;s__UBA460 sp023136245	100	0.977	GCA_023136245.1	95	d__Archaea;p__Asgardarchaeota;c__Heimdallarchaeia;o__UBA460;f__UBA460;g__UBA460;s__UBA460 sp023136245	100	0.977	d__Archaea;p__Asgardarchaeota;c__Heimdallarchaeia;o__UBA460;f__UBA460;g__UBA460;s__	taxonomic classification defined by topology and ANI	topological placement and ANI have congruent species assignments	GCA_016839875.1, s__UBA460 sp016839875, 95.0, 77.85, 0.342; GCA_013166775.1, s__UBA460 sp013166775, 95.0, 77.12, 0.176; GCA_001940755.1, s__UBA460 sp001940755, 95.0, 76.9, 0.116; GCA_016839945.1, s__UBA460 sp016839945, 95.0, 76.77, 0.166; GCA_023270155.1, s__UBA460 sp023270155, 95.0, 76.72, 0.145; GCA_023139025.1, s__UBA460 sp023139025, 95.0, 76.53, 0.111; GCA_019057375.1, s__UBA460 sp002505645, …	83.3	11	N/A	N/A
Candidatus_Heimdallarchaeota_archaeon_C1.bin.4	d__Archaea;p__Asgardarchaeota;c__Heimdallarchaeia;o__UBA460;f__;g__;s__	N/A	N/A	N/A	N/A	N/A	N/A	N/A	N/A	N/A	N/A	d__Archaea;p__Asgardarchaeota;c__Heimdallarchaeia;o__UBA460;f__;g__;s__	taxonomic classification fully defined by topology	N/A	N/A	62.92	11	0.55531	N/A
Candidatus_Heimdallarchaeota_archaeon_C1.bin.5	d__Archaea;p__Asgardarchaeota;c__Heimdallarchaeia;o__UBA460;f__UBA460;g__UBA460;s__UBA460 sp023139025	GCA_023139025.1	95	d__Archaea;p__Asgardarchaeota;c__Heimdallarchaeia;o__UBA460;f__UBA460;g__UBA460;s__UBA460 sp023139025	100	0.976	GCA_023139025.1	95	d__Archaea;p__Asgardarchaeota;c__Heimdallarchaeia;o__UBA460;f__UBA460;g__UBA460;s__UBA460 sp023139025	100	0.976	d__Archaea;p__Asgardarchaeota;c__Heimdallarchaeia;o__UBA460;f__UBA460;g__UBA460;s__	taxonomic classification defined by topology and ANI	topological placement and ANI have congruent species assignments	GCA_021399345.1, s__UBA460 sp021399345, 95.0, 93.23, 0.905; GCA_023132955.1, s__UBA460 sp023132955, 95.0, 91.89, 0.778; GCA_019057375.1, s__UBA460 sp002505645, 95.0, 91.42, 0.894; GCA_001940755.1, s__UBA460 sp001940755, 95.0, 80.3, 0.452; GCA_016840095.1, s__UBA460 sp016840095, 95.0, 79.15, 0.577; GCA_023270155.1, s__UBA460 sp023270155, 95.0, 77.9, 0.094; GCA_018238545.1, s__UBA460 sp018238545, 9…	86.23	11	N/A	N/A
Candidatus_Heimdallarchaeota_archaeon_C1.bin.6	d__Archaea;p__Asgardarchaeota;c__Heimdallarchaeia;o__UBA460;f__UBA460;g__UBA460;s__UBA460 sp023270155	GCA_023270155.1	95	d__Archaea;p__Asgardarchaeota;c__Heimdallarchaeia;o__UBA460;f__UBA460;g__UBA460;s__UBA460 sp023270155	100	0.983	GCA_023270155.1	95	d__Archaea;p__Asgardarchaeota;c__Heimdallarchaeia;o__UBA460;f__UBA460;g__UBA460;s__UBA460 sp023270155	100	0.983	d__Archaea;p__Asgardarchaeota;c__Heimdallarchaeia;o__UBA460;f__UBA460;g__UBA460;s__	taxonomic classification defined by topology and ANI	topological placement and ANI have congruent species assignments	GCA_023135215.1, s__UBA460 sp023135215, 95.0, 89.44, 0.744; GCA_013166775.1, s__UBA460 sp013166775, 95.0, 86.69, 0.87; GCA_016839875.1, s__UBA460 sp016839875, 95.0, 78.14, 0.195; GCA_023139025.1, s__UBA460 sp023139025, 95.0, 77.9, 0.094; GCA_016839945.1, s__UBA460 sp016839945, 95.0, 77.13, 0.146; GCA_023132955.1, s__UBA460 sp023132955, 95.0, 76.83, 0.113; GCA_016839985.1, s__UBA460 sp016839985, 9…	88.42	11	N/A	N/A
Candidatus_Heimdallarchaeota_archaeon_C2.bin.3	d__Archaea;p__Asgardarchaeota;c__Heimdallarchaeia;o__UBA460;f__UBA460;g__UBA460;s__UBA460 sp023132955	GCA_023132955.1	95	d__Archaea;p__Asgardarchaeota;c__Heimdallarchaeia;o__UBA460;f__UBA460;g__UBA460;s__UBA460 sp023132955	99.42	0.806	GCA_023132955.1	95	d__Archaea;p__Asgardarchaeota;c__Heimdallarchaeia;o__UBA460;f__UBA460;g__UBA460;s__UBA460 sp023132955	99.42	0.806	d__Archaea;p__Asgardarchaeota;c__Heimdallarchaeia;o__UBA460;f__UBA460;g__UBA460;s__	taxonomic classification defined by topology and ANI	topological placement and ANI have congruent species assignments	GCA_023139025.1, s__UBA460 sp023139025, 95.0, 91.86, 0.759; GCA_021399345.1, s__UBA460 sp021399345, 95.0, 91.85, 0.813; GCA_019057375.1, s__UBA460 sp002505645, 95.0, 91.44, 0.838; GCA_001940755.1, s__UBA460 sp001940755, 95.0, 79.88, 0.494; GCA_016840095.1, s__UBA460 sp016840095, 95.0, 79.1, 0.509; GCA_018238545.1, s__UBA460 sp018238545, 95.0, 77.8, 0.144; GCA_023705945.1, s__UBA460 sp023705945, 9…	92.21	11	N/A	N/A
Candidatus_Heimdallarchaeota_archaeon_C4.bin.14	d__Archaea;p__Asgardarchaeota;c__Heimdallarchaeia;o__UBA460;f__UBA460;g__UBA460;s__UBA460 sp021399345	GCA_021399345.1	95	d__Archaea;p__Asgardarchaeota;c__Heimdallarchaeia;o__UBA460;f__UBA460;g__UBA460;s__UBA460 sp021399345	100	0.997	GCA_021399345.1	95	d__Archaea;p__Asgardarchaeota;c__Heimdallarchaeia;o__UBA460;f__UBA460;g__UBA460;s__UBA460 sp021399345	100	0.997	d__Archaea;p__Asgardarchaeota;c__Heimdallarchaeia;o__UBA460;f__UBA460;g__UBA460;s__	taxonomic classification defined by topology and ANI	topological placement and ANI have congruent species assignments	GCA_023139025.1, s__UBA460 sp023139025, 95.0, 93.23, 0.905; GCA_023132955.1, s__UBA460 sp023132955, 95.0, 91.77, 0.786; GCA_019057375.1, s__UBA460 sp002505645, 95.0, 91.6, 0.796; GCA_001940755.1, s__UBA460 sp001940755, 95.0, 80.37, 0.596; GCA_016840095.1, s__UBA460 sp016840095, 95.0, 79.19, 0.495; GCA_018238545.1, s__UBA460 sp018238545, 95.0, 77.64, 0.109; GCA_023705945.1, s__UBA460 sp023705945, …	91.08	11	N/A	N/A
Candidatus_Heimdallarchaeota_archaeon_C4.bin.22	d__Archaea;p__Asgardarchaeota;c__Heimdallarchaeia;o__UBA460;f__UBA460;g__UBA460;s__UBA460 sp021399395	GCA_021399395.1	95	d__Archaea;p__Asgardarchaeota;c__Heimdallarchaeia;o__UBA460;f__UBA460;g__UBA460;s__UBA460 sp021399395	100	0.993	GCA_021399395.1	95	d__Archaea;p__Asgardarchaeota;c__Heimdallarchaeia;o__UBA460;f__UBA460;g__UBA460;s__UBA460 sp021399395	100	0.993	d__Archaea;p__Asgardarchaeota;c__Heimdallarchaeia;o__UBA460;f__UBA460;g__UBA460;s__	taxonomic classification defined by topology and ANI	topological placement and ANI have congruent species assignments	GCA_001940755.1, s__UBA460 sp001940755, 95.0, 77.59, 0.213; GCA_019057375.1, s__UBA460 sp002505645, 95.0, 77.01, 0.23; GCA_016840095.1, s__UBA460 sp016840095, 95.0, 76.99, 0.197; GCA_023132955.1, s__UBA460 sp023132955, 95.0, 76.99, 0.203; GCA_021399345.1, s__UBA460 sp021399345, 95.0, 76.87, 0.227; GCA_023705905.1, s__UBA460 sp023705905, 95.0, 76.81, 0.105; GCA_019894795.1, s__UBA460 sp019894795, …	91.06	11	N/A	N/A
Candidatus_Heimdallarchaeota_archaeon_C4.bin.3	d__Archaea;p__Asgardarchaeota;c__Heimdallarchaeia;o__UBA460;f__UBA460;g__UBA460;s__UBA460 sp023132955	GCA_023132955.1	95	d__Archaea;p__Asgardarchaeota;c__Heimdallarchaeia;o__UBA460;f__UBA460;g__UBA460;s__UBA460 sp023132955	100	0.989	GCA_023132955.1	95	d__Archaea;p__Asgardarchaeota;c__Heimdallarchaeia;o__UBA460;f__UBA460;g__UBA460;s__UBA460 sp023132955	100	0.989	d__Archaea;p__Asgardarchaeota;c__Heimdallarchaeia;o__UBA460;f__UBA460;g__UBA460;s__	taxonomic classification defined by topology and ANI	topological placement and ANI have congruent species assignments	GCA_023139025.1, s__UBA460 sp023139025, 95.0, 91.89, 0.778; GCA_021399345.1, s__UBA460 sp021399345, 95.0, 91.77, 0.786; GCA_019057375.1, s__UBA460 sp002505645, 95.0, 91.45, 0.798; GCA_001940755.1, s__UBA460 sp001940755, 95.0, 80.24, 0.517; GCA_016840095.1, s__UBA460 sp016840095, 95.0, 79.31, 0.488; GCA_018238545.1, s__UBA460 sp018238545, 95.0, 77.68, 0.15; GCA_023705945.1, s__UBA460 sp023705945, …	93.7	11	N/A	N/A
Candidatus_Heimdallarchaeota_archaeon_C5.bin.12	d__Archaea;p__Asgardarchaeota;c__Heimdallarchaeia;o__JABLTI01;f__JABLTI01;g__JABLTI01;s__JABLTI01 sp023128635	GCA_023128635.1	95	d__Archaea;p__Asgardarchaeota;c__Heimdallarchaeia;o__JABLTI01;f__JABLTI01;g__JABLTI01;s__JABLTI01 sp023128635	97.95	0.773	GCA_023128635.1	95	d__Archaea;p__Asgardarchaeota;c__Heimdallarchaeia;o__JABLTI01;f__JABLTI01;g__JABLTI01;s__JABLTI01 sp023128635	97.95	0.773	d__Archaea;p__Asgardarchaeota;c__Heimdallarchaeia;o__JABLTI01;f__JABLTI01;g__JABLTI01;s__	taxonomic classification defined by topology and ANI	topological placement and ANI have congruent species assignments	GCA_013166835.1, s__JABLTI01 sp013166835, 95.0, 89.26, 0.712; GCA_019058165.1, s__JABLTI01 sp019058165, 95.0, 89.21, 0.698; GCA_019894765.1, s__JABLTI01 sp019894765, 95.0, 83.03, 0.698; GCA_019058275.1, s__JABLTI01 sp019058275, 95.0, 77.73, 0.198; GCA_016840905.1, s__JABLTI01 sp016840905, 95.0, 76.12, 0.094; GCA_016839405.1, s__JABLTI01 sp016839405, 95.0, 76.11, 0.094; GCA_016840945.1, s__JABLTI0…	67.78	11	N/A	N/A
Candidatus_Heimdallarchaeota_archaeon_C5.bin.2	d__Archaea;p__Asgardarchaeota;c__Heimdallarchaeia;o__UBA460;f__UBA460;g__UBA460;s__	N/A	N/A	N/A	N/A	N/A	GCA_018238545.1	95	d__Archaea;p__Asgardarchaeota;c__Heimdallarchaeia;o__UBA460;f__UBA460;g__UBA460;s__UBA460 sp018238545	93.88	0.973	d__Archaea;p__Asgardarchaeota;c__Heimdallarchaeia;o__UBA460;f__UBA460;g__UBA460;s__	taxonomic classification defined by topology and ANI	N/A	GCA_023705945.1, s__UBA460 sp023705945, 95.0, 88.17, 0.778; GCA_023705905.1, s__UBA460 sp023705905, 95.0, 84.8, 0.844; GCA_019894795.1, s__UBA460 sp019894795, 95.0, 80.47, 0.564; GCA_023139025.1, s__UBA460 sp023139025, 95.0, 77.89, 0.117; GCA_023132955.1, s__UBA460 sp023132955, 95.0, 77.73, 0.128; GCA_021399345.1, s__UBA460 sp021399345, 95.0, 77.1, 0.125; GCA_019057375.1, s__UBA460 sp002505645, 9…	66.3	11	0.99105	Genome not assigned to closest species as it falls outside its pre-defined ANI radius
Candidatus_Heimdallarchaeota_archaeon_C5.bin.3	d__Archaea;p__Asgardarchaeota;c__Heimdallarchaeia;o__JABLTI01;f__JABLTI01;g__JABLTI01;s__JABLTI01 sp023128635	GCA_023128635.1	95	d__Archaea;p__Asgardarchaeota;c__Heimdallarchaeia;o__JABLTI01;f__JABLTI01;g__JABLTI01;s__JABLTI01 sp023128635	100	0.989	GCA_023128635.1	95	d__Archaea;p__Asgardarchaeota;c__Heimdallarchaeia;o__JABLTI01;f__JABLTI01;g__JABLTI01;s__JABLTI01 sp023128635	100	0.989	d__Archaea;p__Asgardarchaeota;c__Heimdallarchaeia;o__JABLTI01;f__JABLTI01;g__JABLTI01;s__	taxonomic classification defined by topology and ANI	topological placement and ANI have congruent species assignments	GCA_019058165.1, s__JABLTI01 sp019058165, 95.0, 89.84, 0.817; GCA_013166835.1, s__JABLTI01 sp013166835, 95.0, 89.54, 0.862; GCA_019894765.1, s__JABLTI01 sp019894765, 95.0, 83.11, 0.828; GCA_019058275.1, s__JABLTI01 sp019058275, 95.0, 77.13, 0.243; GCA_016839405.1, s__JABLTI01 sp016839405, 95.0, 76.22, 0.092; GCA_016840945.1, s__JABLTI01 sp016840945, 95.0, 76.17, 0.119; GCA_016840905.1, s__JABLTI0…	60.66	11	N/A	N/A
Candidatus_Heimdallarchaeota_archaeon_DCO_2_5	d__Archaea;p__Asgardarchaeota;c__Heimdallarchaeia;o__UBA460;f__UBA460;g__18H4-34;s__18H4-34 sp023705985	GCA_023705985.1	95	d__Archaea;p__Asgardarchaeota;c__Heimdallarchaeia;o__UBA460;f__UBA460;g__18H4-34;s__18H4-34 sp023705985	97.23	0.792	GCA_023705985.1	95	d__Archaea;p__Asgardarchaeota;c__Heimdallarchaeia;o__UBA460;f__UBA460;g__18H4-34;s__18H4-34 sp023705985	97.23	0.792	d__Archaea;p__Asgardarchaeota;c__Heimdallarchaeia;o__UBA460;f__UBA460;g__18H4-34;s__	taxonomic classification defined by topology and ANI	topological placement and ANI have congruent species assignments	GCA_019057815.1, s__18H4-34 sp019057815, 95.0, 92.28, 0.753	92.21	11	N/A	N/A
Candidatus_Heimdallarchaeota_archaeon_H2.bin.2	d__Archaea;p__Asgardarchaeota;c__Heimdallarchaeia;o__UBA460;f__Kariarchaeaceae;g__LC-2;s__LC-2 sp021399405	GCA_021399405.1	95	d__Archaea;p__Asgardarchaeota;c__Heimdallarchaeia;o__UBA460;f__Kariarchaeaceae;g__LC-2;s__LC-2 sp021399405	100	0.984	GCA_021399405.1	95	d__Archaea;p__Asgardarchaeota;c__Heimdallarchaeia;o__UBA460;f__Kariarchaeaceae;g__LC-2;s__LC-2 sp021399405	100	0.984	d__Archaea;p__Asgardarchaeota;c__Heimdallarchaeia;o__UBA460;f__Kariarchaeaceae;g__LC-2;s__	taxonomic classification defined by topology and ANI	topological placement and ANI have congruent species assignments	GCA_001940725.1, s__LC-2 sp001940725, 95.0, 77.62, 0.164; GCA_022574115.1, s__LC-2 sp022574115, 95.0, 76.28, 0.011	79.39	11	N/A	N/A
Candidatus_Heimdallarchaeota_archaeon_KTGheim3B	d__Archaea;p__Asgardarchaeota;c__Heimdallarchaeia;o__UBA460;f__Kariarchaeaceae;g__JAJRQD01;s__	N/A	N/A	N/A	N/A	N/A	GCA_024280435.1	95	d__Archaea;p__Asgardarchaeota;c__Heimdallarchaeia;o__UBA460;f__Kariarchaeaceae;g__JAJRQD01;s__JAJRQD01 sp024280435	75.8	0.063	d__Archaea;p__Asgardarchaeota;c__Heimdallarchaeia;o__UBA460;f__Kariarchaeaceae;g__;s__	taxonomic classification defined by topology and ANI	N/A	N/A	82.19	11	0.9027	N/A
Candidatus_Heimdallarchaeota_archaeon_M2_metabat1_scaf2bin.168	d__Archaea;p__Asgardarchaeota;c__Heimdallarchaeia;o__UBA460;f__Kariarchaeaceae;g__S139-21;s__	N/A	N/A	N/A	N/A	N/A	GCA_015522385.1	95	d__Archaea;p__Asgardarchaeota;c__Heimdallarchaeia;o__UBA460;f__Kariarchaeaceae;g__S139-21;s__S139-21 sp015522385	92.96	0.845	d__Archaea;p__Asgardarchaeota;c__Heimdallarchaeia;o__UBA460;f__Kariarchaeaceae;g__;s__	taxonomic classification defined by topology and ANI	N/A	N/A	84.09	11	0.996	Genome not assigned to closest species as it falls outside its pre-defined ANI radius
Candidatus_Heimdallarchaeota_archaeon_PIR-30_metabat2_scaf2bin.046	d__Archaea;p__Asgardarchaeota;c__Heimdallarchaeia;o__UBA460;f__JAJRWK01;g__JAJRWK01;s__	N/A	N/A	N/A	N/A	N/A	GCA_024276795.1	95	d__Archaea;p__Asgardarchaeota;c__Heimdallarchaeia;o__UBA460;f__JAJRWK01;g__JAJRWK01;s__JAJRWK01 sp024276795	77.62	0.046	d__Archaea;p__Asgardarchaeota;c__Heimdallarchaeia;o__UBA460;f__;g__;s__	taxonomic classification defined by topology and ANI	N/A	N/A	87.94	11	0.825	N/A
Candidatus_Heimdallarchaeota_archaeon_PM71	d__Archaea;p__Asgardarchaeota;c__Heimdallarchaeia;o__UBA460;f__UBA460;g__PR6;s__PR6 sp021513695	GCA_021513695.1	95	d__Archaea;p__Asgardarchaeota;c__Heimdallarchaeia;o__UBA460;f__UBA460;g__PR6;s__PR6 sp021513695	100	1	GCA_021513695.1	95	d__Archaea;p__Asgardarchaeota;c__Heimdallarchaeia;o__UBA460;f__UBA460;g__PR6;s__PR6 sp021513695	100	1	d__Archaea;p__Asgardarchaeota;c__Heimdallarchaeia;o__UBA460;f__UBA460;g__PR6;s__	taxonomic classification defined by topology and ANI	topological placement and ANI have congruent species assignments	GCA_021513715.1, s__PR6 sp021513715, 95.0, 87.99, 0.83	93.65	11	N/A	N/A
Candidatus_Heimdallarchaeota_archaeon_PR6	d__Archaea;p__Asgardarchaeota;c__Heimdallarchaeia;o__UBA460;f__UBA460;g__PR6;s__PR6 sp021513715	GCA_021513715.1	95	d__Archaea;p__Asgardarchaeota;c__Heimdallarchaeia;o__UBA460;f__UBA460;g__PR6;s__PR6 sp021513715	100	1	GCA_021513715.1	95	d__Archaea;p__Asgardarchaeota;c__Heimdallarchaeia;o__UBA460;f__UBA460;g__PR6;s__PR6 sp021513715	100	1	d__Archaea;p__Asgardarchaeota;c__Heimdallarchaeia;o__UBA460;f__UBA460;g__PR6;s__	taxonomic classification defined by topology and ANI	topological placement and ANI have congruent species assignments	GCA_021513695.1, s__PR6 sp021513695, 95.0, 87.99, 0.83	93.59	11	N/A	N/A
Candidatus_Heimdallarchaeota_archaeon_RS_11_1	d__Archaea;p__Asgardarchaeota;c__Heimdallarchaeia;o__UBA460;f__UBA460;g__UBA460;s__UBA460 sp023135215	GCA_023135215.1	95	d__Archaea;p__Asgardarchaeota;c__Heimdallarchaeia;o__UBA460;f__UBA460;g__UBA460;s__UBA460 sp023135215	100	0.975	GCA_023135215.1	95	d__Archaea;p__Asgardarchaeota;c__Heimdallarchaeia;o__UBA460;f__UBA460;g__UBA460;s__UBA460 sp023135215	100	0.975	d__Archaea;p__Asgardarchaeota;c__Heimdallarchaeia;o__UBA460;f__UBA460;g__UBA460;s__	taxonomic classification defined by topology and ANI	topological placement and ANI have congruent species assignments	GCA_023270155.1, s__UBA460 sp023270155, 95.0, 89.44, 0.744; GCA_013166775.1, s__UBA460 sp013166775, 95.0, 86.94, 0.891; GCA_016839875.1, s__UBA460 sp016839875, 95.0, 77.64, 0.235; GCA_019057375.1, s__UBA460 sp002505645, 95.0, 77.33, 0.143; GCA_001940755.1, s__UBA460 sp001940755, 95.0, 77.06, 0.108; GCA_023132955.1, s__UBA460 sp023132955, 95.0, 76.98, 0.141; GCA_018238545.1, s__UBA460 sp018238545,…	85.25	11	N/A	N/A
Candidatus_Heimdallarchaeota_archaeon_RS_12_51	d__Archaea;p__Asgardarchaeota;c__Heimdallarchaeia;o__UBA460;f__UBA460;g__UBA460;s__UBA460 sp023132955	GCA_023132955.1	95	d__Archaea;p__Asgardarchaeota;c__Heimdallarchaeia;o__UBA460;f__UBA460;g__UBA460;s__UBA460 sp023132955	100	0.989	GCA_023132955.1	95	d__Archaea;p__Asgardarchaeota;c__Heimdallarchaeia;o__UBA460;f__UBA460;g__UBA460;s__UBA460 sp023132955	100	0.989	d__Archaea;p__Asgardarchaeota;c__Heimdallarchaeia;o__UBA460;f__UBA460;g__UBA460;s__	taxonomic classification defined by topology and ANI	topological placement and ANI have congruent species assignments	GCA_023139025.1, s__UBA460 sp023139025, 95.0, 91.89, 0.778; GCA_021399345.1, s__UBA460 sp021399345, 95.0, 91.77, 0.786; GCA_019057375.1, s__UBA460 sp002505645, 95.0, 91.45, 0.798; GCA_001940755.1, s__UBA460 sp001940755, 95.0, 80.24, 0.517; GCA_016840095.1, s__UBA460 sp016840095, 95.0, 79.31, 0.488; GCA_018238545.1, s__UBA460 sp018238545, 95.0, 77.68, 0.15; GCA_023705945.1, s__UBA460 sp023705945, …	93.7	11	N/A	N/A
Candidatus_Heimdallarchaeota_archaeon_RS_18_10	d__Archaea;p__Asgardarchaeota;c__Heimdallarchaeia;o__JABLTI01;f__JABLTI01;g__JABLTI01;s__JABLTI01 sp023128635	GCA_023128635.1	95	d__Archaea;p__Asgardarchaeota;c__Heimdallarchaeia;o__JABLTI01;f__JABLTI01;g__JABLTI01;s__JABLTI01 sp023128635	100	0.989	GCA_023128635.1	95	d__Archaea;p__Asgardarchaeota;c__Heimdallarchaeia;o__JABLTI01;f__JABLTI01;g__JABLTI01;s__JABLTI01 sp023128635	100	0.989	d__Archaea;p__Asgardarchaeota;c__Heimdallarchaeia;o__JABLTI01;f__JABLTI01;g__JABLTI01;s__	taxonomic classification defined by topology and ANI	topological placement and ANI have congruent species assignments	GCA_019058165.1, s__JABLTI01 sp019058165, 95.0, 89.84, 0.817; GCA_013166835.1, s__JABLTI01 sp013166835, 95.0, 89.54, 0.862; GCA_019894765.1, s__JABLTI01 sp019894765, 95.0, 83.11, 0.828; GCA_019058275.1, s__JABLTI01 sp019058275, 95.0, 77.13, 0.243; GCA_016839405.1, s__JABLTI01 sp016839405, 95.0, 76.22, 0.092; GCA_016840945.1, s__JABLTI01 sp016840945, 95.0, 76.17, 0.119; GCA_016840905.1, s__JABLTI0…	60.66	11	N/A	N/A
Candidatus_Heimdallarchaeota_archaeon_RS_18_5	d__Archaea;p__Asgardarchaeota;c__Heimdallarchaeia;o__UBA460;f__UBA460;g__UBA460;s__	N/A	N/A	N/A	N/A	N/A	GCA_018238545.1	95	d__Archaea;p__Asgardarchaeota;c__Heimdallarchaeia;o__UBA460;f__UBA460;g__UBA460;s__UBA460 sp018238545	93.88	0.973	d__Archaea;p__Asgardarchaeota;c__Heimdallarchaeia;o__UBA460;f__UBA460;g__UBA460;s__	taxonomic classification defined by topology and ANI	N/A	GCA_023705945.1, s__UBA460 sp023705945, 95.0, 88.17, 0.778; GCA_023705905.1, s__UBA460 sp023705905, 95.0, 84.8, 0.844; GCA_019894795.1, s__UBA460 sp019894795, 95.0, 80.47, 0.564; GCA_023139025.1, s__UBA460 sp023139025, 95.0, 77.89, 0.117; GCA_023132955.1, s__UBA460 sp023132955, 95.0, 77.73, 0.128; GCA_021399345.1, s__UBA460 sp021399345, 95.0, 77.1, 0.125; GCA_019057375.1, s__UBA460 sp002505645, 9…	66.3	11	0.99105	Genome not assigned to closest species as it falls outside its pre-defined ANI radius
Candidatus_Heimdallarchaeota_archaeon_RS_7_21	d__Archaea;p__Asgardarchaeota;c__Heimdallarchaeia;o__UBA460;f__UBA460;g__UBA460;s__UBA460 sp023139025	GCA_023139025.1	95	d__Archaea;p__Asgardarchaeota;c__Heimdallarchaeia;o__UBA460;f__UBA460;g__UBA460;s__UBA460 sp023139025	100	0.976	GCA_023139025.1	95	d__Archaea;p__Asgardarchaeota;c__Heimdallarchaeia;o__UBA460;f__UBA460;g__UBA460;s__UBA460 sp023139025	100	0.976	d__Archaea;p__Asgardarchaeota;c__Heimdallarchaeia;o__UBA460;f__UBA460;g__UBA460;s__	taxonomic classification defined by topology and ANI	topological placement and ANI have congruent species assignments	GCA_021399345.1, s__UBA460 sp021399345, 95.0, 93.23, 0.905; GCA_023132955.1, s__UBA460 sp023132955, 95.0, 91.89, 0.778; GCA_019057375.1, s__UBA460 sp002505645, 95.0, 91.42, 0.894; GCA_001940755.1, s__UBA460 sp001940755, 95.0, 80.3, 0.452; GCA_016840095.1, s__UBA460 sp016840095, 95.0, 79.15, 0.577; GCA_023270155.1, s__UBA460 sp023270155, 95.0, 77.9, 0.094; GCA_018238545.1, s__UBA460 sp018238545, 9…	86.23	11	N/A	N/A
Candidatus_Heimdallarchaeota_archaeon_RS_8_20	d__Archaea;p__Asgardarchaeota;c__Heimdallarchaeia;o__UBA460;f__;g__;s__	N/A	N/A	N/A	N/A	N/A	N/A	N/A	N/A	N/A	N/A	d__Archaea;p__Asgardarchaeota;c__Heimdallarchaeia;o__UBA460;f__;g__;s__	taxonomic classification fully defined by topology	N/A	N/A	62.92	11	0.55531	N/A
Candidatus_Heimdallarchaeota_archaeon_RS_9_2	d__Archaea;p__Asgardarchaeota;c__Heimdallarchaeia;o__UBA460;f__UBA460;g__UBA460;s__UBA460 sp023136245	GCA_023136245.1	95	d__Archaea;p__Asgardarchaeota;c__Heimdallarchaeia;o__UBA460;f__UBA460;g__UBA460;s__UBA460 sp023136245	100	0.977	GCA_023136245.1	95	d__Archaea;p__Asgardarchaeota;c__Heimdallarchaeia;o__UBA460;f__UBA460;g__UBA460;s__UBA460 sp023136245	100	0.977	d__Archaea;p__Asgardarchaeota;c__Heimdallarchaeia;o__UBA460;f__UBA460;g__UBA460;s__	taxonomic classification defined by topology and ANI	topological placement and ANI have congruent species assignments	GCA_016839875.1, s__UBA460 sp016839875, 95.0, 77.85, 0.342; GCA_013166775.1, s__UBA460 sp013166775, 95.0, 77.12, 0.176; GCA_001940755.1, s__UBA460 sp001940755, 95.0, 76.9, 0.116; GCA_016839945.1, s__UBA460 sp016839945, 95.0, 76.77, 0.166; GCA_023270155.1, s__UBA460 sp023270155, 95.0, 76.72, 0.145; GCA_023139025.1, s__UBA460 sp023139025, 95.0, 76.53, 0.111; GCA_019057375.1, s__UBA460 sp002505645, …	83.3	11	N/A	N/A
Candidatus_Heimdallarchaeota_archaeon_RS_9_76	d__Archaea;p__Asgardarchaeota;c__Heimdallarchaeia;o__UBA460;f__UBA460;g__UBA460;s__UBA460 sp023270155	GCA_023270155.1	95	d__Archaea;p__Asgardarchaeota;c__Heimdallarchaeia;o__UBA460;f__UBA460;g__UBA460;s__UBA460 sp023270155	100	0.983	GCA_023270155.1	95	d__Archaea;p__Asgardarchaeota;c__Heimdallarchaeia;o__UBA460;f__UBA460;g__UBA460;s__UBA460 sp023270155	100	0.983	d__Archaea;p__Asgardarchaeota;c__Heimdallarchaeia;o__UBA460;f__UBA460;g__UBA460;s__	taxonomic classification defined by topology and ANI	topological placement and ANI have congruent species assignments	GCA_023135215.1, s__UBA460 sp023135215, 95.0, 89.44, 0.744; GCA_013166775.1, s__UBA460 sp013166775, 95.0, 86.69, 0.87; GCA_016839875.1, s__UBA460 sp016839875, 95.0, 78.14, 0.195; GCA_023139025.1, s__UBA460 sp023139025, 95.0, 77.9, 0.094; GCA_016839945.1, s__UBA460 sp016839945, 95.0, 77.13, 0.146; GCA_023132955.1, s__UBA460 sp023132955, 95.0, 76.83, 0.113; GCA_016839985.1, s__UBA460 sp016839985, 9…	88.42	11	N/A	N/A
Candidatus_Heimdallarchaeota_archaeon_S012_metabat1_scaf2bin.003	d__Archaea;p__Asgardarchaeota;c__Heimdallarchaeia;o__UBA460;f__Kariarchaeaceae;g__WAKA01;s__WAKA01 sp015523565	GCA_015523565.1	95	d__Archaea;p__Asgardarchaeota;c__Heimdallarchaeia;o__UBA460;f__Kariarchaeaceae;g__WAKA01;s__WAKA01 sp015523565	99.72	0.846	GCA_015523565.1	95	d__Archaea;p__Asgardarchaeota;c__Heimdallarchaeia;o__UBA460;f__Kariarchaeaceae;g__WAKA01;s__WAKA01 sp015523565	99.72	0.846	d__Archaea;p__Asgardarchaeota;c__Heimdallarchaeia;o__UBA460;f__Kariarchaeaceae;g__;s__	taxonomic classification defined by topology and ANI	topological placement and ANI have congruent species assignments	N/A	83.44	11	N/A	N/A
Candidatus_Heimdallarchaeota_archaeon_S139_maxbin2_scaf2bin.023	d__Archaea;p__Asgardarchaeota;c__Heimdallarchaeia;o__UBA460;f__Kariarchaeaceae;g__WAKA01;s__WAKA01 sp015523565	GCA_015523565.1	95	d__Archaea;p__Asgardarchaeota;c__Heimdallarchaeia;o__UBA460;f__Kariarchaeaceae;g__WAKA01;s__WAKA01 sp015523565	99.61	0.918	GCA_015523565.1	95	d__Archaea;p__Asgardarchaeota;c__Heimdallarchaeia;o__UBA460;f__Kariarchaeaceae;g__WAKA01;s__WAKA01 sp015523565	99.61	0.918	d__Archaea;p__Asgardarchaeota;c__Heimdallarchaeia;o__UBA460;f__Kariarchaeaceae;g__;s__	taxonomic classification defined by topology and ANI	topological placement and ANI have congruent species assignments	N/A	58.71	11	N/A	N/A
Candidatus_Heimdallarchaeota_archaeon_S139_metabat2_scaf2bin.022	d__Archaea;p__Asgardarchaeota;c__Heimdallarchaeia;o__UBA460;f__JAJRWK01;g__JAJRWK01;s__	N/A	N/A	N/A	N/A	N/A	GCA_024276795.1	95	d__Archaea;p__Asgardarchaeota;c__Heimdallarchaeia;o__UBA460;f__JAJRWK01;g__JAJRWK01;s__JAJRWK01 sp024276795	79.16	0.399	d__Archaea;p__Asgardarchaeota;c__Heimdallarchaeia;o__UBA460;f__;g__;s__	taxonomic classification defined by topology and ANI	N/A	N/A	86.06	11	0.95058	N/A
Candidatus_Heimdallarchaeota_archaeon_S139_metabat2_scaf2bin.040	d__Archaea;p__Asgardarchaeota;c__Heimdallarchaeia;o__UBA460;f__Kariarchaeaceae;g__S139-21;s__S139-21 sp015522385	GCA_015522385.1	95	d__Archaea;p__Asgardarchaeota;c__Heimdallarchaeia;o__UBA460;f__Kariarchaeaceae;g__S139-21;s__S139-21 sp015522385	99.54	0.89	GCA_015522385.1	95	d__Archaea;p__Asgardarchaeota;c__Heimdallarchaeia;o__UBA460;f__Kariarchaeaceae;g__S139-21;s__S139-21 sp015522385	99.54	0.89	d__Archaea;p__Asgardarchaeota;c__Heimdallarchaeia;o__UBA460;f__Kariarchaeaceae;g__;s__	taxonomic classification defined by topology and ANI	topological placement and ANI have congruent species assignments	N/A	70.35	11	N/A	N/A
Candidatus_Heimdallarchaeota_archaeon_S140_maxbin2_scaf2bin.204	d__Archaea;p__Asgardarchaeota;c__Heimdallarchaeia;o__UBA460;f__Kariarchaeaceae;g__S139-21;s__S139-21 sp015522385	GCA_015522385.1	95	d__Archaea;p__Asgardarchaeota;c__Heimdallarchaeia;o__UBA460;f__Kariarchaeaceae;g__S139-21;s__S139-21 sp015522385	99.02	0.959	GCA_015522385.1	95	d__Archaea;p__Asgardarchaeota;c__Heimdallarchaeia;o__UBA460;f__Kariarchaeaceae;g__S139-21;s__S139-21 sp015522385	99.02	0.959	d__Archaea;p__Asgardarchaeota;c__Heimdallarchaeia;o__UBA460;f__Kariarchaeaceae;g__;s__	taxonomic classification defined by topology and ANI	topological placement and ANI have congruent species assignments	N/A	61.98	11	N/A	N/A
Candidatus_Heimdallarchaeota_archaeon_S144_maxbin2_scaf2bin.078	d__Archaea;p__Asgardarchaeota;c__Heimdallarchaeia;o__Hodarchaeales;f__S146-22;g__S146-22;s__S146-22 sp015520535	GCA_015520535.1	95	d__Archaea;p__Asgardarchaeota;c__Heimdallarchaeia;o__Hodarchaeales;f__S146-22;g__S146-22;s__S146-22 sp015520535	98.45	0.756	GCA_015520535.1	95	d__Archaea;p__Asgardarchaeota;c__Heimdallarchaeia;o__Hodarchaeales;f__S146-22;g__S146-22;s__S146-22 sp015520535	98.45	0.756	d__Archaea;p__Asgardarchaeota;c__Heimdallarchaeia;o__Hodarchaeales;f__S146-22;g__;s__	taxonomic classification defined by topology and ANI	topological placement and ANI have congruent species assignments	N/A	76.95	11	N/A	N/A
Candidatus_Heimdallarchaeota_archaeon_S144_maxbin2_scaf2bin.193	d__Archaea;p__Asgardarchaeota;c__Heimdallarchaeia;o__Hodarchaeales;f__S146-22;g__JAJRXH01;s__	N/A	N/A	N/A	N/A	N/A	GCA_024276395.1	95	d__Archaea;p__Asgardarchaeota;c__Heimdallarchaeia;o__Hodarchaeales;f__S146-22;g__JAJRXH01;s__JAJRXH01 sp024276395	75.96	0.065	d__Archaea;p__Asgardarchaeota;c__Heimdallarchaeia;o__Hodarchaeales;f__S146-22;g__;s__	taxonomic classification defined by topology and ANI	N/A	N/A	60.06	11	0.92687	N/A
Candidatus_Heimdallarchaeota_archaeon_S146_maxbin2_scaf2bin.134	d__Archaea;p__Asgardarchaeota;c__Heimdallarchaeia;o__Hodarchaeales;f__S146-22;g__S146-22;s__S146-22 sp015520535	GCA_015520535.1	95	d__Archaea;p__Asgardarchaeota;c__Heimdallarchaeia;o__Hodarchaeales;f__S146-22;g__S146-22;s__S146-22 sp015520535	99.2	0.737	GCA_015520535.1	95	d__Archaea;p__Asgardarchaeota;c__Heimdallarchaeia;o__Hodarchaeales;f__S146-22;g__S146-22;s__S146-22 sp015520535	99.2	0.737	d__Archaea;p__Asgardarchaeota;c__Heimdallarchaeia;o__Hodarchaeales;f__S146-22;g__;s__	taxonomic classification defined by topology and ANI	topological placement and ANI have congruent species assignments	N/A	74.6	11	N/A	N/A
Candidatus_Heimdallarchaeota_archaeon_S146_maxbin2_scaf2bin.173	d__Archaea;p__Asgardarchaeota;c__Heimdallarchaeia;o__UBA460;f__Kariarchaeaceae;g__WAKA01;s__	N/A	N/A	N/A	N/A	N/A	GCA_015523565.1	95	d__Archaea;p__Asgardarchaeota;c__Heimdallarchaeia;o__UBA460;f__Kariarchaeaceae;g__WAKA01;s__WAKA01 sp015523565	76.52	0.103	d__Archaea;p__Asgardarchaeota;c__Heimdallarchaeia;o__UBA460;f__Kariarchaeaceae;g__;s__	taxonomic classification defined by topology and ANI	N/A	N/A	77.14	11	0.93422	N/A
Candidatus_Heimdallarchaeota_archaeon_S146_maxbin2_scaf2bin.220_VB	d__Archaea;p__Asgardarchaeota;c__Heimdallarchaeia;o__UBA460;f__JAJRWK01;g__JAJRWK01;s__	N/A	N/A	N/A	N/A	N/A	GCA_024276795.1	95	d__Archaea;p__Asgardarchaeota;c__Heimdallarchaeia;o__UBA460;f__JAJRWK01;g__JAJRWK01;s__JAJRWK01 sp024276795	79.44	0.45	d__Archaea;p__Asgardarchaeota;c__Heimdallarchaeia;o__UBA460;f__;g__;s__	taxonomic classification defined by topology and ANI	N/A	N/A	65.36	11	0.9508	N/A
Candidatus_Heimdallarchaeota_archaeon_S146_maxbin2_scaf2bin.295	d__Archaea;p__Asgardarchaeota;c__Heimdallarchaeia;o__Hodarchaeales;f__S146-22;g__JAJRXH01;s__	N/A	N/A	N/A	N/A	N/A	GCA_024276395.1	95	d__Archaea;p__Asgardarchaeota;c__Heimdallarchaeia;o__Hodarchaeales;f__S146-22;g__JAJRXH01;s__JAJRXH01 sp024276395	76.22	0.066	d__Archaea;p__Asgardarchaeota;c__Heimdallarchaeia;o__Hodarchaeales;f__S146-22;g__;s__	taxonomic classification defined by topology and ANI	N/A	N/A	75.77	11	0.92271	N/A
Candidatus_Heimdallarchaeota_archaeon_S146_metabat2_scaf2bin.271	d__Archaea;p__Asgardarchaeota;c__Heimdallarchaeia;o__UBA460;f__Kariarchaeaceae;g__WAKA01;s__	N/A	N/A	N/A	N/A	N/A	GCA_015523565.1	95	d__Archaea;p__Asgardarchaeota;c__Heimdallarchaeia;o__UBA460;f__Kariarchaeaceae;g__WAKA01;s__WAKA01 sp015523565	75.86	0.042	d__Archaea;p__Asgardarchaeota;c__Heimdallarchaeia;o__UBA460;f__Kariarchaeaceae;g__;s__	taxonomic classification defined by topology and ANI	N/A	N/A	84.2	11	0.91284	N/A
Candidatus_Heimdallarchaeota_archaeon_bin272	d__Archaea;p__Asgardarchaeota;c__Heimdallarchaeia;o__Hodarchaeales;f__Hodarchaeaceae;g__Hodarchaeum;s__Hodarchaeum sp020348965	GCA_020348965.1	95	d__Archaea;p__Asgardarchaeota;c__Heimdallarchaeia;o__Hodarchaeales;f__Hodarchaeaceae;g__Hodarchaeum;s__Hodarchaeum sp020348965	100	1	GCA_020348965.1	95	d__Archaea;p__Asgardarchaeota;c__Heimdallarchaeia;o__Hodarchaeales;f__Hodarchaeaceae;g__Hodarchaeum;s__Hodarchaeum sp020348965	100	1	d__Archaea;p__Asgardarchaeota;c__Heimdallarchaeia;o__Hodarchaeales;f__Hodarchaeaceae;g__Hodarchaeum;s__	taxonomic classification defined by topology and ANI	topological placement and ANI have congruent species assignments	GCA_020353515.1, s__Hodarchaeum sp020353515, 95.0, 77.22, 0.175; GCA_016840285.1, s__Hodarchaeum sp016840285, 95.0, 77.07, 0.176; GCA_016839665.1, s__Hodarchaeum sp016839665, 95.0, 76.88, 0.097; GCA_016839625.1, s__Hodarchaeum sp016839625, 95.0, 76.76, 0.119; GCA_020351745.1, s__Hodarchaeum sp020351745, 95.0, 76.54, 0.207; GCA_016839815.1, s__Hodarchaeum sp016839815, 95.0, 76.45, 0.022; GCA_01136…	68.51	11	N/A	N/A
Candidatus_Heimdallarchaeota_archaeon_bin51	d__Archaea;p__Asgardarchaeota;c__Heimdallarchaeia;o__UBA460;f__UBA460;g__UBA460;s__UBA460 sp019894795	GCA_019894795.1	95	d__Archaea;p__Asgardarchaeota;c__Heimdallarchaeia;o__UBA460;f__UBA460;g__UBA460;s__UBA460 sp019894795	100	0.988	GCA_019894795.1	95	d__Archaea;p__Asgardarchaeota;c__Heimdallarchaeia;o__UBA460;f__UBA460;g__UBA460;s__UBA460 sp019894795	100	0.988	d__Archaea;p__Asgardarchaeota;c__Heimdallarchaeia;o__UBA460;f__UBA460;g__UBA460;s__	taxonomic classification defined by topology and ANI	topological placement and ANI have congruent species assignments	GCA_023705945.1, s__UBA460 sp023705945, 95.0, 80.78, 0.519; GCA_018238545.1, s__UBA460 sp018238545, 95.0, 80.58, 0.567; GCA_023705905.1, s__UBA460 sp023705905, 95.0, 80.17, 0.513; GCA_019057375.1, s__UBA460 sp002505645, 95.0, 77.25, 0.133; GCA_023132955.1, s__UBA460 sp023132955, 95.0, 77.16, 0.124; GCA_001940755.1, s__UBA460 sp001940755, 95.0, 77.03, 0.118; GCA_021399345.1, s__UBA460 sp021399345,…	92.88	11	N/A	N/A
Candidatus_Heimdallarchaeota_archaeon_bin6	d__Archaea;p__Asgardarchaeota;c__Heimdallarchaeia;o__Hodarchaeales;f__Hodarchaeaceae;g__Hodarchaeum;s__Hodarchaeum sp020353515	GCA_020353515.1	95	d__Archaea;p__Asgardarchaeota;c__Heimdallarchaeia;o__Hodarchaeales;f__Hodarchaeaceae;g__Hodarchaeum;s__Hodarchaeum sp020353515	100	1	GCA_020353515.1	95	d__Archaea;p__Asgardarchaeota;c__Heimdallarchaeia;o__Hodarchaeales;f__Hodarchaeaceae;g__Hodarchaeum;s__Hodarchaeum sp020353515	100	1	d__Archaea;p__Asgardarchaeota;c__Heimdallarchaeia;o__Hodarchaeales;f__Hodarchaeaceae;g__Hodarchaeum;s__	taxonomic classification defined by topology and ANI	topological placement and ANI have congruent species assignments	GCA_016840285.1, s__Hodarchaeum sp016840285, 95.0, 82.32, 0.672; GCA_016839625.1, s__Hodarchaeum sp016839625, 95.0, 77.7, 0.177; GCA_020351745.1, s__Hodarchaeum sp020351745, 95.0, 77.65, 0.447; GCA_016839665.1, s__Hodarchaeum sp016839665, 95.0, 77.51, 0.164; GCA_020348965.1, s__Hodarchaeum sp020348965, 95.0, 77.22, 0.175; GCA_016839785.1, s__Hodarchaeum sp016839785, 95.0, 77.21, 0.039; GCA_016840…	87.06	11	N/A	N/A
Candidatus_Heimdallarchaeota_archaeon_bin89	d__Archaea;p__Asgardarchaeota;c__Heimdallarchaeia;o__JABLTI01;f__JABLTI01;g__JABLTI01;s__JABLTI01 sp019894765	GCA_019894765.1	95	d__Archaea;p__Asgardarchaeota;c__Heimdallarchaeia;o__JABLTI01;f__JABLTI01;g__JABLTI01;s__JABLTI01 sp019894765	100	0.991	GCA_019894765.1	95	d__Archaea;p__Asgardarchaeota;c__Heimdallarchaeia;o__JABLTI01;f__JABLTI01;g__JABLTI01;s__JABLTI01 sp019894765	100	0.991	d__Archaea;p__Asgardarchaeota;c__Heimdallarchaeia;o__JABLTI01;f__JABLTI01;g__JABLTI01;s__	taxonomic classification defined by topology and ANI	topological placement and ANI have congruent species assignments	GCA_013166835.1, s__JABLTI01 sp013166835, 95.0, 83.88, 0.761; GCA_019058165.1, s__JABLTI01 sp019058165, 95.0, 83.56, 0.745; GCA_023128635.1, s__JABLTI01 sp023128635, 95.0, 83.11, 0.828; GCA_019058275.1, s__JABLTI01 sp019058275, 95.0, 77.54, 0.245; GCA_016840905.1, s__JABLTI01 sp016840905, 95.0, 76.08, 0.119; GCA_018238155.1, s__JABLTI01 sp018238155, 95.0, 76.01, 0.114; GCA_016839405.1, s__JABLTI0…	84.85	11	N/A	N/A
Candidatus_Heimdallarchaeota_archaeon_strain_12F4_9	d__Archaea;p__Asgardarchaeota;c__Heimdallarchaeia;o__JABLTI01;f__JABLTI01;g__JABLTI01;s__JABLTI01 sp019058275	GCA_019058275.1	95	d__Archaea;p__Asgardarchaeota;c__Heimdallarchaeia;o__JABLTI01;f__JABLTI01;g__JABLTI01;s__JABLTI01 sp019058275	100	0.996	GCA_019058275.1	95	d__Archaea;p__Asgardarchaeota;c__Heimdallarchaeia;o__JABLTI01;f__JABLTI01;g__JABLTI01;s__JABLTI01 sp019058275	100	0.996	d__Archaea;p__Asgardarchaeota;c__Heimdallarchaeia;o__JABLTI01;f__JABLTI01;g__JABLTI01;s__	taxonomic classification defined by topology and ANI	topological placement and ANI have congruent species assignments	GCA_019894765.1, s__JABLTI01 sp019894765, 95.0, 77.55, 0.244; GCA_013166835.1, s__JABLTI01 sp013166835, 95.0, 77.3, 0.243; GCA_023128635.1, s__JABLTI01 sp023128635, 95.0, 77.13, 0.243; GCA_019058165.1, s__JABLTI01 sp019058165, 95.0, 77.07, 0.225; GCA_018238155.1, s__JABLTI01 sp018238155, 95.0, 76.64, 0.114; GCA_016840905.1, s__JABLTI01 sp016840905, 95.0, 76.34, 0.147; GCA_019056785.1, s__JABLTI01…	87.61	11	N/A	N/A
Candidatus_Heimdallarchaeota_archaeon_strain_12R2_1	d__Archaea;p__Asgardarchaeota;c__Heimdallarchaeia;o__JABLTI01;f__JABLTI01;g__JABLTI01;s__JABLTI01 sp019058275	GCA_019058275.1	95	d__Archaea;p__Asgardarchaeota;c__Heimdallarchaeia;o__JABLTI01;f__JABLTI01;g__JABLTI01;s__JABLTI01 sp019058275	99.5	0.956	GCA_019058275.1	95	d__Archaea;p__Asgardarchaeota;c__Heimdallarchaeia;o__JABLTI01;f__JABLTI01;g__JABLTI01;s__JABLTI01 sp019058275	99.5	0.956	d__Archaea;p__Asgardarchaeota;c__Heimdallarchaeia;o__JABLTI01;f__JABLTI01;g__JABLTI01;s__	taxonomic classification defined by topology and ANI	topological placement and ANI have congruent species assignments	GCA_019894765.1, s__JABLTI01 sp019894765, 95.0, 77.41, 0.258; GCA_013166835.1, s__JABLTI01 sp013166835, 95.0, 77.35, 0.249; GCA_023128635.1, s__JABLTI01 sp023128635, 95.0, 77.14, 0.238; GCA_019058165.1, s__JABLTI01 sp019058165, 95.0, 77.03, 0.232; GCA_018238155.1, s__JABLTI01 sp018238155, 95.0, 76.66, 0.115; GCA_016840905.1, s__JABLTI01 sp016840905, 95.0, 76.44, 0.147; GCA_019056785.1, s__JABLTI0…	87.78	11	N/A	N/A
Candidatus_Heimdallarchaeota_archaeon_strain_12R2_15	d__Archaea;p__Asgardarchaeota;c__Heimdallarchaeia;o__JABLTI01;f__JABLTI01;g__JABLTI01;s__JABLTI01 sp019058165	GCA_019058165.1	95	d__Archaea;p__Asgardarchaeota;c__Heimdallarchaeia;o__JABLTI01;f__JABLTI01;g__JABLTI01;s__JABLTI01 sp019058165	100	0.985	GCA_019058165.1	95	d__Archaea;p__Asgardarchaeota;c__Heimdallarchaeia;o__JABLTI01;f__JABLTI01;g__JABLTI01;s__JABLTI01 sp019058165	100	0.985	d__Archaea;p__Asgardarchaeota;c__Heimdallarchaeia;o__JABLTI01;f__JABLTI01;g__JABLTI01;s__	taxonomic classification defined by topology and ANI	topological placement and ANI have congruent species assignments	GCA_013166835.1, s__JABLTI01 sp013166835, 95.0, 90.02, 0.749; GCA_023128635.1, s__JABLTI01 sp023128635, 95.0, 89.84, 0.817; GCA_019894765.1, s__JABLTI01 sp019894765, 95.0, 83.54, 0.744; GCA_019058275.1, s__JABLTI01 sp019058275, 95.0, 77.07, 0.225; GCA_016839405.1, s__JABLTI01 sp016839405, 95.0, 76.21, 0.135; GCA_018238155.1, s__JABLTI01 sp018238155, 95.0, 76.18, 0.099; GCA_016840905.1, s__JABLTI0…	76.29	11	N/A	N/A
Candidatus_Heimdallarchaeota_archaeon_strain_14_8_m_bin25	d__Archaea;p__Asgardarchaeota;c__Heimdallarchaeia;o__JABLTI01;f__JABLTI01;g__JABLTI01;s__JABLTI01 sp019894765	GCA_019894765.1	95	d__Archaea;p__Asgardarchaeota;c__Heimdallarchaeia;o__JABLTI01;f__JABLTI01;g__JABLTI01;s__JABLTI01 sp019894765	99.88	0.944	GCA_019894765.1	95	d__Archaea;p__Asgardarchaeota;c__Heimdallarchaeia;o__JABLTI01;f__JABLTI01;g__JABLTI01;s__JABLTI01 sp019894765	99.88	0.944	d__Archaea;p__Asgardarchaeota;c__Heimdallarchaeia;o__JABLTI01;f__JABLTI01;g__JABLTI01;s__	taxonomic classification defined by topology and ANI	topological placement and ANI have congruent species assignments	GCA_013166835.1, s__JABLTI01 sp013166835, 95.0, 83.81, 0.751; GCA_019058165.1, s__JABLTI01 sp019058165, 95.0, 83.44, 0.763; GCA_023128635.1, s__JABLTI01 sp023128635, 95.0, 83.04, 0.842; GCA_019058275.1, s__JABLTI01 sp019058275, 95.0, 77.52, 0.251; GCA_016840905.1, s__JABLTI01 sp016840905, 95.0, 76.09, 0.114; GCA_018238155.1, s__JABLTI01 sp018238155, 95.0, 76.05, 0.118; GCA_016839405.1, s__JABLTI0…	76.5	11	N/A	N/A
Candidatus_Heimdallarchaeota_archaeon_strain_18H4_34	d__Archaea;p__Asgardarchaeota;c__Heimdallarchaeia;o__UBA460;f__UBA460;g__18H4-34;s__18H4-34 sp019057815	GCA_019057815.1	95	d__Archaea;p__Asgardarchaeota;c__Heimdallarchaeia;o__UBA460;f__UBA460;g__18H4-34;s__18H4-34 sp019057815	100	0.998	GCA_019057815.1	95	d__Archaea;p__Asgardarchaeota;c__Heimdallarchaeia;o__UBA460;f__UBA460;g__18H4-34;s__18H4-34 sp019057815	100	0.998	d__Archaea;p__Asgardarchaeota;c__Heimdallarchaeia;o__UBA460;f__UBA460;g__18H4-34;s__	taxonomic classification defined by topology and ANI	topological placement and ANI have congruent species assignments	GCA_023705985.1, s__18H4-34 sp023705985, 95.0, 92.57, 0.828	95.61	11	N/A	N/A
Candidatus_Heimdallarchaeota_archaeon_strain_B18_G1	d__Archaea;p__Asgardarchaeota;c__Heimdallarchaeia;o__JABLTI01;f__JABLTI01;g__JABLTI01;s__JABLTI01 sp019056785	GCA_019056785.1	95	d__Archaea;p__Asgardarchaeota;c__Heimdallarchaeia;o__JABLTI01;f__JABLTI01;g__JABLTI01;s__JABLTI01 sp019056785	99.74	0.834	GCA_019056785.1	95	d__Archaea;p__Asgardarchaeota;c__Heimdallarchaeia;o__JABLTI01;f__JABLTI01;g__JABLTI01;s__JABLTI01 sp019056785	99.74	0.834	d__Archaea;p__Asgardarchaeota;c__Heimdallarchaeia;o__JABLTI01;f__JABLTI01;g__JABLTI01;s__	taxonomic classification defined by topology and ANI	topological placement and ANI have congruent species assignments	GCA_019058275.1, s__JABLTI01 sp019058275, 95.0, 76.06, 0.061; GCA_018238155.1, s__JABLTI01 sp018238155, 95.0, 75.91, 0.038; GCA_019894765.1, s__JABLTI01 sp019894765, 95.0, 75.8, 0.047; GCA_016840945.1, s__JABLTI01 sp016840945, 95.0, 75.5, 0.048; GCA_023128635.1, s__JABLTI01 sp023128635, 95.0, 75.34, 0.057; GCA_019058165.1, s__JABLTI01 sp019058165, 95.0, 75.24, 0.036; GCA_013166835.1, s__JABLTI01 …	76.68	11	N/A	N/A
Candidatus_Heimdallarchaeota_archaeon_strain_CR1378_bin_8	d__Archaea;p__Asgardarchaeota;c__Heimdallarchaeia;o__UBA460;f__UBA460;g__UBA460;s__UBA460 sp002505645	GCA_019057375.1	95	d__Archaea;p__Asgardarchaeota;c__Heimdallarchaeia;o__UBA460;f__UBA460;g__UBA460;s__UBA460 sp002505645	100	0.988	GCA_019057375.1	95	d__Archaea;p__Asgardarchaeota;c__Heimdallarchaeia;o__UBA460;f__UBA460;g__UBA460;s__UBA460 sp002505645	100	0.988	d__Archaea;p__Asgardarchaeota;c__Heimdallarchaeia;o__UBA460;f__UBA460;g__UBA460;s__	taxonomic classification defined by topology and ANI	topological placement and ANI have congruent species assignments	GCA_021399345.1, s__UBA460 sp021399345, 95.0, 91.6, 0.796; GCA_023132955.1, s__UBA460 sp023132955, 95.0, 91.43, 0.799; GCA_023139025.1, s__UBA460 sp023139025, 95.0, 91.42, 0.894; GCA_001940755.1, s__UBA460 sp001940755, 95.0, 80.39, 0.631; GCA_016840095.1, s__UBA460 sp016840095, 95.0, 79.32, 0.486; GCA_018238545.1, s__UBA460 sp018238545, 95.0, 77.69, 0.118; GCA_023705945.1, s__UBA460 sp023705945, …	95.54	11	N/A	N/A
Candidatus_Heimdallarchaeota_archaeon_strain_E44_bin34	d__Archaea;p__Asgardarchaeota;c__Heimdallarchaeia;o__JABLTI01;f__JABLTI01;g__JABLTI01;s__	N/A	N/A	N/A	N/A	N/A	N/A	N/A	N/A	N/A	N/A	d__Archaea;p__Asgardarchaeota;c__Heimdallarchaeia;o__JABLTI01;f__JABLTI01;g__JABLTI01;s__	taxonomic classification defined by topology and ANI	N/A	GCA_019058165.1, s__JABLTI01 sp019058165, 95.0, 89.34, 0.736; GCA_013166835.1, s__JABLTI01 sp013166835, 95.0, 88.77, 0.79; GCA_023128635.1, s__JABLTI01 sp023128635, 95.0, 88.72, 0.672; GCA_019894765.1, s__JABLTI01 sp019894765, 95.0, 83.19, 0.784; GCA_019058275.1, s__JABLTI01 sp019058275, 95.0, 77.24, 0.267; GCA_016839405.1, s__JABLTI01 sp016839405, 95.0, 76.19, 0.113; GCA_016840945.1, s__JABLTI01…	61.71	11	0.97903	Genome not assigned to closest species as it falls outside its pre-defined ANI radius
Candidatus_Heimdallarchaeota_archaeon_strain_HM4_18_B12	d__Archaea;p__Asgardarchaeota;c__Heimdallarchaeia;o__UBA460;f__UBA460;g__UBA460;s__UBA460 sp018238545	GCA_018238545.1	95	d__Archaea;p__Asgardarchaeota;c__Heimdallarchaeia;o__UBA460;f__UBA460;g__UBA460;s__UBA460 sp018238545	99.76	0.953	GCA_018238545.1	95	d__Archaea;p__Asgardarchaeota;c__Heimdallarchaeia;o__UBA460;f__UBA460;g__UBA460;s__UBA460 sp018238545	99.76	0.953	d__Archaea;p__Asgardarchaeota;c__Heimdallarchaeia;o__UBA460;f__UBA460;g__UBA460;s__	taxonomic classification defined by topology and ANI	topological placement and ANI have congruent species assignments	GCA_023705945.1, s__UBA460 sp023705945, 95.0, 88.37, 0.696; GCA_023705905.1, s__UBA460 sp023705905, 95.0, 84.6, 0.782; GCA_019894795.1, s__UBA460 sp019894795, 95.0, 80.43, 0.539; GCA_023132955.1, s__UBA460 sp023132955, 95.0, 77.43, 0.132; GCA_021399345.1, s__UBA460 sp021399345, 95.0, 77.12, 0.117; GCA_019057375.1, s__UBA460 sp002505645, 95.0, 77.05, 0.146; GCA_023139025.1, s__UBA460 sp023139025, …	69.72	11	N/A	N/A
Candidatus_Heimdallarchaeota_archaeon_strain_HM4_26_B6	d__Archaea;p__Asgardarchaeota;c__Heimdallarchaeia;o__UBA460;f__UBA460;g__UBA460;s__UBA460 sp018238545	GCA_018238545.1	95	d__Archaea;p__Asgardarchaeota;c__Heimdallarchaeia;o__UBA460;f__UBA460;g__UBA460;s__UBA460 sp018238545	99.74	0.958	GCA_018238545.1	95	d__Archaea;p__Asgardarchaeota;c__Heimdallarchaeia;o__UBA460;f__UBA460;g__UBA460;s__UBA460 sp018238545	99.74	0.958	d__Archaea;p__Asgardarchaeota;c__Heimdallarchaeia;o__UBA460;f__UBA460;g__UBA460;s__	taxonomic classification defined by topology and ANI	topological placement and ANI have congruent species assignments	GCA_023705945.1, s__UBA460 sp023705945, 95.0, 87.92, 0.672; GCA_023705905.1, s__UBA460 sp023705905, 95.0, 84.49, 0.764; GCA_019894795.1, s__UBA460 sp019894795, 95.0, 80.44, 0.532; GCA_023132955.1, s__UBA460 sp023132955, 95.0, 77.47, 0.131; GCA_019057375.1, s__UBA460 sp002505645, 95.0, 77.37, 0.133; GCA_021399345.1, s__UBA460 sp021399345, 95.0, 77.23, 0.121; GCA_023139025.1, s__UBA460 sp023139025,…	91.99	11	N/A	N/A
Candidatus_Heimdallarchaeota_archaeon_strain_HM4_B27	d__Archaea;p__Asgardarchaeota;c__Heimdallarchaeia;o__UBA460;f__UBA460;g__UBA460;s__UBA460 sp018238545	GCA_018238545.1	95	d__Archaea;p__Asgardarchaeota;c__Heimdallarchaeia;o__UBA460;f__UBA460;g__UBA460;s__UBA460 sp018238545	99.71	0.961	GCA_018238545.1	95	d__Archaea;p__Asgardarchaeota;c__Heimdallarchaeia;o__UBA460;f__UBA460;g__UBA460;s__UBA460 sp018238545	99.71	0.961	d__Archaea;p__Asgardarchaeota;c__Heimdallarchaeia;o__UBA460;f__UBA460;g__UBA460;s__	taxonomic classification defined by topology and ANI	topological placement and ANI have congruent species assignments	GCA_023705945.1, s__UBA460 sp023705945, 95.0, 88.1, 0.718; GCA_023705905.1, s__UBA460 sp023705905, 95.0, 84.51, 0.72; GCA_019894795.1, s__UBA460 sp019894795, 95.0, 80.45, 0.503; GCA_023132955.1, s__UBA460 sp023132955, 95.0, 78.0, 0.127; GCA_021399345.1, s__UBA460 sp021399345, 95.0, 77.65, 0.115; GCA_019057375.1, s__UBA460 sp002505645, 95.0, 77.24, 0.117; GCA_023139025.1, s__UBA460 sp023139025, 95…	92.44	11	N/A	N/A
Candidatus_Heimdallarchaeota_archaeon_strain_HM4_B3	d__Archaea;p__Asgardarchaeota;c__Heimdallarchaeia;o__UBA460;f__UBA460;g__UBA460;s__UBA460 sp018238545	GCA_018238545.1	95	d__Archaea;p__Asgardarchaeota;c__Heimdallarchaeia;o__UBA460;f__UBA460;g__UBA460;s__UBA460 sp018238545	99.53	0.933	GCA_018238545.1	95	d__Archaea;p__Asgardarchaeota;c__Heimdallarchaeia;o__UBA460;f__UBA460;g__UBA460;s__UBA460 sp018238545	99.53	0.933	d__Archaea;p__Asgardarchaeota;c__Heimdallarchaeia;o__UBA460;f__UBA460;g__UBA460;s__	taxonomic classification defined by topology and ANI	topological placement and ANI have congruent species assignments	GCA_023705945.1, s__UBA460 sp023705945, 95.0, 88.34, 0.713; GCA_023705905.1, s__UBA460 sp023705905, 95.0, 84.58, 0.674; GCA_019894795.1, s__UBA460 sp019894795, 95.0, 80.58, 0.52; GCA_023132955.1, s__UBA460 sp023132955, 95.0, 77.61, 0.129; GCA_021399345.1, s__UBA460 sp021399345, 95.0, 77.57, 0.12; GCA_019057375.1, s__UBA460 sp002505645, 95.0, 77.26, 0.121; GCA_023139025.1, s__UBA460 sp023139025, 9…	93.09	11	N/A	N/A
Candidatus_Heimdallarchaeota_archaeon_strain_HM4_B41	d__Archaea;p__Asgardarchaeota;c__Heimdallarchaeia;o__UBA460;f__UBA460;g__UBA460;s__UBA460 sp018238545	GCA_018238545.1	95	d__Archaea;p__Asgardarchaeota;c__Heimdallarchaeia;o__UBA460;f__UBA460;g__UBA460;s__UBA460 sp018238545	100	0.995	GCA_018238545.1	95	d__Archaea;p__Asgardarchaeota;c__Heimdallarchaeia;o__UBA460;f__UBA460;g__UBA460;s__UBA460 sp018238545	100	0.995	d__Archaea;p__Asgardarchaeota;c__Heimdallarchaeia;o__UBA460;f__UBA460;g__UBA460;s__	taxonomic classification defined by topology and ANI	topological placement and ANI have congruent species assignments	GCA_023705945.1, s__UBA460 sp023705945, 95.0, 88.06, 0.829; GCA_023705905.1, s__UBA460 sp023705905, 95.0, 84.46, 0.71; GCA_019894795.1, s__UBA460 sp019894795, 95.0, 80.58, 0.567; GCA_023132955.1, s__UBA460 sp023132955, 95.0, 77.71, 0.15; GCA_021399345.1, s__UBA460 sp021399345, 95.0, 77.64, 0.109; GCA_019057375.1, s__UBA460 sp002505645, 95.0, 77.64, 0.12; GCA_023139025.1, s__UBA460 sp023139025, 95…	95.67	11	N/A	N/A
Candidatus_Heimdallarchaeota_archaeon_strain_HM6_B1	d__Archaea;p__Asgardarchaeota;c__Heimdallarchaeia;o__UBA460;f__UBA460;g__UBA460;s__UBA460 sp018238545	GCA_018238545.1	95	d__Archaea;p__Asgardarchaeota;c__Heimdallarchaeia;o__UBA460;f__UBA460;g__UBA460;s__UBA460 sp018238545	96.82	0.841	GCA_018238545.1	95	d__Archaea;p__Asgardarchaeota;c__Heimdallarchaeia;o__UBA460;f__UBA460;g__UBA460;s__UBA460 sp018238545	96.82	0.841	d__Archaea;p__Asgardarchaeota;c__Heimdallarchaeia;o__UBA460;f__UBA460;g__UBA460;s__	taxonomic classification defined by topology and ANI	topological placement and ANI have congruent species assignments	GCA_023705945.1, s__UBA460 sp023705945, 95.0, 88.52, 0.622; GCA_023705905.1, s__UBA460 sp023705905, 95.0, 84.84, 0.691; GCA_019894795.1, s__UBA460 sp019894795, 95.0, 80.54, 0.478; GCA_023139025.1, s__UBA460 sp023139025, 95.0, 77.37, 0.099; GCA_023132955.1, s__UBA460 sp023132955, 95.0, 77.34, 0.129; GCA_019057375.1, s__UBA460 sp002505645, 95.0, 77.13, 0.148; GCA_021399345.1, s__UBA460 sp021399345,…	73.31	11	N/A	N/A
Candidatus_Heimdallarchaeota_archaeon_strain_HM6_B48	d__Archaea;p__Asgardarchaeota;c__Heimdallarchaeia;o__UBA460;f__UBA460;g__UBA460;s__UBA460 sp018238545	GCA_018238545.1	95	d__Archaea;p__Asgardarchaeota;c__Heimdallarchaeia;o__UBA460;f__UBA460;g__UBA460;s__UBA460 sp018238545	96.64	0.945	GCA_018238545.1	95	d__Archaea;p__Asgardarchaeota;c__Heimdallarchaeia;o__UBA460;f__UBA460;g__UBA460;s__UBA460 sp018238545	96.64	0.945	d__Archaea;p__Asgardarchaeota;c__Heimdallarchaeia;o__UBA460;f__UBA460;g__UBA460;s__	taxonomic classification defined by topology and ANI	topological placement and ANI have congruent species assignments	GCA_023705945.1, s__UBA460 sp023705945, 95.0, 88.25, 0.739; GCA_023705905.1, s__UBA460 sp023705905, 95.0, 84.76, 0.815; GCA_019894795.1, s__UBA460 sp019894795, 95.0, 80.12, 0.552; GCA_023132955.1, s__UBA460 sp023132955, 95.0, 79.12, 0.132; GCA_021399345.1, s__UBA460 sp021399345, 95.0, 78.23, 0.156; GCA_021399395.1, s__UBA460 sp021399395, 95.0, 78.17, 0.136; GCA_023139025.1, s__UBA460 sp023139025,…	80.76	11	N/A	N/A
Candidatus_Heimdallarchaeota_archaeon_strain_HM7_B34	d__Archaea;p__Asgardarchaeota;c__Heimdallarchaeia;o__JABLTI01;f__JABLTI01;g__JABLTI01;s__JABLTI01 sp018238155	GCA_018238155.1	95	d__Archaea;p__Asgardarchaeota;c__Heimdallarchaeia;o__JABLTI01;f__JABLTI01;g__JABLTI01;s__JABLTI01 sp018238155	100	0.998	GCA_018238155.1	95	d__Archaea;p__Asgardarchaeota;c__Heimdallarchaeia;o__JABLTI01;f__JABLTI01;g__JABLTI01;s__JABLTI01 sp018238155	100	0.998	d__Archaea;p__Asgardarchaeota;c__Heimdallarchaeia;o__JABLTI01;f__JABLTI01;g__JABLTI01;s__	taxonomic classification defined by topology and ANI	topological placement and ANI have congruent species assignments	GCA_019058275.1, s__JABLTI01 sp019058275, 95.0, 76.64, 0.114; GCA_019056785.1, s__JABLTI01 sp019056785, 95.0, 76.34, 0.036; GCA_019058165.1, s__JABLTI01 sp019058165, 95.0, 76.16, 0.099; GCA_013166835.1, s__JABLTI01 sp013166835, 95.0, 76.09, 0.112; GCA_019894765.1, s__JABLTI01 sp019894765, 95.0, 76.01, 0.114; GCA_016840945.1, s__JABLTI01 sp016840945, 95.0, 75.99, 0.098; GCA_016839405.1, s__JABLTI0…	87.43	11	N/A	N/A
Candidatus_Heimdallarchaeota_archaeon_strain_HW_metabat.28	d__Archaea;p__Asgardarchaeota;c__Heimdallarchaeia;o__UBA460;f__Kariarchaeaceae;g__Kariarchaeum;s__Kariarchaeum pelagium	GCA_002728275.1	95	d__Archaea;p__Asgardarchaeota;c__Heimdallarchaeia;o__UBA460;f__Kariarchaeaceae;g__Kariarchaeum;s__Kariarchaeum pelagium	96.55	0.781	GCA_002728275.1	95	d__Archaea;p__Asgardarchaeota;c__Heimdallarchaeia;o__UBA460;f__Kariarchaeaceae;g__Kariarchaeum;s__Kariarchaeum pelagium	96.55	0.781	d__Archaea;p__Asgardarchaeota;c__Heimdallarchaeia;o__UBA460;f__Kariarchaeaceae;g__Kariarchaeum;s__	taxonomic classification defined by topology and ANI	topological placement and ANI have congruent species assignments	GCA_016839545.1, s__Kariarchaeum sp016839545, 95.0, 76.09, 0.02	75.74	11	N/A	N/A
Candidatus_Heimdallarchaeota_archaeon_strain_MAG_147	d__Archaea;p__Asgardarchaeota;c__Heimdallarchaeia;o__JABLTI01;f__JABLTI01;g__JABLTI01;s__JABLTI01 sp019056785	GCA_019056785.1	95	d__Archaea;p__Asgardarchaeota;c__Heimdallarchaeia;o__JABLTI01;f__JABLTI01;g__JABLTI01;s__JABLTI01 sp019056785	100	0.994	GCA_019056785.1	95	d__Archaea;p__Asgardarchaeota;c__Heimdallarchaeia;o__JABLTI01;f__JABLTI01;g__JABLTI01;s__JABLTI01 sp019056785	100	0.994	d__Archaea;p__Asgardarchaeota;c__Heimdallarchaeia;o__JABLTI01;f__JABLTI01;g__JABLTI01;s__	taxonomic classification defined by topology and ANI	topological placement and ANI have congruent species assignments	GCA_018238155.1, s__JABLTI01 sp018238155, 95.0, 76.34, 0.036; GCA_019058275.1, s__JABLTI01 sp019058275, 95.0, 76.13, 0.063; GCA_019894765.1, s__JABLTI01 sp019894765, 95.0, 75.77, 0.043; GCA_023128635.1, s__JABLTI01 sp023128635, 95.0, 75.63, 0.057; GCA_016840945.1, s__JABLTI01 sp016840945, 95.0, 75.62, 0.047; GCA_016839405.1, s__JABLTI01 sp016839405, 95.0, 75.38, 0.038; GCA_016840905.1, s__JABLTI0…	75.36	11	N/A	N/A
Candidatus_Heimdallarchaeota_archaeon_strain_MAG_25	d__Archaea;p__Asgardarchaeota;c__Heimdallarchaeia;o__UBA460;f__UBA460;g__UBA460;s__UBA460 sp002505645	GCA_019057375.1	95	d__Archaea;p__Asgardarchaeota;c__Heimdallarchaeia;o__UBA460;f__UBA460;g__UBA460;s__UBA460 sp002505645	99.93	0.937	GCA_019057375.1	95	d__Archaea;p__Asgardarchaeota;c__Heimdallarchaeia;o__UBA460;f__UBA460;g__UBA460;s__UBA460 sp002505645	99.93	0.937	d__Archaea;p__Asgardarchaeota;c__Heimdallarchaeia;o__UBA460;f__UBA460;g__UBA460;s__	taxonomic classification defined by topology and ANI	topological placement and ANI have congruent species assignments	GCA_021399345.1, s__UBA460 sp021399345, 95.0, 91.66, 0.755; GCA_023132955.1, s__UBA460 sp023132955, 95.0, 91.34, 0.75; GCA_023139025.1, s__UBA460 sp023139025, 95.0, 91.27, 0.842; GCA_001940755.1, s__UBA460 sp001940755, 95.0, 80.36, 0.579; GCA_016840095.1, s__UBA460 sp016840095, 95.0, 79.37, 0.478; GCA_023705945.1, s__UBA460 sp023705945, 95.0, 77.51, 0.129; GCA_018238545.1, s__UBA460 sp018238545, …	92.17	11	N/A	N/A
Candidatus_Heimdallarchaeota_archaeon_strain_MAG_299	d__Archaea;p__Asgardarchaeota;c__Heimdallarchaeia;o__JABLTI01;f__JABLTI01;g__JABLTI01;s__	N/A	N/A	N/A	N/A	N/A	GCA_018238155.1	95	d__Archaea;p__Asgardarchaeota;c__Heimdallarchaeia;o__JABLTI01;f__JABLTI01;g__JABLTI01;s__JABLTI01 sp018238155	85.01	0.852	d__Archaea;p__Asgardarchaeota;c__Heimdallarchaeia;o__JABLTI01;f__JABLTI01;g__JABLTI01;s__	taxonomic classification defined by topology and ANI	N/A	GCA_023128635.1, s__JABLTI01 sp023128635, 95.0, 77.82, 0.093; GCA_019058165.1, s__JABLTI01 sp019058165, 95.0, 77.51, 0.105; GCA_013166835.1, s__JABLTI01 sp013166835, 95.0, 77.23, 0.135; GCA_019894765.1, s__JABLTI01 sp019894765, 95.0, 76.73, 0.13; GCA_019058275.1, s__JABLTI01 sp019058275, 95.0, 76.47, 0.141; GCA_016840905.1, s__JABLTI01 sp016840905, 95.0, 76.02, 0.07; GCA_016840945.1, s__JABLTI01 …	63.33	11	0.97579	Genome not assigned to closest species as it falls outside its pre-defined ANI radius
Candidatus_Heimdallarchaeota_archaeon_strain_MAG_66	d__Archaea;p__Asgardarchaeota;c__Heimdallarchaeia;o__JABLTI01;f__JABLTI01;g__JABLTI01;s__	N/A	N/A	N/A	N/A	N/A	GCA_023128635.1	95	d__Archaea;p__Asgardarchaeota;c__Heimdallarchaeia;o__JABLTI01;f__JABLTI01;g__JABLTI01;s__JABLTI01 sp023128635	91.56	0.725	d__Archaea;p__Asgardarchaeota;c__Heimdallarchaeia;o__JABLTI01;f__JABLTI01;g__JABLTI01;s__	taxonomic classification defined by topology and ANI	N/A	GCA_019058165.1, s__JABLTI01 sp019058165, 95.0, 90.07, 0.761; GCA_013166835.1, s__JABLTI01 sp013166835, 95.0, 89.54, 0.797; GCA_019894765.1, s__JABLTI01 sp019894765, 95.0, 83.21, 0.79; GCA_019058275.1, s__JABLTI01 sp019058275, 95.0, 77.41, 0.25; GCA_016839405.1, s__JABLTI01 sp016839405, 95.0, 76.14, 0.103; GCA_018238155.1, s__JABLTI01 sp018238155, 95.0, 76.14, 0.131; GCA_016840945.1, s__JABLTI01 …	81.52	11	0.9931	Genome not assigned to closest species as it falls outside its pre-defined ANI radius
Candidatus_Heimdallarchaeota_archaeon_strain_MAG_8	d__Archaea;p__Asgardarchaeota;c__Heimdallarchaeia;o__Hodarchaeales;f__Hodarchaeaceae;g__Hodarchaeum;s__Hodarchaeum sp019057635	GCA_019057635.1	95	d__Archaea;p__Asgardarchaeota;c__Heimdallarchaeia;o__Hodarchaeales;f__Hodarchaeaceae;g__Hodarchaeum;s__Hodarchaeum sp019057635	100	0.994	GCA_019057635.1	95	d__Archaea;p__Asgardarchaeota;c__Heimdallarchaeia;o__Hodarchaeales;f__Hodarchaeaceae;g__Hodarchaeum;s__Hodarchaeum sp019057635	100	0.994	d__Archaea;p__Asgardarchaeota;c__Heimdallarchaeia;o__Hodarchaeales;f__Hodarchaeaceae;g__Hodarchaeum;s__	taxonomic classification defined by topology and ANI	topological placement and ANI have congruent species assignments	GCA_003144275.1, s__Hodarchaeum sp003144275, 95.0, 94.16, 0.813; GCA_016839785.1, s__Hodarchaeum sp016839785, 95.0, 80.39, 0.595; GCA_016839815.1, s__Hodarchaeum sp016839815, 95.0, 78.8, 0.341; GCA_016839665.1, s__Hodarchaeum sp016839665, 95.0, 78.57, 0.023; GCA_016840035.1, s__Hodarchaeum sp016840035, 95.0, 78.12, 0.308; GCA_016840305.1, s__Hodarchaeum sp016840305, 95.0, 77.7, 0.103; GCA_0168396…	88.25	11	N/A	N/A
Candidatus_Heimdallarchaeota_archaeon_strain_PL36323bin_28	d__Archaea;p__Asgardarchaeota;c__Heimdallarchaeia;o__UBA460;f__Kariarchaeaceae;g__Kariarchaeum;s__Kariarchaeum pelagium	GCA_002728275.1	95	d__Archaea;p__Asgardarchaeota;c__Heimdallarchaeia;o__UBA460;f__Kariarchaeaceae;g__Kariarchaeum;s__Kariarchaeum pelagium	97.18	0.839	GCA_002728275.1	95	d__Archaea;p__Asgardarchaeota;c__Heimdallarchaeia;o__UBA460;f__Kariarchaeaceae;g__Kariarchaeum;s__Kariarchaeum pelagium	97.18	0.839	d__Archaea;p__Asgardarchaeota;c__Heimdallarchaeia;o__UBA460;f__Kariarchaeaceae;g__Kariarchaeum;s__	taxonomic classification defined by topology and ANI	topological placement and ANI have congruent species assignments	GCA_016839545.1, s__Kariarchaeum sp016839545, 95.0, 76.93, 0.021	85.22	11	N/A	N/A
Candidatus_Heimdallarchaeota_archaeon_strain_RS678	d__Archaea;p__Asgardarchaeota;c__Heimdallarchaeia;o__UBA460;f__Kariarchaeaceae;g__Kariarchaeum;s__Kariarchaeum pelagium	GCA_002728275.1	95	d__Archaea;p__Asgardarchaeota;c__Heimdallarchaeia;o__UBA460;f__Kariarchaeaceae;g__Kariarchaeum;s__Kariarchaeum pelagium	100	0.986	GCA_002728275.1	95	d__Archaea;p__Asgardarchaeota;c__Heimdallarchaeia;o__UBA460;f__Kariarchaeaceae;g__Kariarchaeum;s__Kariarchaeum pelagium	100	0.986	d__Archaea;p__Asgardarchaeota;c__Heimdallarchaeia;o__UBA460;f__Kariarchaeaceae;g__Kariarchaeum;s__	taxonomic classification defined by topology and ANI	topological placement and ANI have congruent species assignments	GCA_016839545.1, s__Kariarchaeum sp016839545, 95.0, 76.04, 0.026	84.07	11	N/A	N/A
Candidatus_Heimdallarchaeota_archaeon_strain_S012_26_esom	d__Archaea;p__Asgardarchaeota;c__Heimdallarchaeia;o__UBA460;f__Kariarchaeaceae;g__WAKA01;s__WAKA01 sp015523565	GCA_015523565.1	95	d__Archaea;p__Asgardarchaeota;c__Heimdallarchaeia;o__UBA460;f__Kariarchaeaceae;g__WAKA01;s__WAKA01 sp015523565	100	0.99	GCA_015523565.1	95	d__Archaea;p__Asgardarchaeota;c__Heimdallarchaeia;o__UBA460;f__Kariarchaeaceae;g__WAKA01;s__WAKA01 sp015523565	100	0.99	d__Archaea;p__Asgardarchaeota;c__Heimdallarchaeia;o__UBA460;f__Kariarchaeaceae;g__;s__	taxonomic classification defined by topology and ANI	topological placement and ANI have congruent species assignments	N/A	84.27	11	N/A	N/A
Candidatus_Heimdallarchaeota_archaeon_strain_S139_21	d__Archaea;p__Asgardarchaeota;c__Heimdallarchaeia;o__UBA460;f__Kariarchaeaceae;g__S139-21;s__S139-21 sp015522385	GCA_015522385.1	95	d__Archaea;p__Asgardarchaeota;c__Heimdallarchaeia;o__UBA460;f__Kariarchaeaceae;g__S139-21;s__S139-21 sp015522385	100	0.99	GCA_015522385.1	95	d__Archaea;p__Asgardarchaeota;c__Heimdallarchaeia;o__UBA460;f__Kariarchaeaceae;g__S139-21;s__S139-21 sp015522385	100	0.99	d__Archaea;p__Asgardarchaeota;c__Heimdallarchaeia;o__UBA460;f__Kariarchaeaceae;g__;s__	taxonomic classification defined by topology and ANI	topological placement and ANI have congruent species assignments	N/A	81.2	11	N/A	N/A
Candidatus_Heimdallarchaeota_archaeon_strain_S143_49_esom	d__Archaea;p__Thermoproteota;c__JANJXX01;o__JANJXX01;f__JANJXX01;g__;s__	N/A	N/A	N/A	N/A	N/A	GCA_021163045.1	95	d__Archaea;p__Thermoproteota;c__JANJXX01;o__JANJXX01;f__JANJXX01;g__JAGGXM01;s__JAGGXM01 sp021163045	74.6	0.003	d__Archaea;p__Thermoproteota;c__JANJXX01;o__JANJXX01;f__JANJXX01;g__;s__	taxonomic classification defined by topology and ANI	N/A	N/A	69.47	11	0.75397	N/A
Candidatus_Heimdallarchaeota_archaeon_strain_S146_22	d__Archaea;p__Asgardarchaeota;c__Heimdallarchaeia;o__Hodarchaeales;f__S146-22;g__S146-22;s__S146-22 sp015520535	GCA_015520535.1	95	d__Archaea;p__Asgardarchaeota;c__Heimdallarchaeia;o__Hodarchaeales;f__S146-22;g__S146-22;s__S146-22 sp015520535	100	0.982	GCA_015520535.1	95	d__Archaea;p__Asgardarchaeota;c__Heimdallarchaeia;o__Hodarchaeales;f__S146-22;g__S146-22;s__S146-22 sp015520535	100	0.982	d__Archaea;p__Asgardarchaeota;c__Heimdallarchaeia;o__Hodarchaeales;f__S146-22;g__;s__	taxonomic classification defined by topology and ANI	topological placement and ANI have congruent species assignments	N/A	75.2	11	N/A	N/A
Candidatus_Heimdallarchaeota_archaeon_strain_SZ_4_bin2.246	d__Archaea;p__Asgardarchaeota;c__Heimdallarchaeia;o__Hodarchaeales;f__Hodarchaeaceae;g__Hodarchaeum;s__Hodarchaeum sp011364965	GCA_011364965.1	95	d__Archaea;p__Asgardarchaeota;c__Heimdallarchaeia;o__Hodarchaeales;f__Hodarchaeaceae;g__Hodarchaeum;s__Hodarchaeum sp011364965	100	0.999	GCA_011364965.1	95	d__Archaea;p__Asgardarchaeota;c__Heimdallarchaeia;o__Hodarchaeales;f__Hodarchaeaceae;g__Hodarchaeum;s__Hodarchaeum sp011364965	100	0.999	d__Archaea;p__Asgardarchaeota;c__Heimdallarchaeia;o__Hodarchaeales;f__Hodarchaeaceae;g__Hodarchaeum;s__	taxonomic classification defined by topology and ANI	topological placement and ANI have congruent species assignments	GCA_016839515.1, s__Hodarchaeum mangrovi, 95.0, 77.01, 0.071; GCA_020353515.1, s__Hodarchaeum sp020353515, 95.0, 76.5, 0.043; GCA_016840305.1, s__Hodarchaeum sp016840305, 95.0, 76.42, 0.038; GCA_016839785.1, s__Hodarchaeum sp016839785, 95.0, 76.24, 0.045; GCA_016840035.1, s__Hodarchaeum sp016840035, 95.0, 76.23, 0.032; GCA_003144275.1, s__Hodarchaeum sp003144275, 95.0, 76.18, 0.031; GCA_020351745…	85.34	11	N/A	N/A
Candidatus_Heimdallarchaeota_archaeon_strain_SZ_4_bin5.60	d__Archaea;p__Asgardarchaeota;c__Heimdallarchaeia;o__JABLTI01;f__JABLTI01;g__JABLTI01;s__	N/A	N/A	N/A	N/A	N/A	GCA_018238155.1	95	d__Archaea;p__Asgardarchaeota;c__Heimdallarchaeia;o__JABLTI01;f__JABLTI01;g__JABLTI01;s__JABLTI01 sp018238155	76.18	0.188	d__Archaea;p__Asgardarchaeota;c__Heimdallarchaeia;o__JABLTI01;f__JABLTI01;g__JABLTI01;s__	taxonomic classification defined by topology and ANI	N/A	GCA_019058275.1, s__JABLTI01 sp019058275, 95.0, 76.34, 0.151; GCA_016840905.1, s__JABLTI01 sp016840905, 95.0, 76.29, 0.161; GCA_016839405.1, s__JABLTI01 sp016839405, 95.0, 76.26, 0.16; GCA_023128635.1, s__JABLTI01 sp023128635, 95.0, 76.26, 0.126; GCA_019894765.1, s__JABLTI01 sp019894765, 95.0, 76.12, 0.127; GCA_013166835.1, s__JABLTI01 sp013166835, 95.0, 76.08, 0.114; GCA_016840945.1, s__JABLTI01…	86.47	11	0.92627	N/A
Candidatus_Heimdallarchaeota_archaeon_strain_YT1_002	d__Archaea;p__Asgardarchaeota;c__Heimdallarchaeia;o__UBA460;f__UBA460;g__UBA460;s__UBA460 sp016840095	GCA_016840095.1	95	d__Archaea;p__Asgardarchaeota;c__Heimdallarchaeia;o__UBA460;f__UBA460;g__UBA460;s__UBA460 sp016840095	100	0.995	GCA_016840095.1	95	d__Archaea;p__Asgardarchaeota;c__Heimdallarchaeia;o__UBA460;f__UBA460;g__UBA460;s__UBA460 sp016840095	100	0.995	d__Archaea;p__Asgardarchaeota;c__Heimdallarchaeia;o__UBA460;f__UBA460;g__UBA460;s__	taxonomic classification defined by topology and ANI	topological placement and ANI have congruent species assignments	GCA_001940755.1, s__UBA460 sp001940755, 95.0, 82.75, 0.754; GCA_019057375.1, s__UBA460 sp002505645, 95.0, 79.32, 0.486; GCA_023132955.1, s__UBA460 sp023132955, 95.0, 79.31, 0.489; GCA_021399345.1, s__UBA460 sp021399345, 95.0, 79.2, 0.494; GCA_023139025.1, s__UBA460 sp023139025, 95.0, 79.15, 0.577; GCA_021399395.1, s__UBA460 sp021399395, 95.0, 76.99, 0.197; GCA_016839875.1, s__UBA460 sp016839875, …	93.41	11	N/A	N/A
Candidatus_Heimdallarchaeota_archaeon_strain_YT1_029	d__Archaea;p__Asgardarchaeota;c__Heimdallarchaeia;o__UBA460;f__UBA460;g__UBA460;s__UBA460 sp016839945	GCA_016839945.1	95	d__Archaea;p__Asgardarchaeota;c__Heimdallarchaeia;o__UBA460;f__UBA460;g__UBA460;s__UBA460 sp016839945	100	0.995	GCA_016839945.1	95	d__Archaea;p__Asgardarchaeota;c__Heimdallarchaeia;o__UBA460;f__UBA460;g__UBA460;s__UBA460 sp016839945	100	0.995	d__Archaea;p__Asgardarchaeota;c__Heimdallarchaeia;o__UBA460;f__UBA460;g__UBA460;s__	taxonomic classification defined by topology and ANI	topological placement and ANI have congruent species assignments	GCA_016839985.1, s__UBA460 sp016839985, 95.0, 87.05, 0.788; GCA_016839875.1, s__UBA460 sp016839875, 95.0, 77.2, 0.201; GCA_023270155.1, s__UBA460 sp023270155, 95.0, 77.13, 0.146; GCA_013166775.1, s__UBA460 sp013166775, 95.0, 77.02, 0.195; GCA_023136245.1, s__UBA460 sp023136245, 95.0, 76.77, 0.166; GCA_019057375.1, s__UBA460 sp002505645, 95.0, 76.65, 0.148; GCA_023132955.1, s__UBA460 sp023132955, …	81.22	11	N/A	N/A
Candidatus_Heimdallarchaeota_archaeon_strain_YT1_048	d__Archaea;p__Asgardarchaeota;c__Heimdallarchaeia;o__UBA460;f__UBA460;g__UBA460;s__UBA460 sp016839985	GCA_016839985.1	95	d__Archaea;p__Asgardarchaeota;c__Heimdallarchaeia;o__UBA460;f__UBA460;g__UBA460;s__UBA460 sp016839985	100	0.981	GCA_016839985.1	95	d__Archaea;p__Asgardarchaeota;c__Heimdallarchaeia;o__UBA460;f__UBA460;g__UBA460;s__UBA460 sp016839985	100	0.981	d__Archaea;p__Asgardarchaeota;c__Heimdallarchaeia;o__UBA460;f__UBA460;g__UBA460;s__	taxonomic classification defined by topology and ANI	topological placement and ANI have congruent species assignments	GCA_016839945.1, s__UBA460 sp016839945, 95.0, 87.05, 0.788; GCA_013166775.1, s__UBA460 sp013166775, 95.0, 77.06, 0.215; GCA_023270155.1, s__UBA460 sp023270155, 95.0, 76.8, 0.125; GCA_016839875.1, s__UBA460 sp016839875, 95.0, 76.78, 0.184; GCA_016840095.1, s__UBA460 sp016840095, 95.0, 76.64, 0.141; GCA_023135215.1, s__UBA460 sp023135215, 95.0, 76.58, 0.125; GCA_019057375.1, s__UBA460 sp002505645, …	68.77	11	N/A	N/A
Candidatus_Heimdallarchaeota_archaeon_strain_YT1_1991	d__Archaea;p__Asgardarchaeota;c__Heimdallarchaeia;o__UBA460;f__UBA460;g__UBA460;s__UBA460 sp016839875	GCA_016839875.1	95	d__Archaea;p__Asgardarchaeota;c__Heimdallarchaeia;o__UBA460;f__UBA460;g__UBA460;s__UBA460 sp016839875	100	0.989	GCA_016839875.1	95	d__Archaea;p__Asgardarchaeota;c__Heimdallarchaeia;o__UBA460;f__UBA460;g__UBA460;s__UBA460 sp016839875	100	0.989	d__Archaea;p__Asgardarchaeota;c__Heimdallarchaeia;o__UBA460;f__UBA460;g__UBA460;s__	taxonomic classification defined by topology and ANI	topological placement and ANI have congruent species assignments	GCA_023270155.1, s__UBA460 sp023270155, 95.0, 78.14, 0.195; GCA_013166775.1, s__UBA460 sp013166775, 95.0, 77.98, 0.246; GCA_023136245.1, s__UBA460 sp023136245, 95.0, 77.85, 0.342; GCA_023135215.1, s__UBA460 sp023135215, 95.0, 77.64, 0.236; GCA_016839945.1, s__UBA460 sp016839945, 95.0, 77.19, 0.204; GCA_016839985.1, s__UBA460 sp016839985, 95.0, 76.78, 0.184; GCA_021399345.1, s__UBA460 sp021399345,…	84.07	11	N/A	N/A
Candidatus_Heimdallarchaeota_archaeon_strain_Zod_Metabat.460	d__Archaea;p__Asgardarchaeota;c__Heimdallarchaeia;o__JABLTI01;f__JABLTI01;g__JABLTI01;s__	N/A	N/A	N/A	N/A	N/A	GCA_016840905.1	95	d__Archaea;p__Asgardarchaeota;c__Heimdallarchaeia;o__JABLTI01;f__JABLTI01;g__JABLTI01;s__JABLTI01 sp016840905	80.81	0.643	d__Archaea;p__Asgardarchaeota;c__Heimdallarchaeia;o__JABLTI01;f__JABLTI01;g__JABLTI01;s__	taxonomic classification defined by topology and ANI	N/A	GCA_016840945.1, s__JABLTI01 sp016840945, 95.0, 77.45, 0.189; GCA_016839405.1, s__JABLTI01 sp016839405, 95.0, 76.22, 0.157; GCA_019894765.1, s__JABLTI01 sp019894765, 95.0, 76.15, 0.107; GCA_013166835.1, s__JABLTI01 sp013166835, 95.0, 75.93, 0.116; GCA_019058275.1, s__JABLTI01 sp019058275, 95.0, 75.91, 0.124; GCA_019058165.1, s__JABLTI01 sp019058165, 95.0, 75.86, 0.094; GCA_018238155.1, s__JABLTI0…	78.24	11	0.96346	Genome not assigned to closest species as it falls outside its pre-defined ANI radius
Candidatus_Heimdallarchaeota_archaeon_strain_bin272	d__Archaea;p__Asgardarchaeota;c__Heimdallarchaeia;o__Hodarchaeales;f__Hodarchaeaceae;g__Hodarchaeum;s__Hodarchaeum sp020348965	GCA_020348965.1	95	d__Archaea;p__Asgardarchaeota;c__Heimdallarchaeia;o__Hodarchaeales;f__Hodarchaeaceae;g__Hodarchaeum;s__Hodarchaeum sp020348965	100	1	GCA_020348965.1	95	d__Archaea;p__Asgardarchaeota;c__Heimdallarchaeia;o__Hodarchaeales;f__Hodarchaeaceae;g__Hodarchaeum;s__Hodarchaeum sp020348965	100	1	d__Archaea;p__Asgardarchaeota;c__Heimdallarchaeia;o__Hodarchaeales;f__Hodarchaeaceae;g__Hodarchaeum;s__	taxonomic classification defined by topology and ANI	topological placement and ANI have congruent species assignments	GCA_020353515.1, s__Hodarchaeum sp020353515, 95.0, 77.22, 0.175; GCA_016840285.1, s__Hodarchaeum sp016840285, 95.0, 77.07, 0.176; GCA_016839665.1, s__Hodarchaeum sp016839665, 95.0, 76.88, 0.097; GCA_016839625.1, s__Hodarchaeum sp016839625, 95.0, 76.76, 0.119; GCA_020351745.1, s__Hodarchaeum sp020351745, 95.0, 76.54, 0.207; GCA_016839815.1, s__Hodarchaeum sp016839815, 95.0, 76.45, 0.022; GCA_01136…	68.51	11	N/A	N/A
Candidatus_Heimdallarchaeota_archaeon_strain_bin51	d__Archaea;p__Asgardarchaeota;c__Heimdallarchaeia;o__UBA460;f__UBA460;g__UBA460;s__UBA460 sp019894795	GCA_019894795.1	95	d__Archaea;p__Asgardarchaeota;c__Heimdallarchaeia;o__UBA460;f__UBA460;g__UBA460;s__UBA460 sp019894795	100	0.988	GCA_019894795.1	95	d__Archaea;p__Asgardarchaeota;c__Heimdallarchaeia;o__UBA460;f__UBA460;g__UBA460;s__UBA460 sp019894795	100	0.988	d__Archaea;p__Asgardarchaeota;c__Heimdallarchaeia;o__UBA460;f__UBA460;g__UBA460;s__	taxonomic classification defined by topology and ANI	topological placement and ANI have congruent species assignments	GCA_023705945.1, s__UBA460 sp023705945, 95.0, 80.78, 0.519; GCA_018238545.1, s__UBA460 sp018238545, 95.0, 80.58, 0.567; GCA_023705905.1, s__UBA460 sp023705905, 95.0, 80.17, 0.513; GCA_019057375.1, s__UBA460 sp002505645, 95.0, 77.25, 0.133; GCA_023132955.1, s__UBA460 sp023132955, 95.0, 77.16, 0.124; GCA_001940755.1, s__UBA460 sp001940755, 95.0, 77.03, 0.118; GCA_021399345.1, s__UBA460 sp021399345,…	92.88	11	N/A	N/A
Candidatus_Heimdallarchaeota_archaeon_strain_bin6	d__Archaea;p__Asgardarchaeota;c__Heimdallarchaeia;o__Hodarchaeales;f__Hodarchaeaceae;g__Hodarchaeum;s__Hodarchaeum sp020353515	GCA_020353515.1	95	d__Archaea;p__Asgardarchaeota;c__Heimdallarchaeia;o__Hodarchaeales;f__Hodarchaeaceae;g__Hodarchaeum;s__Hodarchaeum sp020353515	100	1	GCA_020353515.1	95	d__Archaea;p__Asgardarchaeota;c__Heimdallarchaeia;o__Hodarchaeales;f__Hodarchaeaceae;g__Hodarchaeum;s__Hodarchaeum sp020353515	100	1	d__Archaea;p__Asgardarchaeota;c__Heimdallarchaeia;o__Hodarchaeales;f__Hodarchaeaceae;g__Hodarchaeum;s__	taxonomic classification defined by topology and ANI	topological placement and ANI have congruent species assignments	GCA_016840285.1, s__Hodarchaeum sp016840285, 95.0, 82.32, 0.672; GCA_016839625.1, s__Hodarchaeum sp016839625, 95.0, 77.7, 0.177; GCA_020351745.1, s__Hodarchaeum sp020351745, 95.0, 77.65, 0.447; GCA_016839665.1, s__Hodarchaeum sp016839665, 95.0, 77.51, 0.164; GCA_020348965.1, s__Hodarchaeum sp020348965, 95.0, 77.22, 0.175; GCA_016839785.1, s__Hodarchaeum sp016839785, 95.0, 77.21, 0.039; GCA_016840…	87.06	11	N/A	N/A
Candidatus_Heimdallarchaeota_archaeon_strain_bin89	d__Archaea;p__Asgardarchaeota;c__Heimdallarchaeia;o__JABLTI01;f__JABLTI01;g__JABLTI01;s__JABLTI01 sp019894765	GCA_019894765.1	95	d__Archaea;p__Asgardarchaeota;c__Heimdallarchaeia;o__JABLTI01;f__JABLTI01;g__JABLTI01;s__JABLTI01 sp019894765	100	0.991	GCA_019894765.1	95	d__Archaea;p__Asgardarchaeota;c__Heimdallarchaeia;o__JABLTI01;f__JABLTI01;g__JABLTI01;s__JABLTI01 sp019894765	100	0.991	d__Archaea;p__Asgardarchaeota;c__Heimdallarchaeia;o__JABLTI01;f__JABLTI01;g__JABLTI01;s__	taxonomic classification defined by topology and ANI	topological placement and ANI have congruent species assignments	GCA_013166835.1, s__JABLTI01 sp013166835, 95.0, 83.88, 0.761; GCA_019058165.1, s__JABLTI01 sp019058165, 95.0, 83.56, 0.745; GCA_023128635.1, s__JABLTI01 sp023128635, 95.0, 83.11, 0.828; GCA_019058275.1, s__JABLTI01 sp019058275, 95.0, 77.54, 0.245; GCA_016840905.1, s__JABLTI01 sp016840905, 95.0, 76.08, 0.119; GCA_018238155.1, s__JABLTI01 sp018238155, 95.0, 76.01, 0.114; GCA_016839405.1, s__JABLTI0…	84.85	11	N/A	N/A
Candidatus_Helarchaeota_ASGARD_archaeon_Hel_GB_A	d__Archaea;p__Asgardarchaeota;c__Lokiarchaeia;o__Helarchaeales;f__HEL-GB-A;g__HEL-GB-A;s__HEL-GB-A sp005191415	GCA_005191415.1	95	d__Archaea;p__Asgardarchaeota;c__Lokiarchaeia;o__Helarchaeales;f__HEL-GB-A;g__HEL-GB-A;s__HEL-GB-A sp005191415	100	0.98	GCA_005191415.1	95	d__Archaea;p__Asgardarchaeota;c__Lokiarchaeia;o__Helarchaeales;f__HEL-GB-A;g__HEL-GB-A;s__HEL-GB-A sp005191415	100	0.98	d__Archaea;p__Asgardarchaeota;c__Lokiarchaeia;o__Helarchaeales;f__HEL-GB-A;g__;s__	taxonomic classification defined by topology and ANI	topological placement and ANI have congruent species assignments	N/A	81.83	11	N/A	N/A
Candidatus_Helarchaeota_ASGARD_archaeon_Hel_GB_B	d__Archaea;p__Asgardarchaeota;c__Lokiarchaeia;o__Helarchaeales;f__HEL-GB-B;g__HEL-GB-B;s__HEL-GB-B sp005191425	GCA_005191425.1	95	d__Archaea;p__Asgardarchaeota;c__Lokiarchaeia;o__Helarchaeales;f__HEL-GB-B;g__HEL-GB-B;s__HEL-GB-B sp005191425	100	0.994	GCA_005191425.1	95	d__Archaea;p__Asgardarchaeota;c__Lokiarchaeia;o__Helarchaeales;f__HEL-GB-B;g__HEL-GB-B;s__HEL-GB-B sp005191425	100	0.994	d__Archaea;p__Asgardarchaeota;c__Lokiarchaeia;o__Helarchaeales;f__;g__;s__	taxonomic classification defined by topology and ANI	topological placement and ANI have congruent species assignments	N/A	85.41	11	N/A	N/A
Candidatus_Helarchaeota_archaeon_strain_CR_Bin_097	d__Archaea;p__Asgardarchaeota;c__Lokiarchaeia;o__Helarchaeales;f__HEL-GB-A;g__JABXJT01;s__JABXJT01 sp013375455	GCA_013375455.1	95	d__Archaea;p__Asgardarchaeota;c__Lokiarchaeia;o__Helarchaeales;f__HEL-GB-A;g__JABXJT01;s__JABXJT01 sp013375455	100	0.993	GCA_013375455.1	95	d__Archaea;p__Asgardarchaeota;c__Lokiarchaeia;o__Helarchaeales;f__HEL-GB-A;g__JABXJT01;s__JABXJT01 sp013375455	100	0.993	d__Archaea;p__Asgardarchaeota;c__Lokiarchaeia;o__Helarchaeales;f__HEL-GB-A;g__JABXJT01;s__	taxonomic classification defined by topology and ANI	topological placement and ANI have congruent species assignments	GCA_013375405.1, s__JABXJT01 sp013375405, 95.0, 79.74, 0.284; GCA_016840125.1, s__JABXJT01 sp016840125, 95.0, 77.89, 0.153	90.94	11	N/A	N/A
Candidatus_Helarchaeota_archaeon_strain_CR_Bin_143	d__Archaea;p__Asgardarchaeota;c__Lokiarchaeia;o__Helarchaeales;f__JABXJV01;g__JABXJV01;s__JABXJV01 sp013375355	GCA_013375355.1	95	d__Archaea;p__Asgardarchaeota;c__Lokiarchaeia;o__Helarchaeales;f__JABXJV01;g__JABXJV01;s__JABXJV01 sp013375355	100	0.984	GCA_013375355.1	95	d__Archaea;p__Asgardarchaeota;c__Lokiarchaeia;o__Helarchaeales;f__JABXJV01;g__JABXJV01;s__JABXJV01 sp013375355	100	0.984	d__Archaea;p__Asgardarchaeota;c__Lokiarchaeia;o__Helarchaeales;f__JABXJV01;g__JABXJV01;s__	taxonomic classification defined by topology and ANI	topological placement and ANI have congruent species assignments	GCA_019058315.1, s__JABXJV01 sp019058315, 95.0, 84.92, 0.736	79.33	11	N/A	N/A
Candidatus_Helarchaeota_archaeon_strain_CR_Bin_291	d__Archaea;p__Asgardarchaeota;c__Lokiarchaeia;o__Helarchaeales;f__HEL-GB-A;g__JABXJT01;s__JABXJT01 sp013375405	GCA_013375405.1	95	d__Archaea;p__Asgardarchaeota;c__Lokiarchaeia;o__Helarchaeales;f__HEL-GB-A;g__JABXJT01;s__JABXJT01 sp013375405	100	0.983	GCA_013375405.1	95	d__Archaea;p__Asgardarchaeota;c__Lokiarchaeia;o__Helarchaeales;f__HEL-GB-A;g__JABXJT01;s__JABXJT01 sp013375405	100	0.983	d__Archaea;p__Asgardarchaeota;c__Lokiarchaeia;o__Helarchaeales;f__HEL-GB-A;g__JABXJT01;s__	taxonomic classification defined by topology and ANI	topological placement and ANI have congruent species assignments	GCA_013375455.1, s__JABXJT01 sp013375455, 95.0, 79.73, 0.285; GCA_016840125.1, s__JABXJT01 sp016840125, 95.0, 77.39, 0.147	77.65	11	N/A	N/A
Candidatus_Helarchaeota_archaeon_strain_LW55_61	d__Archaea;p__Asgardarchaeota;c__Lokiarchaeia;o__Helarchaeales;f__JABXJV01;g__JABXJV01;s__JABXJV01 sp019058315	GCA_019058315.1	95	d__Archaea;p__Asgardarchaeota;c__Lokiarchaeia;o__Helarchaeales;f__JABXJV01;g__JABXJV01;s__JABXJV01 sp019058315	100	1	GCA_019058315.1	95	d__Archaea;p__Asgardarchaeota;c__Lokiarchaeia;o__Helarchaeales;f__JABXJV01;g__JABXJV01;s__JABXJV01 sp019058315	100	1	d__Archaea;p__Asgardarchaeota;c__Lokiarchaeia;o__Helarchaeales;f__JABXJV01;g__JABXJV01;s__	taxonomic classification defined by topology and ANI	topological placement and ANI have congruent species assignments	GCA_013375355.1, s__JABXJV01 sp013375355, 95.0, 84.92, 0.736	91.94	11	N/A	N/A
Candidatus_Helarchaeota_archaeon_strain_MP5_1_211	d__Archaea;p__Asgardarchaeota;c__Lokiarchaeia;o__Helarchaeales;f__RDOG01;g__RDOG01;s__	N/A	N/A	N/A	N/A	N/A	GCA_011365055.1	95	d__Archaea;p__Asgardarchaeota;c__Lokiarchaeia;o__Helarchaeales;f__RDOG01;g__RDOG01;s__RDOG01 sp011365055	76.52	0.236	d__Archaea;p__Asgardarchaeota;c__Lokiarchaeia;o__Helarchaeales;f__;g__;s__	taxonomic classification defined by topology and ANI	N/A	N/A	83.48	11	0.89464	N/A
Candidatus_Helarchaeota_archaeon_strain_YT_4001	d__Archaea;p__Asgardarchaeota;c__Lokiarchaeia;o__Helarchaeales;f__HEL-GB-A;g__JABXJT01;s__JABXJT01 sp016840125	GCA_016840125.1	95	d__Archaea;p__Asgardarchaeota;c__Lokiarchaeia;o__Helarchaeales;f__HEL-GB-A;g__JABXJT01;s__JABXJT01 sp016840125	100	0.993	GCA_016840125.1	95	d__Archaea;p__Asgardarchaeota;c__Lokiarchaeia;o__Helarchaeales;f__HEL-GB-A;g__JABXJT01;s__JABXJT01 sp016840125	100	0.993	d__Archaea;p__Asgardarchaeota;c__Lokiarchaeia;o__Helarchaeales;f__HEL-GB-A;g__JABXJT01;s__	taxonomic classification defined by topology and ANI	topological placement and ANI have congruent species assignments	GCA_013375455.1, s__JABXJT01 sp013375455, 95.0, 77.88, 0.155; GCA_013375405.1, s__JABXJT01 sp013375405, 95.0, 77.39, 0.147	90.63	11	N/A	N/A
Candidatus_Hermodarchaeota_archaeon_strain_FT1_005	d__Archaea;p__Asgardarchaeota;c__Hermodarchaeia;o__Hermodarchaeales;f__Hermodarchaeaceae;g__Hermodarchaeum;s__Hermodarchaeum sp016839365	GCA_016839365.1	95	d__Archaea;p__Asgardarchaeota;c__Hermodarchaeia;o__Hermodarchaeales;f__Hermodarchaeaceae;g__Hermodarchaeum;s__Hermodarchaeum sp016839365	100	0.994	GCA_016839365.1	95	d__Archaea;p__Asgardarchaeota;c__Hermodarchaeia;o__Hermodarchaeales;f__Hermodarchaeaceae;g__Hermodarchaeum;s__Hermodarchaeum sp016839365	100	0.994	d__Archaea;p__Asgardarchaeota;c__Hermodarchaeia;o__Hermodarchaeales;f__Hermodarchaeaceae;g__Hermodarchaeum;s__	taxonomic classification defined by topology and ANI	topological placement and ANI have congruent species assignments	GCA_016550425.1, s__Hermodarchaeum sp016550425, 95.0, 77.99, 0.29; GCA_016550405.1, s__Hermodarchaeum sp016550405, 95.0, 77.86, 0.197; GCA_016840595.1, s__Hermodarchaeum sp016840595, 95.0, 77.67, 0.094; GCA_016840185.1, s__Hermodarchaeum sp016840185, 95.0, 77.66, 0.251; GCA_016839995.1, s__Hermodarchaeum sp016839995, 95.0, 77.51, 0.267; GCA_016550395.1, s__Hermodarchaeum sp016550395, 95.0, 77.49,…	92.17	11	N/A	N/A
Candidatus_Hermodarchaeota_archaeon_strain_YT1_014	d__Archaea;p__Asgardarchaeota;c__Hermodarchaeia;o__Hermodarchaeales;f__Hermodarchaeaceae;g__YT-063;s__YT-063 sp016840065	GCA_016840065.1	95	d__Archaea;p__Asgardarchaeota;c__Hermodarchaeia;o__Hermodarchaeales;f__Hermodarchaeaceae;g__YT-063;s__YT-063 sp016840065	100	0.998	GCA_016840065.1	95	d__Archaea;p__Asgardarchaeota;c__Hermodarchaeia;o__Hermodarchaeales;f__Hermodarchaeaceae;g__YT-063;s__YT-063 sp016840065	100	0.998	d__Archaea;p__Asgardarchaeota;c__Hermodarchaeia;o__Hermodarchaeales;f__Hermodarchaeaceae;g__YT-063;s__	taxonomic classification defined by topology and ANI	topological placement and ANI have congruent species assignments	GCA_016840135.1, s__YT-063 sp016840135, 95.0, 80.29, 0.631; GCA_016550485.1, s__YT-063 sp016550485, 95.0, 78.69, 0.378	93.34	11	N/A	N/A
Candidatus_Hermodarchaeota_archaeon_strain_YT1_028	d__Archaea;p__Asgardarchaeota;c__Hermodarchaeia;o__Hermodarchaeales;f__Hermodarchaeaceae;g__Hermodarchaeum;s__Hermodarchaeum sp016839995	GCA_016839995.1	95	d__Archaea;p__Asgardarchaeota;c__Hermodarchaeia;o__Hermodarchaeales;f__Hermodarchaeaceae;g__Hermodarchaeum;s__Hermodarchaeum sp016839995	100	0.981	GCA_016839995.1	95	d__Archaea;p__Asgardarchaeota;c__Hermodarchaeia;o__Hermodarchaeales;f__Hermodarchaeaceae;g__Hermodarchaeum;s__Hermodarchaeum sp016839995	100	0.981	d__Archaea;p__Asgardarchaeota;c__Hermodarchaeia;o__Hermodarchaeales;f__Hermodarchaeaceae;g__Hermodarchaeum;s__	taxonomic classification defined by topology and ANI	topological placement and ANI have congruent species assignments	GCA_016840185.1, s__Hermodarchaeum sp016840185, 95.0, 79.79, 0.446; GCA_016550425.1, s__Hermodarchaeum sp016550425, 95.0, 78.03, 0.375; GCA_016550405.1, s__Hermodarchaeum sp016550405, 95.0, 77.55, 0.267; GCA_016839365.1, s__Hermodarchaeum sp016839365, 95.0, 77.51, 0.267; GCA_016840595.1, s__Hermodarchaeum sp016840595, 95.0, 76.83, 0.069; GCA_016840405.1, s__Hermodarchaeum yapensis, 95.0, 76.72, 0…	79.63	11	N/A	N/A
Candidatus_Hermodarchaeota_archaeon_strain_YT2_032	d__Archaea;p__Asgardarchaeota;c__Hermodarchaeia;o__Hermodarchaeales;f__Hermodarchaeaceae;g__Hermodarchaeum;s__Hermodarchaeum sp016839805	GCA_016839805.1	95	d__Archaea;p__Asgardarchaeota;c__Hermodarchaeia;o__Hermodarchaeales;f__Hermodarchaeaceae;g__Hermodarchaeum;s__Hermodarchaeum sp016839805	100	0.997	GCA_016839805.1	95	d__Archaea;p__Asgardarchaeota;c__Hermodarchaeia;o__Hermodarchaeales;f__Hermodarchaeaceae;g__Hermodarchaeum;s__Hermodarchaeum sp016839805	100	0.997	d__Archaea;p__Asgardarchaeota;c__Hermodarchaeia;o__Hermodarchaeales;f__Hermodarchaeaceae;g__Hermodarchaeum;s__	taxonomic classification defined by topology and ANI	topological placement and ANI have congruent species assignments	GCA_016550395.1, s__Hermodarchaeum sp016550395, 95.0, 88.5, 0.735; GCA_016550405.1, s__Hermodarchaeum sp016550405, 95.0, 78.97, 0.121; GCA_016550425.1, s__Hermodarchaeum sp016550425, 95.0, 78.74, 0.174; GCA_016840405.1, s__Hermodarchaeum yapensis, 95.0, 78.43, 0.225; GCA_016840595.1, s__Hermodarchaeum sp016840595, 95.0, 77.94, 0.16; GCA_016839365.1, s__Hermodarchaeum sp016839365, 95.0, 77.24, 0.1…	92.17	11	N/A	N/A
Candidatus_Hermodarchaeota_archaeon_strain_YT_046	d__Archaea;p__Asgardarchaeota;c__Hermodarchaeia;o__Hermodarchaeales;f__Hermodarchaeaceae;g__Hermodarchaeum;s__Hermodarchaeum sp016840185	GCA_016840185.1	95	d__Archaea;p__Asgardarchaeota;c__Hermodarchaeia;o__Hermodarchaeales;f__Hermodarchaeaceae;g__Hermodarchaeum;s__Hermodarchaeum sp016840185	100	0.984	GCA_016840185.1	95	d__Archaea;p__Asgardarchaeota;c__Hermodarchaeia;o__Hermodarchaeales;f__Hermodarchaeaceae;g__Hermodarchaeum;s__Hermodarchaeum sp016840185	100	0.984	d__Archaea;p__Asgardarchaeota;c__Hermodarchaeia;o__Hermodarchaeales;f__Hermodarchaeaceae;g__Hermodarchaeum;s__	taxonomic classification defined by topology and ANI	topological placement and ANI have congruent species assignments	GCA_016839995.1, s__Hermodarchaeum sp016839995, 95.0, 79.79, 0.446; GCA_016550425.1, s__Hermodarchaeum sp016550425, 95.0, 78.17, 0.333; GCA_016840405.1, s__Hermodarchaeum yapensis, 95.0, 77.77, 0.154; GCA_016839365.1, s__Hermodarchaeum sp016839365, 95.0, 77.66, 0.251; GCA_016550405.1, s__Hermodarchaeum sp016550405, 95.0, 77.63, 0.234; GCA_016840595.1, s__Hermodarchaeum sp016840595, 95.0, 77.38, 0…	85.18	11	N/A	N/A
Candidatus_Hermodarchaeota_archaeon_strain_YT_063	d__Archaea;p__Asgardarchaeota;c__Hermodarchaeia;o__Hermodarchaeales;f__Hermodarchaeaceae;g__YT-063;s__YT-063 sp016840135	GCA_016840135.1	95	d__Archaea;p__Asgardarchaeota;c__Hermodarchaeia;o__Hermodarchaeales;f__Hermodarchaeaceae;g__YT-063;s__YT-063 sp016840135	100	0.99	GCA_016840135.1	95	d__Archaea;p__Asgardarchaeota;c__Hermodarchaeia;o__Hermodarchaeales;f__Hermodarchaeaceae;g__YT-063;s__YT-063 sp016840135	100	0.99	d__Archaea;p__Asgardarchaeota;c__Hermodarchaeia;o__Hermodarchaeales;f__Hermodarchaeaceae;g__YT-063;s__	taxonomic classification defined by topology and ANI	topological placement and ANI have congruent species assignments	GCA_016840065.1, s__YT-063 sp016840065, 95.0, 80.29, 0.631; GCA_016550485.1, s__YT-063 sp016550485, 95.0, 79.26, 0.424	79.52	11	N/A	N/A
Candidatus_Hermodarchaeota_archaeon_strain_Yap125.bin7.55	d__Archaea;p__Asgardarchaeota;c__Hermodarchaeia;o__Hermodarchaeales;f__Hermodarchaeaceae;g__Hermodarchaeum;s__Hermodarchaeum yapensis	GCA_016840405.1	95	d__Archaea;p__Asgardarchaeota;c__Hermodarchaeia;o__Hermodarchaeales;f__Hermodarchaeaceae;g__Hermodarchaeum;s__Hermodarchaeum yapensis	99.76	0.941	GCA_016840405.1	95	d__Archaea;p__Asgardarchaeota;c__Hermodarchaeia;o__Hermodarchaeales;f__Hermodarchaeaceae;g__Hermodarchaeum;s__Hermodarchaeum yapensis	99.76	0.941	d__Archaea;p__Asgardarchaeota;c__Hermodarchaeia;o__Hermodarchaeales;f__Hermodarchaeaceae;g__Hermodarchaeum;s__	taxonomic classification defined by topology and ANI	topological placement and ANI have congruent species assignments	GCA_016840595.1, s__Hermodarchaeum sp016840595, 95.0, 90.16, 0.674; GCA_016839805.1, s__Hermodarchaeum sp016839805, 95.0, 77.96, 0.185; GCA_016840185.1, s__Hermodarchaeum sp016840185, 95.0, 77.64, 0.131; GCA_016550425.1, s__Hermodarchaeum sp016550425, 95.0, 77.32, 0.156; GCA_016550395.1, s__Hermodarchaeum sp016550395, 95.0, 77.27, 0.138; GCA_016550405.1, s__Hermodarchaeum sp016550405, 95.0, 76.92…	66.78	11	N/A	N/A
Candidatus_Hermodarchaeota_archaeon_strain_Yap2000.bin4.58	d__Archaea;p__Asgardarchaeota;c__Hermodarchaeia;o__Hermodarchaeales;f__Hermodarchaeaceae;g__Hermodarchaeum;s__Hermodarchaeum yapensis	GCA_016840405.1	95	d__Archaea;p__Asgardarchaeota;c__Hermodarchaeia;o__Hermodarchaeales;f__Hermodarchaeaceae;g__Hermodarchaeum;s__Hermodarchaeum yapensis	99.81	0.918	GCA_016840405.1	95	d__Archaea;p__Asgardarchaeota;c__Hermodarchaeia;o__Hermodarchaeales;f__Hermodarchaeaceae;g__Hermodarchaeum;s__Hermodarchaeum yapensis	99.81	0.918	d__Archaea;p__Asgardarchaeota;c__Hermodarchaeia;o__Hermodarchaeales;f__Hermodarchaeaceae;g__Hermodarchaeum;s__	taxonomic classification defined by topology and ANI	topological placement and ANI have congruent species assignments	GCA_016840595.1, s__Hermodarchaeum sp016840595, 95.0, 90.1, 0.834; GCA_016839805.1, s__Hermodarchaeum sp016839805, 95.0, 78.09, 0.203; GCA_016550425.1, s__Hermodarchaeum sp016550425, 95.0, 77.65, 0.148; GCA_016840185.1, s__Hermodarchaeum sp016840185, 95.0, 77.62, 0.139; GCA_016550395.1, s__Hermodarchaeum sp016550395, 95.0, 77.43, 0.183; GCA_016550405.1, s__Hermodarchaeum sp016550405, 95.0, 77.33,…	78.95	11	N/A	N/A
Candidatus_Hermodarchaeum_yapensis_strain_Yap4.bin9.105	d__Archaea;p__Asgardarchaeota;c__Hermodarchaeia;o__Hermodarchaeales;f__Hermodarchaeaceae;g__Hermodarchaeum;s__Hermodarchaeum yapensis	GCA_016840405.1	95	d__Archaea;p__Asgardarchaeota;c__Hermodarchaeia;o__Hermodarchaeales;f__Hermodarchaeaceae;g__Hermodarchaeum;s__Hermodarchaeum yapensis	100	0.997	GCA_016840405.1	95	d__Archaea;p__Asgardarchaeota;c__Hermodarchaeia;o__Hermodarchaeales;f__Hermodarchaeaceae;g__Hermodarchaeum;s__Hermodarchaeum yapensis	100	0.997	d__Archaea;p__Asgardarchaeota;c__Hermodarchaeia;o__Hermodarchaeales;f__Hermodarchaeaceae;g__Hermodarchaeum;s__	taxonomic classification defined by topology and ANI	topological placement and ANI have congruent species assignments	GCA_016840595.1, s__Hermodarchaeum sp016840595, 95.0, 90.18, 0.852; GCA_016839805.1, s__Hermodarchaeum sp016839805, 95.0, 78.43, 0.222; GCA_016840185.1, s__Hermodarchaeum sp016840185, 95.0, 77.77, 0.154; GCA_016550425.1, s__Hermodarchaeum sp016550425, 95.0, 77.75, 0.17; GCA_016550395.1, s__Hermodarchaeum sp016550395, 95.0, 77.5, 0.19; GCA_016550405.1, s__Hermodarchaeum sp016550405, 95.0, 77.1, 0.…	88.93	11	N/A	N/A
Candidatus_Hodarchaeota_archaeon_strain_FT_012	d__Archaea;p__Asgardarchaeota;c__Heimdallarchaeia;o__Hodarchaeales;f__Hodarchaeaceae;g__Hodarchaeum;s__	N/A	N/A	N/A	N/A	N/A	GCA_011364965.1	95	d__Archaea;p__Asgardarchaeota;c__Heimdallarchaeia;o__Hodarchaeales;f__Hodarchaeaceae;g__Hodarchaeum;s__Hodarchaeum sp011364965	78.19	0.156	d__Archaea;p__Asgardarchaeota;c__Heimdallarchaeia;o__Hodarchaeales;f__Hodarchaeaceae;g__Hodarchaeum;s__	taxonomic classification defined by topology and ANI	N/A	GCA_020351745.1, s__Hodarchaeum sp020351745, 95.0, 76.34, 0.013; GCA_016839515.1, s__Hodarchaeum mangrovi, 95.0, 76.19, 0.034; GCA_016839815.1, s__Hodarchaeum sp016839815, 95.0, 76.14, 0.033; GCA_016840035.1, s__Hodarchaeum sp016840035, 95.0, 76.07, 0.022; GCA_016840305.1, s__Hodarchaeum sp016840305, 95.0, 75.92, 0.022; GCA_003144275.1, s__Hodarchaeum sp003144275, 95.0, 75.89, 0.026; GCA_01683962…	56.16	11	0.92324	N/A
Candidatus_Hodarchaeota_archaeon_strain_YT1_021	d__Archaea;p__Asgardarchaeota;c__Heimdallarchaeia;o__Hodarchaeales;f__Hodarchaeaceae;g__Hodarchaeum;s__Hodarchaeum sp016840035	GCA_016840035.1	95	d__Archaea;p__Asgardarchaeota;c__Heimdallarchaeia;o__Hodarchaeales;f__Hodarchaeaceae;g__Hodarchaeum;s__Hodarchaeum sp016840035	100	0.991	GCA_016840035.1	95	d__Archaea;p__Asgardarchaeota;c__Heimdallarchaeia;o__Hodarchaeales;f__Hodarchaeaceae;g__Hodarchaeum;s__Hodarchaeum sp016840035	100	0.991	d__Archaea;p__Asgardarchaeota;c__Heimdallarchaeia;o__Hodarchaeales;f__Hodarchaeaceae;g__Hodarchaeum;s__	taxonomic classification defined by topology and ANI	topological placement and ANI have congruent species assignments	GCA_016839625.1, s__Hodarchaeum sp016839625, 95.0, 81.6, 0.044; GCA_016839815.1, s__Hodarchaeum sp016839815, 95.0, 78.95, 0.327; GCA_016839785.1, s__Hodarchaeum sp016839785, 95.0, 78.15, 0.303; GCA_019057635.1, s__Hodarchaeum sp019057635, 95.0, 78.12, 0.308; GCA_003144275.1, s__Hodarchaeum sp003144275, 95.0, 77.95, 0.242; GCA_016840285.1, s__Hodarchaeum sp016840285, 95.0, 77.8, 0.043; GCA_0168403…	81.64	11	N/A	N/A
Candidatus_Hodarchaeota_archaeon_strain_YT1_039	d__Archaea;p__Asgardarchaeota;c__Heimdallarchaeia;o__Hodarchaeales;f__YT1-039;g__YT1-039;s__YT1-039 sp016840025	GCA_016840025.1	95	d__Archaea;p__Asgardarchaeota;c__Heimdallarchaeia;o__Hodarchaeales;f__YT1-039;g__YT1-039;s__YT1-039 sp016840025	100	0.992	GCA_016840025.1	95	d__Archaea;p__Asgardarchaeota;c__Heimdallarchaeia;o__Hodarchaeales;f__YT1-039;g__YT1-039;s__YT1-039 sp016840025	100	0.992	d__Archaea;p__Asgardarchaeota;c__Heimdallarchaeia;o__Hodarchaeales;f__;g__;s__	taxonomic classification defined by topology and ANI	topological placement and ANI have congruent species assignments	N/A	78.08	11	N/A	N/A
Candidatus_Hodarchaeota_archaeon_strain_YT1_057	d__Archaea;p__Asgardarchaeota;c__Heimdallarchaeia;o__Hodarchaeales;f__YT1-057;g__YT1-057;s__YT1-057 sp016839955	GCA_016839955.1	95	d__Archaea;p__Asgardarchaeota;c__Heimdallarchaeia;o__Hodarchaeales;f__YT1-057;g__YT1-057;s__YT1-057 sp016839955	100	0.985	GCA_016839955.1	95	d__Archaea;p__Asgardarchaeota;c__Heimdallarchaeia;o__Hodarchaeales;f__YT1-057;g__YT1-057;s__YT1-057 sp016839955	100	0.985	d__Archaea;p__Asgardarchaeota;c__Heimdallarchaeia;o__Hodarchaeales;f__;g__;s__	taxonomic classification defined by topology and ANI	topological placement and ANI have congruent species assignments	N/A	69.04	11	N/A	N/A
Candidatus_Hodarchaeota_archaeon_strain_YT2_004	d__Archaea;p__Asgardarchaeota;c__Heimdallarchaeia;o__Hodarchaeales;f__Hodarchaeaceae;g__Hodarchaeum;s__Hodarchaeum sp016839815	GCA_016839815.1	95	d__Archaea;p__Asgardarchaeota;c__Heimdallarchaeia;o__Hodarchaeales;f__Hodarchaeaceae;g__Hodarchaeum;s__Hodarchaeum sp016839815	100	0.995	GCA_016839815.1	95	d__Archaea;p__Asgardarchaeota;c__Heimdallarchaeia;o__Hodarchaeales;f__Hodarchaeaceae;g__Hodarchaeum;s__Hodarchaeum sp016839815	100	0.995	d__Archaea;p__Asgardarchaeota;c__Heimdallarchaeia;o__Hodarchaeales;f__Hodarchaeaceae;g__Hodarchaeum;s__	taxonomic classification defined by topology and ANI	topological placement and ANI have congruent species assignments	GCA_016840035.1, s__Hodarchaeum sp016840035, 95.0, 78.95, 0.327; GCA_019057635.1, s__Hodarchaeum sp019057635, 95.0, 78.79, 0.342; GCA_016839785.1, s__Hodarchaeum sp016839785, 95.0, 78.63, 0.365; GCA_003144275.1, s__Hodarchaeum sp003144275, 95.0, 78.41, 0.319; GCA_016840305.1, s__Hodarchaeum sp016840305, 95.0, 76.53, 0.076; GCA_020348965.1, s__Hodarchaeum sp020348965, 95.0, 76.45, 0.022; GCA_02035…	86.17	11	N/A	N/A
Candidatus_Hodarchaeota_archaeon_strain_YT2_065	d__Archaea;p__Asgardarchaeota;c__Heimdallarchaeia;o__Hodarchaeales;f__Hodarchaeaceae;g__Hodarchaeum;s__Hodarchaeum sp016839785	GCA_016839785.1	95	d__Archaea;p__Asgardarchaeota;c__Heimdallarchaeia;o__Hodarchaeales;f__Hodarchaeaceae;g__Hodarchaeum;s__Hodarchaeum sp016839785	100	0.991	GCA_016839785.1	95	d__Archaea;p__Asgardarchaeota;c__Heimdallarchaeia;o__Hodarchaeales;f__Hodarchaeaceae;g__Hodarchaeum;s__Hodarchaeum sp016839785	100	0.991	d__Archaea;p__Asgardarchaeota;c__Heimdallarchaeia;o__Hodarchaeales;f__Hodarchaeaceae;g__Hodarchaeum;s__	taxonomic classification defined by topology and ANI	topological placement and ANI have congruent species assignments	GCA_019057635.1, s__Hodarchaeum sp019057635, 95.0, 80.39, 0.596; GCA_003144275.1, s__Hodarchaeum sp003144275, 95.0, 80.24, 0.492; GCA_016839625.1, s__Hodarchaeum sp016839625, 95.0, 79.6, 0.047; GCA_016839815.1, s__Hodarchaeum sp016839815, 95.0, 78.62, 0.365; GCA_016840035.1, s__Hodarchaeum sp016840035, 95.0, 78.14, 0.303; GCA_016840305.1, s__Hodarchaeum sp016840305, 95.0, 77.34, 0.114; GCA_020353…	80.92	11	N/A	N/A
Candidatus_Hodarchaeota_archaeon_strain_YT5_056	d__Archaea;p__Asgardarchaeota;c__Heimdallarchaeia;o__Hodarchaeales;f__Hodarchaeaceae;g__Hodarchaeum;s__Hodarchaeum sp016839625	GCA_016839625.1	95	d__Archaea;p__Asgardarchaeota;c__Heimdallarchaeia;o__Hodarchaeales;f__Hodarchaeaceae;g__Hodarchaeum;s__Hodarchaeum sp016839625	100	0.989	GCA_016839625.1	95	d__Archaea;p__Asgardarchaeota;c__Heimdallarchaeia;o__Hodarchaeales;f__Hodarchaeaceae;g__Hodarchaeum;s__Hodarchaeum sp016839625	100	0.989	d__Archaea;p__Asgardarchaeota;c__Heimdallarchaeia;o__Hodarchaeales;f__Hodarchaeaceae;g__Hodarchaeum;s__	taxonomic classification defined by topology and ANI	topological placement and ANI have congruent species assignments	GCA_016839665.1, s__Hodarchaeum sp016839665, 95.0, 88.94, 0.72; GCA_016840035.1, s__Hodarchaeum sp016840035, 95.0, 81.6, 0.044; GCA_016839785.1, s__Hodarchaeum sp016839785, 95.0, 79.6, 0.047; GCA_016840285.1, s__Hodarchaeum sp016840285, 95.0, 79.39, 0.214; GCA_020351745.1, s__Hodarchaeum sp020351745, 95.0, 77.91, 0.235; GCA_020353515.1, s__Hodarchaeum sp020353515, 95.0, 77.7, 0.177; GCA_003144275…	76.32	11	N/A	N/A
Candidatus_Hodarchaeota_archaeon_strain_YT_005	d__Archaea;p__Asgardarchaeota;c__Heimdallarchaeia;o__Hodarchaeales;f__Hodarchaeaceae;g__Hodarchaeum;s__Hodarchaeum sp016840305	GCA_016840305.1	95	d__Archaea;p__Asgardarchaeota;c__Heimdallarchaeia;o__Hodarchaeales;f__Hodarchaeaceae;g__Hodarchaeum;s__Hodarchaeum sp016840305	100	0.985	GCA_016840305.1	95	d__Archaea;p__Asgardarchaeota;c__Heimdallarchaeia;o__Hodarchaeales;f__Hodarchaeaceae;g__Hodarchaeum;s__Hodarchaeum sp016840305	100	0.985	d__Archaea;p__Asgardarchaeota;c__Heimdallarchaeia;o__Hodarchaeales;f__Hodarchaeaceae;g__Hodarchaeum;s__	taxonomic classification defined by topology and ANI	topological placement and ANI have congruent species assignments	GCA_003144275.1, s__Hodarchaeum sp003144275, 95.0, 77.77, 0.092; GCA_019057635.1, s__Hodarchaeum sp019057635, 95.0, 77.7, 0.103; GCA_016840035.1, s__Hodarchaeum sp016840035, 95.0, 77.56, 0.073; GCA_016839785.1, s__Hodarchaeum sp016839785, 95.0, 77.34, 0.114; GCA_016839625.1, s__Hodarchaeum sp016839625, 95.0, 76.6, 0.041; GCA_016839815.1, s__Hodarchaeum sp016839815, 95.0, 76.53, 0.076; GCA_0203517…	75.69	11	N/A	N/A
Candidatus_Hodarchaeota_archaeon_strain_YT_011	d__Archaea;p__Asgardarchaeota;c__Heimdallarchaeia;o__Hodarchaeales;f__YT1-057;g__;s__	N/A	N/A	N/A	N/A	N/A	GCA_016839955.1	95	d__Archaea;p__Asgardarchaeota;c__Heimdallarchaeia;o__Hodarchaeales;f__YT1-057;g__YT1-057;s__YT1-057 sp016839955	76.42	0.025	d__Archaea;p__Asgardarchaeota;c__Heimdallarchaeia;o__Hodarchaeales;f__;g__;s__	taxonomic classification defined by topology and ANI	N/A	N/A	46.21	11	0.79424	N/A
Candidatus_Hodarchaeota_archaeon_strain_YT_019	d__Archaea;p__Asgardarchaeota;c__Heimdallarchaeia;o__Hodarchaeales;f__Hodarchaeaceae;g__Hodarchaeum;s__Hodarchaeum sp016840285	GCA_016840285.1	95	d__Archaea;p__Asgardarchaeota;c__Heimdallarchaeia;o__Hodarchaeales;f__Hodarchaeaceae;g__Hodarchaeum;s__Hodarchaeum sp016840285	100	0.997	GCA_016840285.1	95	d__Archaea;p__Asgardarchaeota;c__Heimdallarchaeia;o__Hodarchaeales;f__Hodarchaeaceae;g__Hodarchaeum;s__Hodarchaeum sp016840285	100	0.997	d__Archaea;p__Asgardarchaeota;c__Heimdallarchaeia;o__Hodarchaeales;f__Hodarchaeaceae;g__Hodarchaeum;s__	taxonomic classification defined by topology and ANI	topological placement and ANI have congruent species assignments	GCA_020353515.1, s__Hodarchaeum sp020353515, 95.0, 82.32, 0.672; GCA_016839625.1, s__Hodarchaeum sp016839625, 95.0, 79.41, 0.213; GCA_020351745.1, s__Hodarchaeum sp020351745, 95.0, 78.62, 0.477; GCA_016839665.1, s__Hodarchaeum sp016839665, 95.0, 77.93, 0.198; GCA_016840035.1, s__Hodarchaeum sp016840035, 95.0, 77.8, 0.043; GCA_020348965.1, s__Hodarchaeum sp020348965, 95.0, 77.07, 0.175; GCA_016839…	87.03	11	N/A	N/A
Candidatus_Hodarchaeum_mangrovi_strain_FT_5_011	d__Archaea;p__Asgardarchaeota;c__Heimdallarchaeia;o__Hodarchaeales;f__Hodarchaeaceae;g__Hodarchaeum;s__Hodarchaeum mangrovi	GCA_016839515.1	95	d__Archaea;p__Asgardarchaeota;c__Heimdallarchaeia;o__Hodarchaeales;f__Hodarchaeaceae;g__Hodarchaeum;s__Hodarchaeum mangrovi	100	0.987	GCA_016839515.1	95	d__Archaea;p__Asgardarchaeota;c__Heimdallarchaeia;o__Hodarchaeales;f__Hodarchaeaceae;g__Hodarchaeum;s__Hodarchaeum mangrovi	100	0.987	d__Archaea;p__Asgardarchaeota;c__Heimdallarchaeia;o__Hodarchaeales;f__Hodarchaeaceae;g__Hodarchaeum;s__	taxonomic classification defined by topology and ANI	topological placement and ANI have congruent species assignments	GCA_016840285.1, s__Hodarchaeum sp016840285, 95.0, 77.07, 0.043; GCA_011364965.1, s__Hodarchaeum sp011364965, 95.0, 77.04, 0.071; GCA_020353515.1, s__Hodarchaeum sp020353515, 95.0, 76.56, 0.051; GCA_016839785.1, s__Hodarchaeum sp016839785, 95.0, 76.36, 0.044; GCA_003144275.1, s__Hodarchaeum sp003144275, 95.0, 75.93, 0.036; GCA_016839665.1, s__Hodarchaeum sp016839665, 95.0, 75.93, 0.03; GCA_016839…	86.59	11	N/A	N/A
Candidatus_Jordarchaeum_madagascariense_strain_EB_bin_7	d__Archaea;p__Asgardarchaeota;c__Jordarchaeia;o__Jordarchaeales;f__Jordarchaeaceae;g__Jordarchaeum;s__Jordarchaeum madagascariense	GCA_019056875.1	95	d__Archaea;p__Asgardarchaeota;c__Jordarchaeia;o__Jordarchaeales;f__Jordarchaeaceae;g__Jordarchaeum;s__Jordarchaeum madagascariense	100	0.984	GCA_019056875.1	95	d__Archaea;p__Asgardarchaeota;c__Jordarchaeia;o__Jordarchaeales;f__Jordarchaeaceae;g__Jordarchaeum;s__Jordarchaeum madagascariense	100	0.984	d__Archaea;p__Asgardarchaeota;c__Jordarchaeia;o__Jordarchaeales;f__;g__;s__	taxonomic classification defined by topology and ANI	topological placement and ANI have congruent species assignments	N/A	82.4	11	N/A	N/A
Candidatus_Jordarchaeum_sp._JNZ_1113	d__Archaea;p__Asgardarchaeota;c__Jordarchaeia;o__Jordarchaeales;f__DTBI01;g__DTBI01;s__DTBI01 sp019057715	GCA_019057715.1	95	d__Archaea;p__Asgardarchaeota;c__Jordarchaeia;o__Jordarchaeales;f__DTBI01;g__DTBI01;s__DTBI01 sp019057715	100	0.988	GCA_019057715.1	95	d__Archaea;p__Asgardarchaeota;c__Jordarchaeia;o__Jordarchaeales;f__DTBI01;g__DTBI01;s__DTBI01 sp019057715	100	0.988	d__Archaea;p__Asgardarchaeota;c__Jordarchaeia;o__Jordarchaeales;f__DTBI01;g__DTBI01;s__	taxonomic classification defined by topology and ANI	topological placement and ANI have congruent species assignments	GCA_019057675.1, s__DTBI01 sp019057675, 95.0, 79.97, 0.579	67.39	11	N/A	N/A
Candidatus_Jordarchaeum_sp._LHC_1308	d__Archaea;p__Asgardarchaeota;c__Jordarchaeia;o__Jordarchaeales;f__DTBI01;g__DTBI01;s__DTBI01 sp019057675	GCA_019057675.1	95	d__Archaea;p__Asgardarchaeota;c__Jordarchaeia;o__Jordarchaeales;f__DTBI01;g__DTBI01;s__DTBI01 sp019057675	100	0.977	GCA_019057675.1	95	d__Archaea;p__Asgardarchaeota;c__Jordarchaeia;o__Jordarchaeales;f__DTBI01;g__DTBI01;s__DTBI01 sp019057675	100	0.977	d__Archaea;p__Asgardarchaeota;c__Jordarchaeia;o__Jordarchaeales;f__DTBI01;g__DTBI01;s__	taxonomic classification defined by topology and ANI	topological placement and ANI have congruent species assignments	GCA_019057715.1, s__DTBI01 sp019057715, 95.0, 79.97, 0.579	74.26	11	N/A	N/A
Candidatus_Jordarchaeum_sp._strain_MAG_183	d__Archaea;p__Asgardarchaeota;c__Jordarchaeia;o__Jordarchaeales;f__Jordarchaeaceae;g__;s__	N/A	N/A	N/A	N/A	N/A	GCA_019056875.1	95	d__Archaea;p__Asgardarchaeota;c__Jordarchaeia;o__Jordarchaeales;f__Jordarchaeaceae;g__Jordarchaeum;s__Jordarchaeum madagascariense	77.02	0.19	d__Archaea;p__Asgardarchaeota;c__Jordarchaeia;o__Jordarchaeales;f__;g__;s__	taxonomic classification defined by topology and ANI	N/A	N/A	76.06	11	0.79885	N/A
Candidatus_Kariarchaeota_archaeon_strain_FT_008	d__Archaea;p__Asgardarchaeota;c__Heimdallarchaeia;o__UBA460;f__Kariarchaeaceae;g__Kariarchaeum;s__Kariarchaeum sp016839545	GCA_016839545.1	95	d__Archaea;p__Asgardarchaeota;c__Heimdallarchaeia;o__UBA460;f__Kariarchaeaceae;g__Kariarchaeum;s__Kariarchaeum sp016839545	100	0.981	GCA_016839545.1	95	d__Archaea;p__Asgardarchaeota;c__Heimdallarchaeia;o__UBA460;f__Kariarchaeaceae;g__Kariarchaeum;s__Kariarchaeum sp016839545	100	0.981	d__Archaea;p__Asgardarchaeota;c__Heimdallarchaeia;o__UBA460;f__Kariarchaeaceae;g__Kariarchaeum;s__	taxonomic classification defined by topology and ANI	topological placement and ANI have congruent species assignments	GCA_002728275.1, s__Kariarchaeum pelagium, 95.0, 76.04, 0.026	61.13	11	N/A	N/A
Candidatus_Lokiarchaeota_archaeon_10H_bin001	d__Archaea;p__Asgardarchaeota;c__Lokiarchaeia;o__CR-4;f__SOKP01;g__6H3-1;s__	N/A	N/A	N/A	N/A	N/A	GCA_019058135.1	95	d__Archaea;p__Asgardarchaeota;c__Lokiarchaeia;o__CR-4;f__SOKP01;g__6H3-1;s__6H3-1 sp019058135	94.21	0.636	d__Archaea;p__Asgardarchaeota;c__Lokiarchaeia;o__CR-4;f__SOKP01;g__6H3-1;s__	taxonomic classification defined by topology and ANI	N/A	GCA_019058015.1, s__6H3-1 sp019058015, 95.0, 93.21, 0.678	79.18	11	0.99003	Genome not assigned to closest species as it falls outside its pre-defined ANI radius
Candidatus_Lokiarchaeota_archaeon_17H_bin22	d__Archaea;p__Asgardarchaeota;c__Lokiarchaeia;o__CR-4;f__SOKP01;g__6H3-1;s__	N/A	N/A	N/A	N/A	N/A	GCA_019058135.1	95	d__Archaea;p__Asgardarchaeota;c__Lokiarchaeia;o__CR-4;f__SOKP01;g__6H3-1;s__6H3-1 sp019058135	94.05	0.776	d__Archaea;p__Asgardarchaeota;c__Lokiarchaeia;o__CR-4;f__SOKP01;g__6H3-1;s__	taxonomic classification defined by topology and ANI	N/A	GCA_019058015.1, s__6H3-1 sp019058015, 95.0, 92.78, 0.866	64.09	11	0.98869	Genome not assigned to closest species as it falls outside its pre-defined ANI radius
Candidatus_Lokiarchaeota_archaeon_2H_bin2	d__Archaea;p__Asgardarchaeota;c__Lokiarchaeia;o__CR-4;f__SOKP01;g__6H3-1;s__	N/A	N/A	N/A	N/A	N/A	GCA_019058135.1	95	d__Archaea;p__Asgardarchaeota;c__Lokiarchaeia;o__CR-4;f__SOKP01;g__6H3-1;s__6H3-1 sp019058135	94.59	0.814	d__Archaea;p__Asgardarchaeota;c__Lokiarchaeia;o__CR-4;f__SOKP01;g__6H3-1;s__	taxonomic classification defined by topology and ANI	N/A	GCA_019058015.1, s__6H3-1 sp019058015, 95.0, 93.61, 0.885	71.2	11	0.98821	Genome not assigned to closest species as it falls outside its pre-defined ANI radius
Candidatus_Lokiarchaeota_archaeon_7H_bin10	d__Archaea;p__Asgardarchaeota;c__Lokiarchaeia;o__CR-4;f__SOKP01;g__Loki-b32;s__Loki-b32 sp005223125	GCA_005223125.1	95	d__Archaea;p__Asgardarchaeota;c__Lokiarchaeia;o__CR-4;f__SOKP01;g__Loki-b32;s__Loki-b32 sp005223125	95.38	0.77	GCA_005223125.1	95	d__Archaea;p__Asgardarchaeota;c__Lokiarchaeia;o__CR-4;f__SOKP01;g__Loki-b32;s__Loki-b32 sp005223125	95.38	0.77	d__Archaea;p__Asgardarchaeota;c__Lokiarchaeia;o__CR-4;f__SOKP01;g__Loki-b32;s__	taxonomic classification defined by topology and ANI	topological placement and ANI have congruent species assignments	GCA_013375485.1, s__Loki-b32 sp013375485, 95.0, 83.75, 0.601; GCA_019058365.1, s__Loki-b32 sp019058365, 95.0, 80.23, 0.546; GCA_019058245.1, s__Loki-b32 sp019058245, 95.0, 79.23, 0.482; GCA_019057975.1, s__Loki-b32 sp019057975, 95.0, 79.02, 0.251; GCA_020343655.1, s__Loki-b32 sp020343655, 95.0, 78.95, 0.563; GCA_016839915.1, s__Loki-b32 sp016839915, 95.0, 78.92, 0.488; GCA_016839635.1, s__Loki-b3…	91.18	11	N/A	N/A
Candidatus_Lokiarchaeota_archaeon_A3_metabat1_scaf2bin.142	d__Archaea;p__Asgardarchaeota;c__Thorarchaeia;o__Thorarchaeales;f__Thorarchaeaceae;g__JAJRWI01;s__	N/A	N/A	N/A	N/A	N/A	GCA_024276825.1	95	d__Archaea;p__Asgardarchaeota;c__Thorarchaeia;o__Thorarchaeales;f__Thorarchaeaceae;g__JAJRWI01;s__JAJRWI01 sp024276825	76.76	0.117	d__Archaea;p__Asgardarchaeota;c__Thorarchaeia;o__Thorarchaeales;f__Thorarchaeaceae;g__JAJRWI01;s__	taxonomic classification defined by topology and ANI	N/A	GCA_020348985.1, s__JAJRWI01 sp020348985, 95.0, 76.44, 0.013	80.78	11	0.95558	N/A
Candidatus_Lokiarchaeota_archaeon_A3_metabat1_scaf2bin.173	d__Archaea;p__Asgardarchaeota;c__Thorarchaeia;o__Thorarchaeales;f__Thorarchaeaceae;g__YT-029;s__	N/A	N/A	N/A	N/A	N/A	GCA_016840245.1	95	d__Archaea;p__Asgardarchaeota;c__Thorarchaeia;o__Thorarchaeales;f__Thorarchaeaceae;g__YT-029;s__YT-029 sp016840245	75.78	0.008	d__Archaea;p__Asgardarchaeota;c__Thorarchaeia;o__Thorarchaeales;f__Thorarchaeaceae;g__;s__	taxonomic classification defined by topology and ANI	N/A	N/A	89.72	11	0.89742	N/A
Candidatus_Lokiarchaeota_archaeon_A3_metabat1_scaf2bin.174	d__Archaea;p__Asgardarchaeota;c__Thorarchaeia;o__Thorarchaeales;f__Thorarchaeaceae;g__B65-G9;s__	N/A	N/A	N/A	N/A	N/A	GCA_003662765.1	95	d__Archaea;p__Asgardarchaeota;c__Thorarchaeia;o__Thorarchaeales;f__Thorarchaeaceae;g__B65-G9;s__B65-G9 sp003662765	77.33	0.124	d__Archaea;p__Asgardarchaeota;c__Thorarchaeia;o__Thorarchaeales;f__Thorarchaeaceae;g__B65-G9;s__	taxonomic classification defined by topology and ANI	N/A	GCA_021498125.1, s__B65-G9 sp021498125, 95.0, 76.78, 0.043	89.8	11	0.93651	N/A
Candidatus_Lokiarchaeota_archaeon_A3_metabat1_scaf2bin.178	d__Archaea;p__Asgardarchaeota;c__Thorarchaeia;o__Thorarchaeales;f__Thorarchaeaceae;g__B65-G9;s__	N/A	N/A	N/A	N/A	N/A	GCA_021498125.1	95	d__Archaea;p__Asgardarchaeota;c__Thorarchaeia;o__Thorarchaeales;f__Thorarchaeaceae;g__B65-G9;s__B65-G9 sp021498125	78	0.291	d__Archaea;p__Asgardarchaeota;c__Thorarchaeia;o__Thorarchaeales;f__Thorarchaeaceae;g__B65-G9;s__	taxonomic classification defined by topology and ANI	N/A	GCA_003662765.1, s__B65-G9 sp003662765, 95.0, 76.59, 0.097	89.12	11	0.95443	N/A
Candidatus_Lokiarchaeota_archaeon_A3_metabat2_scaf2bin.009	d__Archaea;p__Asgardarchaeota;c__Thorarchaeia;o__Thorarchaeales;f__Thorarchaeaceae;g__B65-G9;s__	N/A	N/A	N/A	N/A	N/A	GCA_021498125.1	95	d__Archaea;p__Asgardarchaeota;c__Thorarchaeia;o__Thorarchaeales;f__Thorarchaeaceae;g__B65-G9;s__B65-G9 sp021498125	77.35	0.157	d__Archaea;p__Asgardarchaeota;c__Thorarchaeia;o__Thorarchaeales;f__Thorarchaeaceae;g__B65-G9;s__	taxonomic classification defined by topology and ANI	N/A	GCA_003662765.1, s__B65-G9 sp003662765, 95.0, 77.16, 0.079	77.73	11	0.93965	N/A
Candidatus_Lokiarchaeota_archaeon_CR_4	d__Archaea;p__Asgardarchaeota;c__Lokiarchaeia;o__CR-4;f__CR-4;g__CR-4;s__CR-4 sp001940655	GCA_001940655.1	95	d__Archaea;p__Asgardarchaeota;c__Lokiarchaeia;o__CR-4;f__CR-4;g__CR-4;s__CR-4 sp001940655	100	0.98	GCA_001940655.1	95	d__Archaea;p__Asgardarchaeota;c__Lokiarchaeia;o__CR-4;f__CR-4;g__CR-4;s__CR-4 sp001940655	100	0.98	d__Archaea;p__Asgardarchaeota;c__Lokiarchaeia;o__CR-4;f__;g__;s__	taxonomic classification defined by topology and ANI	topological placement and ANI have congruent species assignments	N/A	67.49	11	N/A	N/A
Candidatus_Lokiarchaeota_archaeon_FW102	d__Archaea;p__Asgardarchaeota;c__Lokiarchaeia;o__CR-4;f__MK-D1;g__Prometheoarchaeum;s__Prometheoarchaeum sp021498095	GCA_021498095.1	95	d__Archaea;p__Asgardarchaeota;c__Lokiarchaeia;o__CR-4;f__MK-D1;g__Prometheoarchaeum;s__Prometheoarchaeum sp021498095	100	1	GCA_021498095.1	95	d__Archaea;p__Asgardarchaeota;c__Lokiarchaeia;o__CR-4;f__MK-D1;g__Prometheoarchaeum;s__Prometheoarchaeum sp021498095	100	1	d__Archaea;p__Asgardarchaeota;c__Lokiarchaeia;o__CR-4;f__MK-D1;g__Prometheoarchaeum;s__	taxonomic classification defined by topology and ANI	topological placement and ANI have congruent species assignments	GCA_018238965.1, s__Prometheoarchaeum sp018238965, 95.0, 76.38, 0.041; GCF_008000775.1, s__Prometheoarchaeum syntrophicum, 95.0, 75.48, 0.059	87.21	11	N/A	N/A
Candidatus_Lokiarchaeota_archaeon_Loki_b31	d__Archaea;p__Asgardarchaeota;c__Lokiarchaeia;o__CR-4;f__SOKP01;g__SOKP01;s__SOKP01 sp005222975	GCA_005222975.1	95	d__Archaea;p__Asgardarchaeota;c__Lokiarchaeia;o__CR-4;f__SOKP01;g__SOKP01;s__SOKP01 sp005222975	100	0.994	GCA_005222975.1	95	d__Archaea;p__Asgardarchaeota;c__Lokiarchaeia;o__CR-4;f__SOKP01;g__SOKP01;s__SOKP01 sp005222975	100	0.994	d__Archaea;p__Asgardarchaeota;c__Lokiarchaeia;o__CR-4;f__SOKP01;g__SOKP01;s__	taxonomic classification defined by topology and ANI	topological placement and ANI have congruent species assignments	GCA_019057795.1, s__SOKP01 sp019057795, 95.0, 93.19, 0.797; GCA_018238625.1, s__SOKP01 sp018238625, 95.0, 91.06, 0.754; GCA_019057735.1, s__SOKP01 sp019057735, 95.0, 81.73, 0.336; GCA_019894815.1, s__SOKP01 sp019894815, 95.0, 80.77, 0.199; GCA_004375715.1, s__SOKP01 sp004375715, 95.0, 80.0, 0.324; GCA_019894855.1, s__SOKP01 sp019894855, 95.0, 79.28, 0.333; GCA_019894885.1, s__SOKP01 sp019894885, …	76.26	11	N/A	N/A
Candidatus_Lokiarchaeota_archaeon_Loki_b32	d__Archaea;p__Asgardarchaeota;c__Lokiarchaeia;o__CR-4;f__SOKP01;g__Loki-b32;s__Loki-b32 sp005223125	GCA_005223125.1	95	d__Archaea;p__Asgardarchaeota;c__Lokiarchaeia;o__CR-4;f__SOKP01;g__Loki-b32;s__Loki-b32 sp005223125	100	0.997	GCA_005223125.1	95	d__Archaea;p__Asgardarchaeota;c__Lokiarchaeia;o__CR-4;f__SOKP01;g__Loki-b32;s__Loki-b32 sp005223125	100	0.997	d__Archaea;p__Asgardarchaeota;c__Lokiarchaeia;o__CR-4;f__SOKP01;g__Loki-b32;s__	taxonomic classification defined by topology and ANI	topological placement and ANI have congruent species assignments	GCA_013375485.1, s__Loki-b32 sp013375485, 95.0, 83.94, 0.574; GCA_019058365.1, s__Loki-b32 sp019058365, 95.0, 80.26, 0.535; GCA_019058245.1, s__Loki-b32 sp019058245, 95.0, 79.17, 0.477; GCA_020343655.1, s__Loki-b32 sp020343655, 95.0, 79.15, 0.567; GCA_016839635.1, s__Loki-b32 sp016839635, 95.0, 79.01, 0.437; GCA_016839915.1, s__Loki-b32 sp016839915, 95.0, 78.86, 0.5; GCA_019057975.1, s__Loki-b32 …	92.01	11	N/A	N/A
Candidatus_Lokiarchaeota_archaeon_Meg22_1012_Bin_233	d__Archaea;p__Asgardarchaeota;c__Lokiarchaeia;o__CR-4;f__SOKP01;g__;s__	N/A	N/A	N/A	N/A	N/A	N/A	N/A	N/A	N/A	N/A	d__Archaea;p__Asgardarchaeota;c__Lokiarchaeia;o__CR-4;f__SOKP01;g__;s__	taxonomic classification fully defined by topology	N/A	N/A	85.12	11	0.7957	N/A
Candidatus_Lokiarchaeota_archaeon_PFL75	d__Archaea;p__Asgardarchaeota;c__Lokiarchaeia;o__CR-4;f__SOKP01;g__SOKP01;s__	N/A	N/A	N/A	N/A	N/A	GCA_019894955.1	95	d__Archaea;p__Asgardarchaeota;c__Lokiarchaeia;o__CR-4;f__SOKP01;g__SOKP01;s__SOKP01 sp019894955	86.78	0.552	d__Archaea;p__Asgardarchaeota;c__Lokiarchaeia;o__CR-4;f__SOKP01;g__SOKP01;s__	taxonomic classification defined by topology and ANI	N/A	GCA_019894815.1, s__SOKP01 sp019894815, 95.0, 89.04, 0.452; GCA_019894885.1, s__SOKP01 sp019894885, 95.0, 80.08, 0.127; GCA_005222975.1, s__SOKP01 sp005222975, 95.0, 80.06, 0.127; GCA_019057795.1, s__SOKP01 sp019057795, 95.0, 80.01, 0.167; GCA_018238625.1, s__SOKP01 sp018238625, 95.0, 79.18, 0.131; GCA_013375495.1, s__SOKP01 sp013375495, 95.0, 78.85, 0.15; GCA_019894735.1, s__SOKP01 sp019894735, …	78.65	11	0.97828	Genome not assigned to closest species as it falls outside its pre-defined ANI radius
Candidatus_Lokiarchaeota_archaeon_RS_10_59	d__Archaea;p__Asgardarchaeota;c__Sifarchaeia;o__Borrarchaeales;f__Borrarchaeaceae;g__Borrarchaeum;s__Borrarchaeum sp016840315	GCA_016840315.1	95	d__Archaea;p__Asgardarchaeota;c__Sifarchaeia;o__Borrarchaeales;f__Borrarchaeaceae;g__Borrarchaeum;s__Borrarchaeum sp016840315	97.31	0.694	GCA_016840315.1	95	d__Archaea;p__Asgardarchaeota;c__Sifarchaeia;o__Borrarchaeales;f__Borrarchaeaceae;g__Borrarchaeum;s__Borrarchaeum sp016840315	97.31	0.694	d__Archaea;p__Asgardarchaeota;c__Sifarchaeia;o__Borrarchaeales;f__Borrarchaeaceae;g__Borrarchaeum;s__	taxonomic classification defined by topology and ANI	topological placement and ANI have congruent species assignments	GCA_016294985.1, s__Borrarchaeum marinoarchaea, 95.0, 85.71, 0.594; GCA_016840645.1, s__Borrarchaeum sp016840645, 95.0, 82.16, 0.581; GCA_016840515.1, s__Borrarchaeum yapensis, 95.0, 82.04, 0.773; GCA_019057385.1, s__Borrarchaeum weybense, 95.0, 81.78, 0.773	64.02	11	N/A	N/A
Candidatus_Lokiarchaeota_archaeon_RS_18_14	d__Archaea;p__Asgardarchaeota;c__Lokiarchaeia;o__CR-4;f__SOKP01;g__6H3-1;s__	N/A	N/A	N/A	N/A	N/A	GCA_019058135.1	95	d__Archaea;p__Asgardarchaeota;c__Lokiarchaeia;o__CR-4;f__SOKP01;g__6H3-1;s__6H3-1 sp019058135	94.25	0.835	d__Archaea;p__Asgardarchaeota;c__Lokiarchaeia;o__CR-4;f__SOKP01;g__6H3-1;s__	taxonomic classification defined by topology and ANI	N/A	GCA_019058015.1, s__6H3-1 sp019058015, 95.0, 92.69, 0.886	58.03	11	0.98646	Genome not assigned to closest species as it falls outside its pre-defined ANI radius
Candidatus_Lokiarchaeota_archaeon_bin106	d__Archaea;p__Asgardarchaeota;c__Lokiarchaeia;o__CR-4;f__SOKP01;g__JAFGOA01;s__JAFGOA01 sp019894715	GCA_019894715.1	95	d__Archaea;p__Asgardarchaeota;c__Lokiarchaeia;o__CR-4;f__SOKP01;g__JAFGOA01;s__JAFGOA01 sp019894715	100	0.988	GCA_019894715.1	95	d__Archaea;p__Asgardarchaeota;c__Lokiarchaeia;o__CR-4;f__SOKP01;g__JAFGOA01;s__JAFGOA01 sp019894715	100	0.988	d__Archaea;p__Asgardarchaeota;c__Lokiarchaeia;o__CR-4;f__SOKP01;g__JAFGOA01;s__	taxonomic classification defined by topology and ANI	topological placement and ANI have congruent species assignments	GCA_016926735.1, s__JAFGOA01 sp016926735, 95.0, 79.78, 0.584	85.4	11	N/A	N/A
Candidatus_Lokiarchaeota_archaeon_bin108	d__Archaea;p__Asgardarchaeota;c__Lokiarchaeia;o__CR-4;f__SOKP01;g__Loki-b32;s__Loki-b32 sp020344955	GCA_020344955.1	95	d__Archaea;p__Asgardarchaeota;c__Lokiarchaeia;o__CR-4;f__SOKP01;g__Loki-b32;s__Loki-b32 sp020344955	100	1	GCA_020344955.1	95	d__Archaea;p__Asgardarchaeota;c__Lokiarchaeia;o__CR-4;f__SOKP01;g__Loki-b32;s__Loki-b32 sp020344955	100	1	d__Archaea;p__Asgardarchaeota;c__Lokiarchaeia;o__CR-4;f__SOKP01;g__Loki-b32;s__	taxonomic classification defined by topology and ANI	topological placement and ANI have congruent species assignments	GCA_016839915.1, s__Loki-b32 sp016839915, 95.0, 79.08, 0.486; GCA_016839635.1, s__Loki-b32 sp016839635, 95.0, 79.0, 0.461; GCA_020343655.1, s__Loki-b32 sp020343655, 95.0, 78.73, 0.522; GCA_016839655.1, s__Loki-b32 sp016839655, 95.0, 78.64, 0.408; GCA_019058365.1, s__Loki-b32 sp019058365, 95.0, 78.43, 0.496; GCA_019058425.1, s__Loki-b32 sp019058425, 95.0, 78.24, 0.429; GCA_013375485.1, s__Loki-b32…	79.51	11	N/A	N/A
Candidatus_Lokiarchaeota_archaeon_bin12	d__Archaea;p__Asgardarchaeota;c__Lokiarchaeia;o__CR-4;f__SOKP01;g__SOKP01;s__SOKP01 sp019894955	GCA_019894955.1	95	d__Archaea;p__Asgardarchaeota;c__Lokiarchaeia;o__CR-4;f__SOKP01;g__SOKP01;s__SOKP01 sp019894955	100	0.991	GCA_019894955.1	95	d__Archaea;p__Asgardarchaeota;c__Lokiarchaeia;o__CR-4;f__SOKP01;g__SOKP01;s__SOKP01 sp019894955	100	0.991	d__Archaea;p__Asgardarchaeota;c__Lokiarchaeia;o__CR-4;f__SOKP01;g__SOKP01;s__	taxonomic classification defined by topology and ANI	topological placement and ANI have congruent species assignments	GCA_019894815.1, s__SOKP01 sp019894815, 95.0, 86.08, 0.652; GCA_019894655.1, s__SOKP01 sp019894655, 95.0, 78.51, 0.088; GCA_005222975.1, s__SOKP01 sp005222975, 95.0, 78.4, 0.123; GCA_019894885.1, s__SOKP01 sp019894885, 95.0, 78.34, 0.109; GCA_019057795.1, s__SOKP01 sp019057795, 95.0, 78.26, 0.125; GCA_019894855.1, s__SOKP01 sp019894855, 95.0, 77.83, 0.098; GCA_013375495.1, s__SOKP01 sp013375495, …	83.74	11	N/A	N/A
Candidatus_Lokiarchaeota_archaeon_bin132	d__Archaea;p__Asgardarchaeota;c__Lokiarchaeia;o__CR-4;f__SOKP01;g__Loki-b32;s__Loki-b32 sp020343655	GCA_020343655.1	95	d__Archaea;p__Asgardarchaeota;c__Lokiarchaeia;o__CR-4;f__SOKP01;g__Loki-b32;s__Loki-b32 sp020343655	100	1	GCA_020343655.1	95	d__Archaea;p__Asgardarchaeota;c__Lokiarchaeia;o__CR-4;f__SOKP01;g__Loki-b32;s__Loki-b32 sp020343655	100	1	d__Archaea;p__Asgardarchaeota;c__Lokiarchaeia;o__CR-4;f__SOKP01;g__Loki-b32;s__	taxonomic classification defined by topology and ANI	topological placement and ANI have congruent species assignments	GCA_013375485.1, s__Loki-b32 sp013375485, 95.0, 79.38, 0.543; GCA_019058365.1, s__Loki-b32 sp019058365, 95.0, 79.17, 0.589; GCA_005223125.1, s__Loki-b32 sp005223125, 95.0, 79.14, 0.567; GCA_016839915.1, s__Loki-b32 sp016839915, 95.0, 78.81, 0.525; GCA_020344955.1, s__Loki-b32 sp020344955, 95.0, 78.73, 0.522; GCA_016839635.1, s__Loki-b32 sp016839635, 95.0, 78.68, 0.498; GCA_016839655.1, s__Loki-b3…	78.95	11	N/A	N/A
Candidatus_Lokiarchaeota_archaeon_bin22	d__Archaea;p__Asgardarchaeota;c__Lokiarchaeia;o__CR-4;f__SOKP01;g__SOKP01;s__SOKP01 sp019894815	GCA_019894815.1	95	d__Archaea;p__Asgardarchaeota;c__Lokiarchaeia;o__CR-4;f__SOKP01;g__SOKP01;s__SOKP01 sp019894815	100	0.984	GCA_019894815.1	95	d__Archaea;p__Asgardarchaeota;c__Lokiarchaeia;o__CR-4;f__SOKP01;g__SOKP01;s__SOKP01 sp019894815	100	0.984	d__Archaea;p__Asgardarchaeota;c__Lokiarchaeia;o__CR-4;f__SOKP01;g__SOKP01;s__	taxonomic classification defined by topology and ANI	topological placement and ANI have congruent species assignments	GCA_019894955.1, s__SOKP01 sp019894955, 95.0, 86.08, 0.652; GCA_019057795.1, s__SOKP01 sp019057795, 95.0, 81.06, 0.209; GCA_005222975.1, s__SOKP01 sp005222975, 95.0, 80.77, 0.199; GCA_018238625.1, s__SOKP01 sp018238625, 95.0, 80.52, 0.209; GCA_019894655.1, s__SOKP01 sp019894655, 95.0, 80.34, 0.089; GCA_019894885.1, s__SOKP01 sp019894885, 95.0, 79.28, 0.132; GCA_019057735.1, s__SOKP01 sp019057735,…	74.24	11	N/A	N/A
Candidatus_Lokiarchaeota_archaeon_bin41	d__Archaea;p__Asgardarchaeota;c__Lokiarchaeia;o__CR-4;f__SOKP01;g__SOKP01;s__SOKP01 sp019894885	GCA_019894885.1	95	d__Archaea;p__Asgardarchaeota;c__Lokiarchaeia;o__CR-4;f__SOKP01;g__SOKP01;s__SOKP01 sp019894885	100	0.982	GCA_019894885.1	95	d__Archaea;p__Asgardarchaeota;c__Lokiarchaeia;o__CR-4;f__SOKP01;g__SOKP01;s__SOKP01 sp019894885	100	0.982	d__Archaea;p__Asgardarchaeota;c__Lokiarchaeia;o__CR-4;f__SOKP01;g__SOKP01;s__	taxonomic classification defined by topology and ANI	topological placement and ANI have congruent species assignments	GCA_019894855.1, s__SOKP01 sp019894855, 95.0, 86.79, 0.707; GCA_019894655.1, s__SOKP01 sp019894655, 95.0, 86.68, 0.648; GCA_004375715.1, s__SOKP01 sp004375715, 95.0, 86.39, 0.588; GCA_019057735.1, s__SOKP01 sp019057735, 95.0, 86.2, 0.544; GCA_016839745.1, s__SOKP01 sp016839745, 95.0, 80.81, 0.501; GCA_013375495.1, s__SOKP01 sp013375495, 95.0, 80.61, 0.563; GCA_013375475.1, s__SOKP01 sp013375475, …	66.24	11	N/A	N/A
Candidatus_Lokiarchaeota_archaeon_bin48	d__Archaea;p__Asgardarchaeota;c__Lokiarchaeia;o__CR-4;f__SOKP01;g__SOKP01;s__SOKP01 sp019894735	GCA_019894735.1	95	d__Archaea;p__Asgardarchaeota;c__Lokiarchaeia;o__CR-4;f__SOKP01;g__SOKP01;s__SOKP01 sp019894735	100	0.992	GCA_019894735.1	95	d__Archaea;p__Asgardarchaeota;c__Lokiarchaeia;o__CR-4;f__SOKP01;g__SOKP01;s__SOKP01 sp019894735	100	0.992	d__Archaea;p__Asgardarchaeota;c__Lokiarchaeia;o__CR-4;f__SOKP01;g__SOKP01;s__	taxonomic classification defined by topology and ANI	topological placement and ANI have congruent species assignments	GCA_016839745.1, s__SOKP01 sp016839745, 95.0, 85.36, 0.671; GCA_013375495.1, s__SOKP01 sp013375495, 95.0, 85.04, 0.778; GCA_013375475.1, s__SOKP01 sp013375475, 95.0, 84.53, 0.751; GCA_019894885.1, s__SOKP01 sp019894885, 95.0, 79.79, 0.425; GCA_019894855.1, s__SOKP01 sp019894855, 95.0, 79.62, 0.411; GCA_019894655.1, s__SOKP01 sp019894655, 95.0, 79.53, 0.405; GCA_004375715.1, s__SOKP01 sp004375715,…	72.2	11	N/A	N/A
Candidatus_Lokiarchaeota_archaeon_bin49	d__Archaea;p__Asgardarchaeota;c__Lokiarchaeia;o__CR-4;f__SOKP01;g__SOKP01;s__SOKP01 sp019894855	GCA_019894855.1	95	d__Archaea;p__Asgardarchaeota;c__Lokiarchaeia;o__CR-4;f__SOKP01;g__SOKP01;s__SOKP01 sp019894855	100	0.986	GCA_019894855.1	95	d__Archaea;p__Asgardarchaeota;c__Lokiarchaeia;o__CR-4;f__SOKP01;g__SOKP01;s__SOKP01 sp019894855	100	0.986	d__Archaea;p__Asgardarchaeota;c__Lokiarchaeia;o__CR-4;f__SOKP01;g__SOKP01;s__	taxonomic classification defined by topology and ANI	topological placement and ANI have congruent species assignments	GCA_004375715.1, s__SOKP01 sp004375715, 95.0, 88.91, 0.633; GCA_019057735.1, s__SOKP01 sp019057735, 95.0, 88.36, 0.559; GCA_019894885.1, s__SOKP01 sp019894885, 95.0, 86.8, 0.706; GCA_019894655.1, s__SOKP01 sp019894655, 95.0, 85.58, 0.612; GCA_016839745.1, s__SOKP01 sp016839745, 95.0, 80.31, 0.529; GCA_013375495.1, s__SOKP01 sp013375495, 95.0, 80.01, 0.578; GCA_019894735.1, s__SOKP01 sp019894735, …	77.65	11	N/A	N/A
Candidatus_Lokiarchaeota_archaeon_bin60	d__Archaea;p__Asgardarchaeota;c__Lokiarchaeia;o__CR-4;f__SOKP01;g__Loki-b32;s__Loki-b32 sp019894975	GCA_019894975.1	95	d__Archaea;p__Asgardarchaeota;c__Lokiarchaeia;o__CR-4;f__SOKP01;g__Loki-b32;s__Loki-b32 sp019894975	100	0.993	GCA_019894975.1	95	d__Archaea;p__Asgardarchaeota;c__Lokiarchaeia;o__CR-4;f__SOKP01;g__Loki-b32;s__Loki-b32 sp019894975	100	0.993	d__Archaea;p__Asgardarchaeota;c__Lokiarchaeia;o__CR-4;f__SOKP01;g__Loki-b32;s__	taxonomic classification defined by topology and ANI	topological placement and ANI have congruent species assignments	GCA_019057975.1, s__Loki-b32 sp019057975, 95.0, 80.44, 0.442; GCA_019894875.1, s__Loki-b32 sp019894875, 95.0, 78.17, 0.331; GCA_016839705.1, s__Loki-b32 sp016839705, 95.0, 78.03, 0.297; GCA_005223125.1, s__Loki-b32 sp005223125, 95.0, 77.42, 0.221; GCA_016839845.1, s__Loki-b32 sp016839845, 95.0, 77.33, 0.233; GCA_016839655.1, s__Loki-b32 sp016839655, 95.0, 77.3, 0.166; GCA_016840085.1, s__Loki-b32…	91.94	11	N/A	N/A
Candidatus_Lokiarchaeota_archaeon_bin8	d__Archaea;p__Asgardarchaeota;c__Lokiarchaeia;o__CR-4;f__SOKP01;g__Loki-b32;s__Loki-b32 sp019894875	GCA_019894875.1	95	d__Archaea;p__Asgardarchaeota;c__Lokiarchaeia;o__CR-4;f__SOKP01;g__Loki-b32;s__Loki-b32 sp019894875	100	0.995	GCA_019894875.1	95	d__Archaea;p__Asgardarchaeota;c__Lokiarchaeia;o__CR-4;f__SOKP01;g__Loki-b32;s__Loki-b32 sp019894875	100	0.995	d__Archaea;p__Asgardarchaeota;c__Lokiarchaeia;o__CR-4;f__SOKP01;g__Loki-b32;s__	taxonomic classification defined by topology and ANI	topological placement and ANI have congruent species assignments	GCA_016839705.1, s__Loki-b32 sp016839705, 95.0, 83.78, 0.587; GCA_019057975.1, s__Loki-b32 sp019057975, 95.0, 78.33, 0.334; GCA_016839845.1, s__Loki-b32 sp016839845, 95.0, 78.16, 0.258; GCA_019894975.1, s__Loki-b32 sp019894975, 95.0, 78.14, 0.333; GCA_016840085.1, s__Loki-b32 sp016840085, 95.0, 77.22, 0.261; GCA_005223125.1, s__Loki-b32 sp005223125, 95.0, 77.07, 0.228; GCA_019057775.1, s__Loki-b3…	86.93	11	N/A	N/A
Candidatus_Lokiarchaeota_archaeon_strain_12F4_17	d__Archaea;p__Asgardarchaeota;c__Lokiarchaeia;o__CR-4;f__SOKP01;g__6H3-1;s__6H3-1 sp019058015	GCA_019058015.1	95	d__Archaea;p__Asgardarchaeota;c__Lokiarchaeia;o__CR-4;f__SOKP01;g__6H3-1;s__6H3-1 sp019058015	98.47	0.827	GCA_019058015.1	95	d__Archaea;p__Asgardarchaeota;c__Lokiarchaeia;o__CR-4;f__SOKP01;g__6H3-1;s__6H3-1 sp019058015	98.47	0.827	d__Archaea;p__Asgardarchaeota;c__Lokiarchaeia;o__CR-4;f__SOKP01;g__6H3-1;s__	taxonomic classification defined by topology and ANI	topological placement and ANI have congruent species assignments	GCA_019058135.1, s__6H3-1 sp019058135, 95.0, 93.46, 0.785	84.86	11	N/A	N/A
Candidatus_Lokiarchaeota_archaeon_strain_18H4_11	d__Archaea;p__Asgardarchaeota;c__Lokiarchaeia;o__CR-4;f__SOKP01;g__SDNM01;s__	N/A	N/A	N/A	N/A	N/A	N/A	N/A	N/A	N/A	N/A	d__Archaea;p__Asgardarchaeota;c__Lokiarchaeia;o__CR-4;f__SOKP01;g__;s__	taxonomic novelty determined using RED	N/A	N/A	75.16	11	0.89714	N/A
Candidatus_Lokiarchaeota_archaeon_strain_2H5_5	d__Archaea;p__Asgardarchaeota;c__Lokiarchaeia;o__CR-4;f__SOKP01;g__Loki-b32;s__Loki-b32 sp019057865	GCA_019057865.1	95	d__Archaea;p__Asgardarchaeota;c__Lokiarchaeia;o__CR-4;f__SOKP01;g__Loki-b32;s__Loki-b32 sp019057865	96.49	0.806	GCA_019057865.1	95	d__Archaea;p__Asgardarchaeota;c__Lokiarchaeia;o__CR-4;f__SOKP01;g__Loki-b32;s__Loki-b32 sp019057865	96.49	0.806	d__Archaea;p__Asgardarchaeota;c__Lokiarchaeia;o__CR-4;f__SOKP01;g__Loki-b32;s__	taxonomic classification defined by topology and ANI	topological placement and ANI have congruent species assignments	GCA_016839585.1, s__Loki-b32 sp016839585, 95.0, 92.91, 0.741; GCA_005223125.1, s__Loki-b32 sp005223125, 95.0, 78.15, 0.282; GCA_013375485.1, s__Loki-b32 sp013375485, 95.0, 77.88, 0.249; GCA_016840085.1, s__Loki-b32 sp016840085, 95.0, 77.71, 0.267; GCA_019058365.1, s__Loki-b32 sp019058365, 95.0, 77.16, 0.255; GCA_016839635.1, s__Loki-b32 sp016839635, 95.0, 77.02, 0.221; GCA_019057975.1, s__Loki-b3…	88.8	11	N/A	N/A
Candidatus_Lokiarchaeota_archaeon_strain_2R3_1	d__Archaea;p__Asgardarchaeota;c__Lokiarchaeia;o__CR-4;f__SOKP01;g__Loki-b32;s__Loki-b32 sp019057865	GCA_019057865.1	95	d__Archaea;p__Asgardarchaeota;c__Lokiarchaeia;o__CR-4;f__SOKP01;g__Loki-b32;s__Loki-b32 sp019057865	97.29	0.911	GCA_019057865.1	95	d__Archaea;p__Asgardarchaeota;c__Lokiarchaeia;o__CR-4;f__SOKP01;g__Loki-b32;s__Loki-b32 sp019057865	97.29	0.911	d__Archaea;p__Asgardarchaeota;c__Lokiarchaeia;o__CR-4;f__SOKP01;g__Loki-b32;s__	taxonomic classification defined by topology and ANI	topological placement and ANI have congruent species assignments	GCA_016839585.1, s__Loki-b32 sp016839585, 95.0, 93.08, 0.725; GCA_005223125.1, s__Loki-b32 sp005223125, 95.0, 78.03, 0.298; GCA_016840085.1, s__Loki-b32 sp016840085, 95.0, 77.47, 0.273; GCA_013375485.1, s__Loki-b32 sp013375485, 95.0, 77.31, 0.284; GCA_019058365.1, s__Loki-b32 sp019058365, 95.0, 77.21, 0.275; GCA_016839635.1, s__Loki-b32 sp016839635, 95.0, 77.13, 0.218; GCA_020343655.1, s__Loki-b3…	72.83	11	N/A	N/A
Candidatus_Lokiarchaeota_archaeon_strain_2R3_4	d__Archaea;p__Asgardarchaeota;c__Lokiarchaeia;o__CR-4;f__SOKP01;g__6H3-1;s__6H3-1 sp019058135	GCA_019058135.1	95	d__Archaea;p__Asgardarchaeota;c__Lokiarchaeia;o__CR-4;f__SOKP01;g__6H3-1;s__6H3-1 sp019058135	100	0.982	GCA_019058135.1	95	d__Archaea;p__Asgardarchaeota;c__Lokiarchaeia;o__CR-4;f__SOKP01;g__6H3-1;s__6H3-1 sp019058135	100	0.982	d__Archaea;p__Asgardarchaeota;c__Lokiarchaeia;o__CR-4;f__SOKP01;g__6H3-1;s__	taxonomic classification defined by topology and ANI	topological placement and ANI have congruent species assignments	GCA_019058015.1, s__6H3-1 sp019058015, 95.0, 93.57, 0.789	80.99	11	N/A	N/A
Candidatus_Lokiarchaeota_archaeon_strain_33X4	d__Archaea;p__Asgardarchaeota;c__Lokiarchaeia;o__CR-4;f__SOKP01;g__SOKP01;s__SOKP01 sp019057795	GCA_019057795.1	95	d__Archaea;p__Asgardarchaeota;c__Lokiarchaeia;o__CR-4;f__SOKP01;g__SOKP01;s__SOKP01 sp019057795	100	0.997	GCA_019057795.1	95	d__Archaea;p__Asgardarchaeota;c__Lokiarchaeia;o__CR-4;f__SOKP01;g__SOKP01;s__SOKP01 sp019057795	100	0.997	d__Archaea;p__Asgardarchaeota;c__Lokiarchaeia;o__CR-4;f__SOKP01;g__SOKP01;s__	taxonomic classification defined by topology and ANI	topological placement and ANI have congruent species assignments	GCA_005222975.1, s__SOKP01 sp005222975, 95.0, 93.19, 0.797; GCA_018238625.1, s__SOKP01 sp018238625, 95.0, 90.56, 0.75; GCA_019057735.1, s__SOKP01 sp019057735, 95.0, 81.68, 0.39; GCA_019894815.1, s__SOKP01 sp019894815, 95.0, 81.06, 0.209; GCA_004375715.1, s__SOKP01 sp004375715, 95.0, 80.23, 0.415; GCA_019894855.1, s__SOKP01 sp019894855, 95.0, 79.35, 0.421; GCA_019894885.1, s__SOKP01 sp019894885, 9…	91.48	11	N/A	N/A
Candidatus_Lokiarchaeota_archaeon_strain_3H3_9	d__Archaea;p__Asgardarchaeota;c__Lokiarchaeia;o__CR-4;f__SOKP01;g__Loki-b32;s__Loki-b32 sp019057775	GCA_019057775.1	95	d__Archaea;p__Asgardarchaeota;c__Lokiarchaeia;o__CR-4;f__SOKP01;g__Loki-b32;s__Loki-b32 sp019057775	100	0.986	GCA_019057775.1	95	d__Archaea;p__Asgardarchaeota;c__Lokiarchaeia;o__CR-4;f__SOKP01;g__Loki-b32;s__Loki-b32 sp019057775	100	0.986	d__Archaea;p__Asgardarchaeota;c__Lokiarchaeia;o__CR-4;f__SOKP01;g__Loki-b32;s__	taxonomic classification defined by topology and ANI	topological placement and ANI have congruent species assignments	GCA_005223125.1, s__Loki-b32 sp005223125, 95.0, 78.09, 0.27; GCA_013375485.1, s__Loki-b32 sp013375485, 95.0, 77.53, 0.256; GCA_019057975.1, s__Loki-b32 sp019057975, 95.0, 77.48, 0.181; GCA_019894875.1, s__Loki-b32 sp019894875, 95.0, 77.03, 0.215; GCA_019058365.1, s__Loki-b32 sp019058365, 95.0, 76.82, 0.24; GCA_016840085.1, s__Loki-b32 sp016840085, 95.0, 76.73, 0.186; GCA_016839915.1, s__Loki-b32 …	87.14	11	N/A	N/A
Candidatus_Lokiarchaeota_archaeon_strain_3H5_17	d__Archaea;p__Asgardarchaeota;c__Lokiarchaeia;o__CR-4;f__SOKP01;g__6H3-1;s__6H3-1 sp019058015	GCA_019058015.1	95	d__Archaea;p__Asgardarchaeota;c__Lokiarchaeia;o__CR-4;f__SOKP01;g__6H3-1;s__6H3-1 sp019058015	98.81	0.83	GCA_019058015.1	95	d__Archaea;p__Asgardarchaeota;c__Lokiarchaeia;o__CR-4;f__SOKP01;g__6H3-1;s__6H3-1 sp019058015	98.81	0.83	d__Archaea;p__Asgardarchaeota;c__Lokiarchaeia;o__CR-4;f__SOKP01;g__6H3-1;s__	taxonomic classification defined by topology and ANI	topological placement and ANI have congruent species assignments	GCA_019058135.1, s__6H3-1 sp019058135, 95.0, 93.37, 0.768	91.28	11	N/A	N/A
Candidatus_Lokiarchaeota_archaeon_strain_3H5_20	d__Archaea;p__Asgardarchaeota;c__Lokiarchaeia;o__CR-4;f__SOKP01;g__Loki-b32;s__Loki-b32 sp019057865	GCA_019057865.1	95	d__Archaea;p__Asgardarchaeota;c__Lokiarchaeia;o__CR-4;f__SOKP01;g__Loki-b32;s__Loki-b32 sp019057865	96.16	0.915	GCA_019057865.1	95	d__Archaea;p__Asgardarchaeota;c__Lokiarchaeia;o__CR-4;f__SOKP01;g__Loki-b32;s__Loki-b32 sp019057865	96.16	0.915	d__Archaea;p__Asgardarchaeota;c__Lokiarchaeia;o__CR-4;f__SOKP01;g__Loki-b32;s__	taxonomic classification defined by topology and ANI	topological placement and ANI have congruent species assignments	GCA_016839585.1, s__Loki-b32 sp016839585, 95.0, 93.27, 0.756; GCA_016840085.1, s__Loki-b32 sp016840085, 95.0, 77.66, 0.31; GCA_005223125.1, s__Loki-b32 sp005223125, 95.0, 77.59, 0.321; GCA_013375485.1, s__Loki-b32 sp013375485, 95.0, 77.26, 0.315; GCA_019058365.1, s__Loki-b32 sp019058365, 95.0, 76.99, 0.306; GCA_016839915.1, s__Loki-b32 sp016839915, 95.0, 76.92, 0.247; GCA_019057975.1, s__Loki-b32…	81.05	11	N/A	N/A
Candidatus_Lokiarchaeota_archaeon_strain_6H3_1	d__Archaea;p__Asgardarchaeota;c__Lokiarchaeia;o__CR-4;f__SOKP01;g__6H3-1;s__6H3-1 sp019058015	GCA_019058015.1	95	d__Archaea;p__Asgardarchaeota;c__Lokiarchaeia;o__CR-4;f__SOKP01;g__6H3-1;s__6H3-1 sp019058015	100	0.99	GCA_019058015.1	95	d__Archaea;p__Asgardarchaeota;c__Lokiarchaeia;o__CR-4;f__SOKP01;g__6H3-1;s__6H3-1 sp019058015	100	0.99	d__Archaea;p__Asgardarchaeota;c__Lokiarchaeia;o__CR-4;f__SOKP01;g__6H3-1;s__	taxonomic classification defined by topology and ANI	topological placement and ANI have congruent species assignments	GCA_019058135.1, s__6H3-1 sp019058135, 95.0, 93.6, 0.787	88.95	11	N/A	N/A
Candidatus_Lokiarchaeota_archaeon_strain_6H6_9	d__Archaea;p__Asgardarchaeota;c__Lokiarchaeia;o__CR-4;f__SOKP01;g__SOKP01;s__SOKP01 sp019057735	GCA_019057735.1	95	d__Archaea;p__Asgardarchaeota;c__Lokiarchaeia;o__CR-4;f__SOKP01;g__SOKP01;s__SOKP01 sp019057735	100	0.985	GCA_019057735.1	95	d__Archaea;p__Asgardarchaeota;c__Lokiarchaeia;o__CR-4;f__SOKP01;g__SOKP01;s__SOKP01 sp019057735	100	0.985	d__Archaea;p__Asgardarchaeota;c__Lokiarchaeia;o__CR-4;f__SOKP01;g__SOKP01;s__	taxonomic classification defined by topology and ANI	topological placement and ANI have congruent species assignments	GCA_004375715.1, s__SOKP01 sp004375715, 95.0, 91.64, 0.521; GCA_019894855.1, s__SOKP01 sp019894855, 95.0, 88.32, 0.562; GCA_019894885.1, s__SOKP01 sp019894885, 95.0, 86.18, 0.544; GCA_019894655.1, s__SOKP01 sp019894655, 95.0, 84.64, 0.494; GCA_005222975.1, s__SOKP01 sp005222975, 95.0, 81.76, 0.335; GCA_019057795.1, s__SOKP01 sp019057795, 95.0, 81.68, 0.39; GCA_018238625.1, s__SOKP01 sp018238625, …	73.87	11	N/A	N/A
Candidatus_Lokiarchaeota_archaeon_strain_6Rcc_15	d__Archaea;p__Asgardarchaeota;c__Lokiarchaeia;o__CR-4;f__SOKP01;g__SOKP01;s__SOKP01 sp005222975	GCA_005222975.1	95	d__Archaea;p__Asgardarchaeota;c__Lokiarchaeia;o__CR-4;f__SOKP01;g__SOKP01;s__SOKP01 sp005222975	97.58	0.76	GCA_005222975.1	95	d__Archaea;p__Asgardarchaeota;c__Lokiarchaeia;o__CR-4;f__SOKP01;g__SOKP01;s__SOKP01 sp005222975	97.58	0.76	d__Archaea;p__Asgardarchaeota;c__Lokiarchaeia;o__CR-4;f__SOKP01;g__SOKP01;s__	taxonomic classification defined by topology and ANI	topological placement and ANI have congruent species assignments	GCA_019057795.1, s__SOKP01 sp019057795, 95.0, 93.67, 0.87; GCA_018238625.1, s__SOKP01 sp018238625, 95.0, 91.51, 0.806; GCA_019057735.1, s__SOKP01 sp019057735, 95.0, 81.28, 0.296; GCA_019894815.1, s__SOKP01 sp019894815, 95.0, 81.06, 0.156; GCA_004375715.1, s__SOKP01 sp004375715, 95.0, 79.65, 0.263; GCA_019894855.1, s__SOKP01 sp019894855, 95.0, 79.07, 0.306; GCA_013375495.1, s__SOKP01 sp013375495, …	77.49	11	N/A	N/A
Candidatus_Lokiarchaeota_archaeon_strain_6Rcc_29	d__Archaea;p__Asgardarchaeota;c__Lokiarchaeia;o__CR-4;f__SOKP01;g__Loki-b32;s__Loki-b32 sp019057975	GCA_019057975.1	95	d__Archaea;p__Asgardarchaeota;c__Lokiarchaeia;o__CR-4;f__SOKP01;g__Loki-b32;s__Loki-b32 sp019057975	100	0.987	GCA_019057975.1	95	d__Archaea;p__Asgardarchaeota;c__Lokiarchaeia;o__CR-4;f__SOKP01;g__Loki-b32;s__Loki-b32 sp019057975	100	0.987	d__Archaea;p__Asgardarchaeota;c__Lokiarchaeia;o__CR-4;f__SOKP01;g__Loki-b32;s__	taxonomic classification defined by topology and ANI	topological placement and ANI have congruent species assignments	GCA_019894975.1, s__Loki-b32 sp019894975, 95.0, 80.44, 0.442; GCA_005223125.1, s__Loki-b32 sp005223125, 95.0, 78.86, 0.252; GCA_016840085.1, s__Loki-b32 sp016840085, 95.0, 78.49, 0.22; GCA_019894875.1, s__Loki-b32 sp019894875, 95.0, 78.33, 0.333; GCA_016839705.1, s__Loki-b32 sp016839705, 95.0, 78.16, 0.297; GCA_013375485.1, s__Loki-b32 sp013375485, 95.0, 77.61, 0.212; GCA_019057775.1, s__Loki-b32…	62.03	11	N/A	N/A
Candidatus_Lokiarchaeota_archaeon_strain_6Rcc_62	d__Archaea;p__Asgardarchaeota;c__Lokiarchaeia;o__CR-4;f__SOKP01;g__Loki-b32;s__Loki-b32 sp019057865	GCA_019057865.1	95	d__Archaea;p__Asgardarchaeota;c__Lokiarchaeia;o__CR-4;f__SOKP01;g__Loki-b32;s__Loki-b32 sp019057865	95.13	0.627	GCA_019057865.1	95	d__Archaea;p__Asgardarchaeota;c__Lokiarchaeia;o__CR-4;f__SOKP01;g__Loki-b32;s__Loki-b32 sp019057865	95.13	0.627	d__Archaea;p__Asgardarchaeota;c__Lokiarchaeia;o__CR-4;f__SOKP01;g__Loki-b32;s__	taxonomic classification defined by topology and ANI	topological placement and ANI have congruent species assignments	GCA_016839585.1, s__Loki-b32 sp016839585, 95.0, 92.77, 0.64; GCA_005223125.1, s__Loki-b32 sp005223125, 95.0, 78.18, 0.305; GCA_019057775.1, s__Loki-b32 sp019057775, 95.0, 77.73, 0.169; GCA_019057975.1, s__Loki-b32 sp019057975, 95.0, 77.66, 0.225; GCA_013375485.1, s__Loki-b32 sp013375485, 95.0, 77.58, 0.26; GCA_016840085.1, s__Loki-b32 sp016840085, 95.0, 77.34, 0.242; GCA_019058365.1, s__Loki-b32 …	84.92	11	N/A	N/A
Candidatus_Lokiarchaeota_archaeon_strain_8H4_10	d__Archaea;p__Asgardarchaeota;c__Lokiarchaeia;o__CR-4;f__SOKP01;g__Loki-b32;s__Loki-b32 sp019057865	GCA_019057865.1	95	d__Archaea;p__Asgardarchaeota;c__Lokiarchaeia;o__CR-4;f__SOKP01;g__Loki-b32;s__Loki-b32 sp019057865	96.07	0.952	GCA_019057865.1	95	d__Archaea;p__Asgardarchaeota;c__Lokiarchaeia;o__CR-4;f__SOKP01;g__Loki-b32;s__Loki-b32 sp019057865	96.07	0.952	d__Archaea;p__Asgardarchaeota;c__Lokiarchaeia;o__CR-4;f__SOKP01;g__Loki-b32;s__	taxonomic classification defined by topology and ANI	topological placement and ANI have congruent species assignments	GCA_016839585.1, s__Loki-b32 sp016839585, 95.0, 93.5, 0.784; GCA_005223125.1, s__Loki-b32 sp005223125, 95.0, 77.58, 0.299; GCA_016840085.1, s__Loki-b32 sp016840085, 95.0, 77.28, 0.297; GCA_013375485.1, s__Loki-b32 sp013375485, 95.0, 76.81, 0.28; GCA_016839915.1, s__Loki-b32 sp016839915, 95.0, 76.79, 0.243; GCA_020343655.1, s__Loki-b32 sp020343655, 95.0, 76.79, 0.201; GCA_019058365.1, s__Loki-b32 …	59.87	11	N/A	N/A
Candidatus_Lokiarchaeota_archaeon_strain_9R3_14	d__Archaea;p__Asgardarchaeota;c__Lokiarchaeia;o__CR-4;f__SOKP01;g__Loki-b32;s__Loki-b32 sp005223125	GCA_005223125.1	95	d__Archaea;p__Asgardarchaeota;c__Lokiarchaeia;o__CR-4;f__SOKP01;g__Loki-b32;s__Loki-b32 sp005223125	98.16	0.578	GCA_005223125.1	95	d__Archaea;p__Asgardarchaeota;c__Lokiarchaeia;o__CR-4;f__SOKP01;g__Loki-b32;s__Loki-b32 sp005223125	98.16	0.578	d__Archaea;p__Asgardarchaeota;c__Lokiarchaeia;o__CR-4;f__SOKP01;g__Loki-b32;s__	taxonomic classification defined by topology and ANI	topological placement and ANI have congruent species assignments	GCA_013375485.1, s__Loki-b32 sp013375485, 95.0, 83.51, 0.472; GCA_019058365.1, s__Loki-b32 sp019058365, 95.0, 79.91, 0.45; GCA_019058245.1, s__Loki-b32 sp019058245, 95.0, 79.09, 0.332; GCA_016839635.1, s__Loki-b32 sp016839635, 95.0, 78.95, 0.342; GCA_020343655.1, s__Loki-b32 sp020343655, 95.0, 78.93, 0.352; GCA_019057975.1, s__Loki-b32 sp019057975, 95.0, 78.77, 0.235; GCA_019058425.1, s__Loki-b32…	70.09	11	N/A	N/A
Candidatus_Lokiarchaeota_archaeon_strain_9R3_28	d__Archaea;p__Asgardarchaeota;c__Lokiarchaeia;o__CR-4;f__SOKP01;g__SOKP01;s__SOKP01 sp005222975	GCA_005222975.1	95	d__Archaea;p__Asgardarchaeota;c__Lokiarchaeia;o__CR-4;f__SOKP01;g__SOKP01;s__SOKP01 sp005222975	97.78	0.526	GCA_005222975.1	95	d__Archaea;p__Asgardarchaeota;c__Lokiarchaeia;o__CR-4;f__SOKP01;g__SOKP01;s__SOKP01 sp005222975	97.78	0.526	d__Archaea;p__Asgardarchaeota;c__Lokiarchaeia;o__CR-4;f__SOKP01;g__SOKP01;s__	taxonomic classification defined by topology and ANI	topological placement and ANI have congruent species assignments	GCA_019057795.1, s__SOKP01 sp019057795, 95.0, 93.65, 0.619; GCA_018238625.1, s__SOKP01 sp018238625, 95.0, 91.49, 0.592; GCA_019057735.1, s__SOKP01 sp019057735, 95.0, 80.66, 0.204; GCA_019894815.1, s__SOKP01 sp019894815, 95.0, 80.55, 0.109; GCA_004375715.1, s__SOKP01 sp004375715, 95.0, 78.58, 0.171; GCA_013375475.1, s__SOKP01 sp013375475, 95.0, 78.24, 0.247; GCA_016839745.1, s__SOKP01 sp016839745,…	63.74	11	N/A	N/A
Candidatus_Lokiarchaeota_archaeon_strain_9R3_44	d__Archaea;p__Asgardarchaeota;c__Lokiarchaeia;o__CR-4;f__SOKP01;g__Loki-b32;s__Loki-b32 sp019057865	GCA_019057865.1	95	d__Archaea;p__Asgardarchaeota;c__Lokiarchaeia;o__CR-4;f__SOKP01;g__Loki-b32;s__Loki-b32 sp019057865	100	0.997	GCA_019057865.1	95	d__Archaea;p__Asgardarchaeota;c__Lokiarchaeia;o__CR-4;f__SOKP01;g__Loki-b32;s__Loki-b32 sp019057865	100	0.997	d__Archaea;p__Asgardarchaeota;c__Lokiarchaeia;o__CR-4;f__SOKP01;g__Loki-b32;s__	taxonomic classification defined by topology and ANI	topological placement and ANI have congruent species assignments	GCA_016839585.1, s__Loki-b32 sp016839585, 95.0, 92.95, 0.772; GCA_005223125.1, s__Loki-b32 sp005223125, 95.0, 78.3, 0.282; GCA_016840085.1, s__Loki-b32 sp016840085, 95.0, 77.69, 0.244; GCA_013375485.1, s__Loki-b32 sp013375485, 95.0, 77.62, 0.241; GCA_019058365.1, s__Loki-b32 sp019058365, 95.0, 77.19, 0.239; GCA_016839635.1, s__Loki-b32 sp016839635, 95.0, 76.98, 0.218; GCA_020343655.1, s__Loki-b32…	86.87	11	N/A	N/A
Candidatus_Lokiarchaeota_archaeon_strain_AMARA_1	d__Archaea;p__Asgardarchaeota;c__Lokiarchaeia;o__CR-4;f__AMARA-1;g__AMARA-1;s__AMARA-1 sp004524545	GCA_004524545.1	95	d__Archaea;p__Asgardarchaeota;c__Lokiarchaeia;o__CR-4;f__AMARA-1;g__AMARA-1;s__AMARA-1 sp004524545	100	0.988	GCA_004524545.1	95	d__Archaea;p__Asgardarchaeota;c__Lokiarchaeia;o__CR-4;f__AMARA-1;g__AMARA-1;s__AMARA-1 sp004524545	100	0.988	d__Archaea;p__Asgardarchaeota;c__Lokiarchaeia;o__CR-4;f__AMARA-1;g__AMARA-1;s__	taxonomic classification defined by topology and ANI	topological placement and ANI have congruent species assignments	GCA_016839385.1, s__AMARA-1 sp016839385, 95.0, 78.26, 0.173; GCA_016933055.1, s__AMARA-1 sp016933055, 95.0, 77.3, 0.106; GCA_016839865.1, s__AMARA-1 sp016839865, 95.0, 76.73, 0.183	77.93	11	N/A	N/A
Candidatus_Lokiarchaeota_archaeon_strain_AMARA_1S	d__Archaea;p__Asgardarchaeota;c__Lokiarchaeia;o__CR-4;f__SOKP01;g__SDNM01;s__SDNM01 sp004524535	GCA_004524535.1	95	d__Archaea;p__Asgardarchaeota;c__Lokiarchaeia;o__CR-4;f__SOKP01;g__SDNM01;s__SDNM01 sp004524535	100	0.994	GCA_004524535.1	95	d__Archaea;p__Asgardarchaeota;c__Lokiarchaeia;o__CR-4;f__SOKP01;g__SDNM01;s__SDNM01 sp004524535	100	0.994	d__Archaea;p__Asgardarchaeota;c__Lokiarchaeia;o__CR-4;f__SOKP01;g__SDNM01;s__	taxonomic classification defined by topology and ANI	topological placement and ANI have congruent species assignments	GCA_004524385.1, s__SDNM01 sp004524385, 95.0, 94.63, 0.877; GCA_019058295.1, s__SDNM01 sp019058295, 95.0, 92.0, 0.676	80.71	11	N/A	N/A
Candidatus_Lokiarchaeota_archaeon_strain_AMARA_5S	d__Archaea;p__Asgardarchaeota;c__Lokiarchaeia;o__CR-4;f__SOKP01;g__SOKP01;s__SOKP01 sp004524725	GCA_004524725.1	95	d__Archaea;p__Asgardarchaeota;c__Lokiarchaeia;o__CR-4;f__SOKP01;g__SOKP01;s__SOKP01 sp004524725	100	0.982	GCA_004524725.1	95	d__Archaea;p__Asgardarchaeota;c__Lokiarchaeia;o__CR-4;f__SOKP01;g__SOKP01;s__SOKP01 sp004524725	100	0.982	d__Archaea;p__Asgardarchaeota;c__Lokiarchaeia;o__CR-4;f__SOKP01;g__SOKP01;s__	taxonomic classification defined by topology and ANI	topological placement and ANI have congruent species assignments	GCA_016840165.1, s__SOKP01 sp016840165, 95.0, 80.82, 0.623; GCA_013375495.1, s__SOKP01 sp013375495, 95.0, 76.32, 0.071; GCA_016839745.1, s__SOKP01 sp016839745, 95.0, 76.25, 0.063; GCA_013375475.1, s__SOKP01 sp013375475, 95.0, 76.06, 0.061; GCA_016840545.1, s__SOKP01 sp016840545, 95.0, 75.81, 0.093; GCA_011364975.1, s__SOKP01 sp011364975, 95.0, 75.78, 0.079; GCA_011364925.1, s__SOKP01 sp011364925,…	61.91	11	N/A	N/A
Candidatus_Lokiarchaeota_archaeon_strain_AMARA_7	d__Archaea;p__Asgardarchaeota;c__Lokiarchaeia;o__CR-4;f__SOKP01;g__LW40-45;s__LW40-45 sp004524515	GCA_004524515.1	95	d__Archaea;p__Asgardarchaeota;c__Lokiarchaeia;o__CR-4;f__SOKP01;g__LW40-45;s__LW40-45 sp004524515	100	0.988	GCA_004524515.1	95	d__Archaea;p__Asgardarchaeota;c__Lokiarchaeia;o__CR-4;f__SOKP01;g__LW40-45;s__LW40-45 sp004524515	100	0.988	d__Archaea;p__Asgardarchaeota;c__Lokiarchaeia;o__CR-4;f__SOKP01;g__LW40-45;s__	taxonomic classification defined by topology and ANI	topological placement and ANI have congruent species assignments	GCA_019058445.1, s__LW40-45 sp019058445, 95.0, 77.87, 0.318	68.96	11	N/A	N/A
Candidatus_Lokiarchaeota_archaeon_strain_AS27yjCOA_147	d__Archaea;p__Asgardarchaeota;c__Lokiarchaeia;o__CR-4;f__WJJB01;g__JAFGBX01;s__	N/A	N/A	N/A	N/A	N/A	GCA_016932935.1	95	d__Archaea;p__Asgardarchaeota;c__Lokiarchaeia;o__CR-4;f__WJJB01;g__JAFGBX01;s__JAFGBX01 sp016932935	78.6	0.402	d__Archaea;p__Asgardarchaeota;c__Lokiarchaeia;o__CR-4;f__WJJB01;g__;s__	taxonomic classification defined by topology and ANI	N/A	N/A	79.03	11	0.92848	N/A
Candidatus_Lokiarchaeota_archaeon_strain_BC1	d__Archaea;p__Asgardarchaeota;c__Lokiarchaeia;o__CR-4;f__SOKP01;g__TEKIR-8;s__TEKIR-8 sp008080765	GCA_008080765.1	95	d__Archaea;p__Asgardarchaeota;c__Lokiarchaeia;o__CR-4;f__SOKP01;g__TEKIR-8;s__TEKIR-8 sp008080765	100	0.989	GCA_008080765.1	95	d__Archaea;p__Asgardarchaeota;c__Lokiarchaeia;o__CR-4;f__SOKP01;g__TEKIR-8;s__TEKIR-8 sp008080765	100	0.989	d__Archaea;p__Asgardarchaeota;c__Lokiarchaeia;o__CR-4;f__SOKP01;g__TEKIR-8;s__	taxonomic classification defined by topology and ANI	topological placement and ANI have congruent species assignments	GCA_016839555.1, s__TEKIR-8 sp016839555, 95.0, 76.15, 0.151; GCA_004524365.1, s__TEKIR-8 sp004524365, 95.0, 75.49, 0.053; GCA_014730165.1, s__TEKIR-8 sp014730165, 95.0, 75.19, 0.05; GCA_014730295.1, s__TEKIR-8 sp014730295, 95.0, 75.18, 0.06; GCA_008080735.1, s__TEKIR-8 sp008080735, 95.0, 75.11, 0.047	61.71	11	N/A	N/A
Candidatus_Lokiarchaeota_archaeon_strain_BC2	d__Archaea;p__Asgardarchaeota;c__Lokiarchaeia;o__CR-4;f__SOKP01;g__;s__	N/A	N/A	N/A	N/A	N/A	N/A	N/A	N/A	N/A	N/A	d__Archaea;p__Asgardarchaeota;c__Lokiarchaeia;o__CR-4;f__SOKP01;g__;s__	taxonomic classification fully defined by topology	N/A	N/A	83.25	11	0.82861	N/A
Candidatus_Lokiarchaeota_archaeon_strain_BC3	d__Archaea;p__Asgardarchaeota;c__Lokiarchaeia;o__CR-4;f__SOKP01;g__TEKIR-8;s__TEKIR-8 sp008080735	GCA_008080735.1	95	d__Archaea;p__Asgardarchaeota;c__Lokiarchaeia;o__CR-4;f__SOKP01;g__TEKIR-8;s__TEKIR-8 sp008080735	100	0.994	GCA_008080735.1	95	d__Archaea;p__Asgardarchaeota;c__Lokiarchaeia;o__CR-4;f__SOKP01;g__TEKIR-8;s__TEKIR-8 sp008080735	100	0.994	d__Archaea;p__Asgardarchaeota;c__Lokiarchaeia;o__CR-4;f__SOKP01;g__TEKIR-8;s__	taxonomic classification defined by topology and ANI	topological placement and ANI have congruent species assignments	GCA_014730295.1, s__TEKIR-8 sp014730295, 95.0, 88.55, 0.826; GCA_014730165.1, s__TEKIR-8 sp014730165, 95.0, 76.32, 0.086; GCA_004524365.1, s__TEKIR-8 sp004524365, 95.0, 75.2, 0.08; GCA_016839555.1, s__TEKIR-8 sp016839555, 95.0, 75.13, 0.071; GCA_008080765.1, s__TEKIR-8 sp008080765, 95.0, 75.11, 0.047	87.58	11	N/A	N/A
Candidatus_Lokiarchaeota_archaeon_strain_Bin_204	d__Archaea;p__Asgardarchaeota;c__Lokiarchaeia;o__CR-4;f__SOKP01;g__TEKIR-8;s__TEKIR-8 sp014730165	GCA_014730165.1	95	d__Archaea;p__Asgardarchaeota;c__Lokiarchaeia;o__CR-4;f__SOKP01;g__TEKIR-8;s__TEKIR-8 sp014730165	100	0.989	GCA_014730165.1	95	d__Archaea;p__Asgardarchaeota;c__Lokiarchaeia;o__CR-4;f__SOKP01;g__TEKIR-8;s__TEKIR-8 sp014730165	100	0.989	d__Archaea;p__Asgardarchaeota;c__Lokiarchaeia;o__CR-4;f__SOKP01;g__TEKIR-8;s__	taxonomic classification defined by topology and ANI	topological placement and ANI have congruent species assignments	GCA_014730295.1, s__TEKIR-8 sp014730295, 95.0, 78.75, 0.134; GCA_008080735.1, s__TEKIR-8 sp008080735, 95.0, 76.32, 0.086; GCA_004524365.1, s__TEKIR-8 sp004524365, 95.0, 75.57, 0.064; GCA_016839555.1, s__TEKIR-8 sp016839555, 95.0, 75.39, 0.082; GCA_008080765.1, s__TEKIR-8 sp008080765, 95.0, 75.19, 0.05	84.67	11	N/A	N/A
Candidatus_Lokiarchaeota_archaeon_strain_Bin_229	d__Archaea;p__Asgardarchaeota;c__Lokiarchaeia;o__CR-4;f__SOKP01;g__TEKIR-8;s__TEKIR-8 sp014730295	GCA_014730295.1	95	d__Archaea;p__Asgardarchaeota;c__Lokiarchaeia;o__CR-4;f__SOKP01;g__TEKIR-8;s__TEKIR-8 sp014730295	100	0.99	GCA_014730295.1	95	d__Archaea;p__Asgardarchaeota;c__Lokiarchaeia;o__CR-4;f__SOKP01;g__TEKIR-8;s__TEKIR-8 sp014730295	100	0.99	d__Archaea;p__Asgardarchaeota;c__Lokiarchaeia;o__CR-4;f__SOKP01;g__TEKIR-8;s__	taxonomic classification defined by topology and ANI	topological placement and ANI have congruent species assignments	GCA_008080735.1, s__TEKIR-8 sp008080735, 95.0, 88.54, 0.827; GCA_014730165.1, s__TEKIR-8 sp014730165, 95.0, 78.75, 0.134; GCA_004524365.1, s__TEKIR-8 sp004524365, 95.0, 75.98, 0.093; GCA_008080765.1, s__TEKIR-8 sp008080765, 95.0, 75.18, 0.06; GCA_016839555.1, s__TEKIR-8 sp016839555, 95.0, 74.98, 0.081	91.93	11	N/A	N/A
Candidatus_Lokiarchaeota_archaeon_strain_Bin_342	d__Archaea;p__Asgardarchaeota;c__Lokiarchaeia;o__CR-4;f__AMARA-1;g__WJKO01;s__WJKO01 sp014729055	GCA_014729055.1	95	d__Archaea;p__Asgardarchaeota;c__Lokiarchaeia;o__CR-4;f__AMARA-1;g__WJKO01;s__WJKO01 sp014729055	100	0.984	GCA_014729055.1	95	d__Archaea;p__Asgardarchaeota;c__Lokiarchaeia;o__CR-4;f__AMARA-1;g__WJKO01;s__WJKO01 sp014729055	100	0.984	d__Archaea;p__Asgardarchaeota;c__Lokiarchaeia;o__CR-4;f__AMARA-1;g__;s__	taxonomic classification defined by topology and ANI	topological placement and ANI have congruent species assignments	N/A	75.2	11	N/A	N/A
Candidatus_Lokiarchaeota_archaeon_strain_Bin_478	d__Archaea;p__Asgardarchaeota;c__Thorarchaeia;o__Thorarchaeales;f__Thorarchaeaceae;g__WJIL01;s__WJIL01 sp014730275	GCA_014730275.1	95	d__Archaea;p__Asgardarchaeota;c__Thorarchaeia;o__Thorarchaeales;f__Thorarchaeaceae;g__WJIL01;s__WJIL01 sp014730275	100	0.996	GCA_014730275.1	95	d__Archaea;p__Asgardarchaeota;c__Thorarchaeia;o__Thorarchaeales;f__Thorarchaeaceae;g__WJIL01;s__WJIL01 sp014730275	100	0.996	d__Archaea;p__Asgardarchaeota;c__Thorarchaeia;o__Thorarchaeales;f__Thorarchaeaceae;g__WJIL01;s__	taxonomic classification defined by topology and ANI	topological placement and ANI have congruent species assignments	GCA_018335335.1, s__WJIL01 sp018335335, 95.0, 88.34, 0.86	85.2	11	N/A	N/A
Candidatus_Lokiarchaeota_archaeon_strain_CR1122_bin_73	d__Archaea;p__Asgardarchaeota;c__Lokiarchaeia;o__CR-4;f__SOKP01;g__LW40-45;s__	N/A	N/A	N/A	N/A	N/A	GCA_019058445.1	95	d__Archaea;p__Asgardarchaeota;c__Lokiarchaeia;o__CR-4;f__SOKP01;g__LW40-45;s__LW40-45 sp019058445	79.8	0.479	d__Archaea;p__Asgardarchaeota;c__Lokiarchaeia;o__CR-4;f__SOKP01;g__LW40-45;s__	taxonomic classification defined by topology and ANI	N/A	GCA_004524515.1, s__LW40-45 sp004524515, 95.0, 77.81, 0.34	71.27	11	0.94904	N/A
Candidatus_Lokiarchaeota_archaeon_strain_CR1378_bin_6	d__Archaea;p__Asgardarchaeota;c__Lokiarchaeia;o__CR-4;f__SOKP01;g__Loki-b32;s__Loki-b32 sp019057865	GCA_019057865.1	95	d__Archaea;p__Asgardarchaeota;c__Lokiarchaeia;o__CR-4;f__SOKP01;g__Loki-b32;s__Loki-b32 sp019057865	97.15	0.896	GCA_019057865.1	95	d__Archaea;p__Asgardarchaeota;c__Lokiarchaeia;o__CR-4;f__SOKP01;g__Loki-b32;s__Loki-b32 sp019057865	97.15	0.896	d__Archaea;p__Asgardarchaeota;c__Lokiarchaeia;o__CR-4;f__SOKP01;g__Loki-b32;s__	taxonomic classification defined by topology and ANI	topological placement and ANI have congruent species assignments	GCA_016839585.1, s__Loki-b32 sp016839585, 95.0, 92.71, 0.766; GCA_005223125.1, s__Loki-b32 sp005223125, 95.0, 77.71, 0.311; GCA_013375485.1, s__Loki-b32 sp013375485, 95.0, 76.93, 0.294; GCA_016840085.1, s__Loki-b32 sp016840085, 95.0, 76.92, 0.306; GCA_020343655.1, s__Loki-b32 sp020343655, 95.0, 76.87, 0.201; GCA_016839635.1, s__Loki-b32 sp016839635, 95.0, 76.86, 0.25; GCA_020344955.1, s__Loki-b32…	72.85	11	N/A	N/A
Candidatus_Lokiarchaeota_archaeon_strain_DZG_bin1.240	d__Archaea;p__Asgardarchaeota;c__Lokiarchaeia;o__CR-4;f__SOKP01;g__SOKP01;s__SOKP01 sp011364925	GCA_011364925.1	95	d__Archaea;p__Asgardarchaeota;c__Lokiarchaeia;o__CR-4;f__SOKP01;g__SOKP01;s__SOKP01 sp011364925	100	0.994	GCA_011364925.1	95	d__Archaea;p__Asgardarchaeota;c__Lokiarchaeia;o__CR-4;f__SOKP01;g__SOKP01;s__SOKP01 sp011364925	100	0.994	d__Archaea;p__Asgardarchaeota;c__Lokiarchaeia;o__CR-4;f__SOKP01;g__SOKP01;s__	taxonomic classification defined by topology and ANI	topological placement and ANI have congruent species assignments	GCA_016839745.1, s__SOKP01 sp016839745, 95.0, 79.25, 0.494; GCA_013375495.1, s__SOKP01 sp013375495, 95.0, 79.12, 0.505; GCA_013375475.1, s__SOKP01 sp013375475, 95.0, 78.81, 0.445; GCA_019894735.1, s__SOKP01 sp019894735, 95.0, 78.6, 0.499; GCA_019894655.1, s__SOKP01 sp019894655, 95.0, 77.35, 0.256; GCA_019894855.1, s__SOKP01 sp019894855, 95.0, 77.07, 0.29; GCA_019057735.1, s__SOKP01 sp019057735, 9…	85.77	11	N/A	N/A
Candidatus_Lokiarchaeota_archaeon_strain_E29_bin63	d__Archaea;p__Asgardarchaeota;c__Lokiarchaeia;o__CR-4;f__SOKP01;g__Loki-b32;s__Loki-b32 sp005223125	GCA_005223125.1	95	d__Archaea;p__Asgardarchaeota;c__Lokiarchaeia;o__CR-4;f__SOKP01;g__Loki-b32;s__Loki-b32 sp005223125	96.02	0.829	GCA_005223125.1	95	d__Archaea;p__Asgardarchaeota;c__Lokiarchaeia;o__CR-4;f__SOKP01;g__Loki-b32;s__Loki-b32 sp005223125	96.02	0.829	d__Archaea;p__Asgardarchaeota;c__Lokiarchaeia;o__CR-4;f__SOKP01;g__Loki-b32;s__	taxonomic classification defined by topology and ANI	topological placement and ANI have congruent species assignments	GCA_013375485.1, s__Loki-b32 sp013375485, 95.0, 84.07, 0.705; GCA_019058365.1, s__Loki-b32 sp019058365, 95.0, 80.26, 0.673; GCA_019058245.1, s__Loki-b32 sp019058245, 95.0, 79.34, 0.431; GCA_020343655.1, s__Loki-b32 sp020343655, 95.0, 78.99, 0.424; GCA_016839915.1, s__Loki-b32 sp016839915, 95.0, 78.99, 0.508; GCA_019058425.1, s__Loki-b32 sp019058425, 95.0, 78.92, 0.57; GCA_016839635.1, s__Loki-b32…	85.02	11	N/A	N/A
Candidatus_Lokiarchaeota_archaeon_strain_E44_bin85	d__Archaea;p__Asgardarchaeota;c__Lokiarchaeia;o__CR-4;f__SOKP01;g__SOKP01;s__SOKP01 sp004375715	GCA_004375715.1	95	d__Archaea;p__Asgardarchaeota;c__Lokiarchaeia;o__CR-4;f__SOKP01;g__SOKP01;s__SOKP01 sp004375715	100	0.987	GCA_004375715.1	95	d__Archaea;p__Asgardarchaeota;c__Lokiarchaeia;o__CR-4;f__SOKP01;g__SOKP01;s__SOKP01 sp004375715	100	0.987	d__Archaea;p__Asgardarchaeota;c__Lokiarchaeia;o__CR-4;f__SOKP01;g__SOKP01;s__	taxonomic classification defined by topology and ANI	topological placement and ANI have congruent species assignments	GCA_019057735.1, s__SOKP01 sp019057735, 95.0, 91.68, 0.52; GCA_019894855.1, s__SOKP01 sp019894855, 95.0, 88.91, 0.633; GCA_019894885.1, s__SOKP01 sp019894885, 95.0, 86.39, 0.588; GCA_019894655.1, s__SOKP01 sp019894655, 95.0, 85.26, 0.544; GCA_019057795.1, s__SOKP01 sp019057795, 95.0, 80.21, 0.415; GCA_005222975.1, s__SOKP01 sp005222975, 95.0, 79.99, 0.324; GCA_016839745.1, s__SOKP01 sp016839745, …	75.32	11	N/A	N/A
Candidatus_Lokiarchaeota_archaeon_strain_EB_bin_12	d__Archaea;p__Asgardarchaeota;c__Lokiarchaeia;o__CR-4;f__SOKP01;g__FT1-020;s__FT1-020 sp019057355	GCA_019057355.1	95	d__Archaea;p__Asgardarchaeota;c__Lokiarchaeia;o__CR-4;f__SOKP01;g__FT1-020;s__FT1-020 sp019057355	100	0.992	GCA_019057355.1	95	d__Archaea;p__Asgardarchaeota;c__Lokiarchaeia;o__CR-4;f__SOKP01;g__FT1-020;s__FT1-020 sp019057355	100	0.992	d__Archaea;p__Asgardarchaeota;c__Lokiarchaeia;o__CR-4;f__SOKP01;g__FT1-020;s__	taxonomic classification defined by topology and ANI	topological placement and ANI have congruent species assignments	GCA_016840695.1, s__FT1-020 sp016840695, 95.0, 76.41, 0.04; GCA_016930515.1, s__FT1-020 sp016930515, 95.0, 75.8, 0.044; GCA_016839425.1, s__FT1-020 sp016839425, 95.0, 75.68, 0.064	78.34	11	N/A	N/A
Candidatus_Lokiarchaeota_archaeon_strain_FT1_020	d__Archaea;p__Asgardarchaeota;c__Lokiarchaeia;o__CR-4;f__SOKP01;g__FT1-020;s__FT1-020 sp016839425	GCA_016839425.1	95	d__Archaea;p__Asgardarchaeota;c__Lokiarchaeia;o__CR-4;f__SOKP01;g__FT1-020;s__FT1-020 sp016839425	100	0.98	GCA_016839425.1	95	d__Archaea;p__Asgardarchaeota;c__Lokiarchaeia;o__CR-4;f__SOKP01;g__FT1-020;s__FT1-020 sp016839425	100	0.98	d__Archaea;p__Asgardarchaeota;c__Lokiarchaeia;o__CR-4;f__SOKP01;g__FT1-020;s__	taxonomic classification defined by topology and ANI	topological placement and ANI have congruent species assignments	GCA_016930515.1, s__FT1-020 sp016930515, 95.0, 80.54, 0.545; GCA_019057355.1, s__FT1-020 sp019057355, 95.0, 75.68, 0.064; GCA_016840695.1, s__FT1-020 sp016840695, 95.0, 75.16, 0.033	69.45	11	N/A	N/A
Candidatus_Lokiarchaeota_archaeon_strain_FT2_030	d__Archaea;p__Asgardarchaeota;c__Lokiarchaeia;o__CR-4;f__AMARA-1;g__AMARA-1;s__AMARA-1 sp016839385	GCA_016839385.1	95	d__Archaea;p__Asgardarchaeota;c__Lokiarchaeia;o__CR-4;f__AMARA-1;g__AMARA-1;s__AMARA-1 sp016839385	100	0.981	GCA_016839385.1	95	d__Archaea;p__Asgardarchaeota;c__Lokiarchaeia;o__CR-4;f__AMARA-1;g__AMARA-1;s__AMARA-1 sp016839385	100	0.981	d__Archaea;p__Asgardarchaeota;c__Lokiarchaeia;o__CR-4;f__AMARA-1;g__AMARA-1;s__	taxonomic classification defined by topology and ANI	topological placement and ANI have congruent species assignments	GCA_004524545.1, s__AMARA-1 sp004524545, 95.0, 78.26, 0.173; GCA_016839865.1, s__AMARA-1 sp016839865, 95.0, 76.86, 0.138; GCA_016933055.1, s__AMARA-1 sp016933055, 95.0, 76.26, 0.106	64.84	11	N/A	N/A
Candidatus_Lokiarchaeota_archaeon_strain_HM1_B6_4	d__Archaea;p__Asgardarchaeota;c__Lokiarchaeia;o__CR-4;f__MK-D1;g__Prometheoarchaeum;s__Prometheoarchaeum sp018238965	GCA_018238965.1	95	d__Archaea;p__Asgardarchaeota;c__Lokiarchaeia;o__CR-4;f__MK-D1;g__Prometheoarchaeum;s__Prometheoarchaeum sp018238965	100	0.984	GCA_018238965.1	95	d__Archaea;p__Asgardarchaeota;c__Lokiarchaeia;o__CR-4;f__MK-D1;g__Prometheoarchaeum;s__Prometheoarchaeum sp018238965	100	0.984	d__Archaea;p__Asgardarchaeota;c__Lokiarchaeia;o__CR-4;f__MK-D1;g__Prometheoarchaeum;s__	taxonomic classification defined by topology and ANI	topological placement and ANI have congruent species assignments	GCF_008000775.1, s__Prometheoarchaeum syntrophicum, 95.0, 77.38, 0.036; GCA_021498095.1, s__Prometheoarchaeum sp021498095, 95.0, 76.38, 0.041	80.72	11	N/A	N/A
Candidatus_Lokiarchaeota_archaeon_strain_HM4_2_PB6	d__Archaea;p__Asgardarchaeota;c__Lokiarchaeia;o__CR-4;f__SOKP01;g__SOKP01;s__SOKP01 sp018238625	GCA_018238625.1	95	d__Archaea;p__Asgardarchaeota;c__Lokiarchaeia;o__CR-4;f__SOKP01;g__SOKP01;s__SOKP01 sp018238625	99.14	0.754	GCA_018238625.1	95	d__Archaea;p__Asgardarchaeota;c__Lokiarchaeia;o__CR-4;f__SOKP01;g__SOKP01;s__SOKP01 sp018238625	99.14	0.754	d__Archaea;p__Asgardarchaeota;c__Lokiarchaeia;o__CR-4;f__SOKP01;g__SOKP01;s__	taxonomic classification defined by topology and ANI	topological placement and ANI have congruent species assignments	GCA_005222975.1, s__SOKP01 sp005222975, 95.0, 90.41, 0.57; GCA_019057795.1, s__SOKP01 sp019057795, 95.0, 90.34, 0.667; GCA_019894815.1, s__SOKP01 sp019894815, 95.0, 80.6, 0.132; GCA_019057735.1, s__SOKP01 sp019057735, 95.0, 80.55, 0.212; GCA_019894855.1, s__SOKP01 sp019894855, 95.0, 78.79, 0.219; GCA_004375715.1, s__SOKP01 sp004375715, 95.0, 78.77, 0.211; GCA_019894885.1, s__SOKP01 sp019894885, 9…	69.84	11	N/A	N/A
Candidatus_Lokiarchaeota_archaeon_strain_HM4_B11	d__Archaea;p__Asgardarchaeota;c__Lokiarchaeia;o__CR-4;f__SOKP01;g__SOKP01;s__SOKP01 sp018238625	GCA_018238625.1	95	d__Archaea;p__Asgardarchaeota;c__Lokiarchaeia;o__CR-4;f__SOKP01;g__SOKP01;s__SOKP01 sp018238625	98.78	0.88	GCA_018238625.1	95	d__Archaea;p__Asgardarchaeota;c__Lokiarchaeia;o__CR-4;f__SOKP01;g__SOKP01;s__SOKP01 sp018238625	98.78	0.88	d__Archaea;p__Asgardarchaeota;c__Lokiarchaeia;o__CR-4;f__SOKP01;g__SOKP01;s__	taxonomic classification defined by topology and ANI	topological placement and ANI have congruent species assignments	GCA_005222975.1, s__SOKP01 sp005222975, 95.0, 91.4, 0.668; GCA_019057795.1, s__SOKP01 sp019057795, 95.0, 90.97, 0.813; GCA_019057735.1, s__SOKP01 sp019057735, 95.0, 80.91, 0.293; GCA_019894815.1, s__SOKP01 sp019894815, 95.0, 80.26, 0.185; GCA_004375715.1, s__SOKP01 sp004375715, 95.0, 79.25, 0.284; GCA_019894855.1, s__SOKP01 sp019894855, 95.0, 78.91, 0.328; GCA_019894885.1, s__SOKP01 sp019894885, …	93.02	11	N/A	N/A
Candidatus_Lokiarchaeota_archaeon_strain_HM4_B16	d__Archaea;p__Asgardarchaeota;c__Lokiarchaeia;o__CR-4;f__SOKP01;g__SOKP01;s__SOKP01 sp018238625	GCA_018238625.1	95	d__Archaea;p__Asgardarchaeota;c__Lokiarchaeia;o__CR-4;f__SOKP01;g__SOKP01;s__SOKP01 sp018238625	99.43	0.879	GCA_018238625.1	95	d__Archaea;p__Asgardarchaeota;c__Lokiarchaeia;o__CR-4;f__SOKP01;g__SOKP01;s__SOKP01 sp018238625	99.43	0.879	d__Archaea;p__Asgardarchaeota;c__Lokiarchaeia;o__CR-4;f__SOKP01;g__SOKP01;s__	taxonomic classification defined by topology and ANI	topological placement and ANI have congruent species assignments	GCA_005222975.1, s__SOKP01 sp005222975, 95.0, 91.17, 0.712; GCA_019057795.1, s__SOKP01 sp019057795, 95.0, 90.62, 0.781; GCA_019057735.1, s__SOKP01 sp019057735, 95.0, 80.87, 0.338; GCA_019894815.1, s__SOKP01 sp019894815, 95.0, 80.01, 0.206; GCA_004375715.1, s__SOKP01 sp004375715, 95.0, 79.16, 0.318; GCA_019894855.1, s__SOKP01 sp019894855, 95.0, 78.84, 0.382; GCA_019894885.1, s__SOKP01 sp019894885,…	72.8	11	N/A	N/A
Candidatus_Lokiarchaeota_archaeon_strain_HM4_B17	d__Archaea;p__Asgardarchaeota;c__Lokiarchaeia;o__CR-4;f__SOKP01;g__SOKP01;s__SOKP01 sp018238625	GCA_018238625.1	95	d__Archaea;p__Asgardarchaeota;c__Lokiarchaeia;o__CR-4;f__SOKP01;g__SOKP01;s__SOKP01 sp018238625	97.04	0.84	GCA_018238625.1	95	d__Archaea;p__Asgardarchaeota;c__Lokiarchaeia;o__CR-4;f__SOKP01;g__SOKP01;s__SOKP01 sp018238625	97.04	0.84	d__Archaea;p__Asgardarchaeota;c__Lokiarchaeia;o__CR-4;f__SOKP01;g__SOKP01;s__	taxonomic classification defined by topology and ANI	topological placement and ANI have congruent species assignments	GCA_005222975.1, s__SOKP01 sp005222975, 95.0, 91.34, 0.668; GCA_019057795.1, s__SOKP01 sp019057795, 95.0, 90.89, 0.817; GCA_019057735.1, s__SOKP01 sp019057735, 95.0, 80.41, 0.268; GCA_019894815.1, s__SOKP01 sp019894815, 95.0, 79.98, 0.142; GCA_004375715.1, s__SOKP01 sp004375715, 95.0, 78.86, 0.247; GCA_019894855.1, s__SOKP01 sp019894855, 95.0, 78.67, 0.299; GCA_016839745.1, s__SOKP01 sp016839745,…	69.68	11	N/A	N/A
Candidatus_Lokiarchaeota_archaeon_strain_HM4_B22	d__Archaea;p__Asgardarchaeota;c__Lokiarchaeia;o__CR-4;f__SOKP01;g__SOKP01;s__SOKP01 sp018238625	GCA_018238625.1	95	d__Archaea;p__Asgardarchaeota;c__Lokiarchaeia;o__CR-4;f__SOKP01;g__SOKP01;s__SOKP01 sp018238625	100	0.99	GCA_018238625.1	95	d__Archaea;p__Asgardarchaeota;c__Lokiarchaeia;o__CR-4;f__SOKP01;g__SOKP01;s__SOKP01 sp018238625	100	0.99	d__Archaea;p__Asgardarchaeota;c__Lokiarchaeia;o__CR-4;f__SOKP01;g__SOKP01;s__	taxonomic classification defined by topology and ANI	topological placement and ANI have congruent species assignments	GCA_005222975.1, s__SOKP01 sp005222975, 95.0, 91.04, 0.753; GCA_019057795.1, s__SOKP01 sp019057795, 95.0, 90.56, 0.75; GCA_019057735.1, s__SOKP01 sp019057735, 95.0, 80.76, 0.338; GCA_019894815.1, s__SOKP01 sp019894815, 95.0, 80.52, 0.207; GCA_004375715.1, s__SOKP01 sp004375715, 95.0, 79.3, 0.333; GCA_019894855.1, s__SOKP01 sp019894855, 95.0, 78.8, 0.379; GCA_019894885.1, s__SOKP01 sp019894885, 95…	90.19	11	N/A	N/A
Candidatus_Lokiarchaeota_archaeon_strain_HM4_B64	d__Archaea;p__Asgardarchaeota;c__Lokiarchaeia;o__CR-4;f__MK-D1;g__Prometheoarchaeum;s__	N/A	N/A	N/A	N/A	N/A	GCF_008000775.1	95	d__Archaea;p__Asgardarchaeota;c__Lokiarchaeia;o__CR-4;f__MK-D1;g__Prometheoarchaeum;s__Prometheoarchaeum syntrophicum	82.66	0.754	d__Archaea;p__Asgardarchaeota;c__Lokiarchaeia;o__CR-4;f__MK-D1;g__Prometheoarchaeum;s__	taxonomic classification defined by topology and ANI	N/A	GCA_018238965.1, s__Prometheoarchaeum sp018238965, 95.0, 80.24, 0.045; GCA_021498095.1, s__Prometheoarchaeum sp021498095, 95.0, 75.43, 0.056	61.43	11	0.959	Genome not assigned to closest species as it falls outside its pre-defined ANI radius;Genome has more than 13.2% of markers with multiple hits
Candidatus_Lokiarchaeota_archaeon_strain_HM5_B45	d__Archaea;p__Asgardarchaeota;c__Lokiarchaeia;o__CR-4;f__SOKP01;g__SOKP01;s__SOKP01 sp018238625	GCA_018238625.1	95	d__Archaea;p__Asgardarchaeota;c__Lokiarchaeia;o__CR-4;f__SOKP01;g__SOKP01;s__SOKP01 sp018238625	98.76	0.909	GCA_018238625.1	95	d__Archaea;p__Asgardarchaeota;c__Lokiarchaeia;o__CR-4;f__SOKP01;g__SOKP01;s__SOKP01 sp018238625	98.76	0.909	d__Archaea;p__Asgardarchaeota;c__Lokiarchaeia;o__CR-4;f__SOKP01;g__SOKP01;s__	taxonomic classification defined by topology and ANI	topological placement and ANI have congruent species assignments	GCA_005222975.1, s__SOKP01 sp005222975, 95.0, 91.19, 0.68; GCA_019057795.1, s__SOKP01 sp019057795, 95.0, 90.82, 0.83; GCA_019057735.1, s__SOKP01 sp019057735, 95.0, 80.38, 0.292; GCA_019894815.1, s__SOKP01 sp019894815, 95.0, 80.34, 0.186; GCA_004375715.1, s__SOKP01 sp004375715, 95.0, 79.1, 0.28; GCA_019894855.1, s__SOKP01 sp019894855, 95.0, 78.5, 0.312; GCA_019894885.1, s__SOKP01 sp019894885, 95.0…	80.39	11	N/A	N/A
Candidatus_Lokiarchaeota_archaeon_strain_HM5_B52	d__Archaea;p__Asgardarchaeota;c__Lokiarchaeia;o__CR-4;f__SOKP01;g__SOKP01;s__SOKP01 sp018238625	GCA_018238625.1	95	d__Archaea;p__Asgardarchaeota;c__Lokiarchaeia;o__CR-4;f__SOKP01;g__SOKP01;s__SOKP01 sp018238625	98.52	0.9	GCA_018238625.1	95	d__Archaea;p__Asgardarchaeota;c__Lokiarchaeia;o__CR-4;f__SOKP01;g__SOKP01;s__SOKP01 sp018238625	98.52	0.9	d__Archaea;p__Asgardarchaeota;c__Lokiarchaeia;o__CR-4;f__SOKP01;g__SOKP01;s__	taxonomic classification defined by topology and ANI	topological placement and ANI have congruent species assignments	GCA_005222975.1, s__SOKP01 sp005222975, 95.0, 91.08, 0.685; GCA_019057795.1, s__SOKP01 sp019057795, 95.0, 90.82, 0.833; GCA_019057735.1, s__SOKP01 sp019057735, 95.0, 80.73, 0.29; GCA_019894815.1, s__SOKP01 sp019894815, 95.0, 79.98, 0.204; GCA_004375715.1, s__SOKP01 sp004375715, 95.0, 79.12, 0.297; GCA_019894855.1, s__SOKP01 sp019894855, 95.0, 79.06, 0.319; GCA_019894885.1, s__SOKP01 sp019894885, …	90.43	11	N/A	N/A
Candidatus_Lokiarchaeota_archaeon_strain_HM6_B6	d__Archaea;p__Asgardarchaeota;c__Lokiarchaeia;o__CR-4;f__SOKP01;g__SOKP01;s__	N/A	N/A	N/A	N/A	N/A	GCA_018238625.1	95	d__Archaea;p__Asgardarchaeota;c__Lokiarchaeia;o__CR-4;f__SOKP01;g__SOKP01;s__SOKP01 sp018238625	94.03	0.881	d__Archaea;p__Asgardarchaeota;c__Lokiarchaeia;o__CR-4;f__SOKP01;g__SOKP01;s__	taxonomic classification defined by topology and ANI	N/A	GCA_005222975.1, s__SOKP01 sp005222975, 95.0, 92.3, 0.719; GCA_019057795.1, s__SOKP01 sp019057795, 95.0, 92.09, 0.885; GCA_019057735.1, s__SOKP01 sp019057735, 95.0, 81.44, 0.266; GCA_019894815.1, s__SOKP01 sp019894815, 95.0, 80.42, 0.128; GCA_004375715.1, s__SOKP01 sp004375715, 95.0, 80.05, 0.256; GCA_019894855.1, s__SOKP01 sp019894855, 95.0, 79.76, 0.256; GCA_019894885.1, s__SOKP01 sp019894885, …	76.5	11	0.98667	Genome not assigned to closest species as it falls outside its pre-defined ANI radius
Candidatus_Lokiarchaeota_archaeon_strain_Hel_238_bin105	d__Archaea;p__Asgardarchaeota;c__Lokiarchaeia;o__CR-4;f__SOKP01;g__SOKP01;s__SOKP01 sp013375475	GCA_013375475.1	95	d__Archaea;p__Asgardarchaeota;c__Lokiarchaeia;o__CR-4;f__SOKP01;g__SOKP01;s__SOKP01 sp013375475	100	0.992	GCA_013375475.1	95	d__Archaea;p__Asgardarchaeota;c__Lokiarchaeia;o__CR-4;f__SOKP01;g__SOKP01;s__SOKP01 sp013375475	100	0.992	d__Archaea;p__Asgardarchaeota;c__Lokiarchaeia;o__CR-4;f__SOKP01;g__SOKP01;s__	taxonomic classification defined by topology and ANI	topological placement and ANI have congruent species assignments	GCA_016839745.1, s__SOKP01 sp016839745, 95.0, 85.31, 0.661; GCA_019894735.1, s__SOKP01 sp019894735, 95.0, 84.53, 0.751; GCA_013375495.1, s__SOKP01 sp013375495, 95.0, 84.43, 0.7; GCA_019894885.1, s__SOKP01 sp019894885, 95.0, 80.04, 0.477; GCA_019894655.1, s__SOKP01 sp019894655, 95.0, 79.72, 0.453; GCA_019894855.1, s__SOKP01 sp019894855, 95.0, 79.55, 0.53; GCA_004375715.1, s__SOKP01 sp004375715, 95…	85.4	11	N/A	N/A
Candidatus_Lokiarchaeota_archaeon_strain_Hel_238_bin13	d__Archaea;p__Asgardarchaeota;c__Lokiarchaeia;o__CR-4;f__SOKP01;g__Loki-b32;s__Loki-b32 sp013375485	GCA_013375485.1	95	d__Archaea;p__Asgardarchaeota;c__Lokiarchaeia;o__CR-4;f__SOKP01;g__Loki-b32;s__Loki-b32 sp013375485	100	0.983	GCA_013375485.1	95	d__Archaea;p__Asgardarchaeota;c__Lokiarchaeia;o__CR-4;f__SOKP01;g__Loki-b32;s__Loki-b32 sp013375485	100	0.983	d__Archaea;p__Asgardarchaeota;c__Lokiarchaeia;o__CR-4;f__SOKP01;g__Loki-b32;s__	taxonomic classification defined by topology and ANI	topological placement and ANI have congruent species assignments	GCA_005223125.1, s__Loki-b32 sp005223125, 95.0, 83.94, 0.574; GCA_019058245.1, s__Loki-b32 sp019058245, 95.0, 80.9, 0.504; GCA_019058365.1, s__Loki-b32 sp019058365, 95.0, 80.8, 0.515; GCA_020343655.1, s__Loki-b32 sp020343655, 95.0, 79.38, 0.54; GCA_019058425.1, s__Loki-b32 sp019058425, 95.0, 79.18, 0.434; GCA_016839915.1, s__Loki-b32 sp016839915, 95.0, 79.05, 0.465; GCA_016839635.1, s__Loki-b32 s…	80.84	11	N/A	N/A
Candidatus_Lokiarchaeota_archaeon_strain_Hel_238_bin90	d__Archaea;p__Asgardarchaeota;c__Lokiarchaeia;o__CR-4;f__SOKP01;g__SOKP01;s__SOKP01 sp013375495	GCA_013375495.1	95	d__Archaea;p__Asgardarchaeota;c__Lokiarchaeia;o__CR-4;f__SOKP01;g__SOKP01;s__SOKP01 sp013375495	100	0.996	GCA_013375495.1	95	d__Archaea;p__Asgardarchaeota;c__Lokiarchaeia;o__CR-4;f__SOKP01;g__SOKP01;s__SOKP01 sp013375495	100	0.996	d__Archaea;p__Asgardarchaeota;c__Lokiarchaeia;o__CR-4;f__SOKP01;g__SOKP01;s__	taxonomic classification defined by topology and ANI	topological placement and ANI have congruent species assignments	GCA_016839745.1, s__SOKP01 sp016839745, 95.0, 87.35, 0.759; GCA_019894735.1, s__SOKP01 sp019894735, 95.0, 85.03, 0.778; GCA_013375475.1, s__SOKP01 sp013375475, 95.0, 84.43, 0.7; GCA_019894885.1, s__SOKP01 sp019894885, 95.0, 80.6, 0.563; GCA_019894655.1, s__SOKP01 sp019894655, 95.0, 80.52, 0.469; GCA_019894855.1, s__SOKP01 sp019894855, 95.0, 80.0, 0.577; GCA_004375715.1, s__SOKP01 sp004375715, 95.…	82.04	11	N/A	N/A
Candidatus_Lokiarchaeota_archaeon_strain_LW30_13	d__Archaea;p__Asgardarchaeota;c__Lokiarchaeia;o__CR-4;f__SOKP01;g__Loki-b32;s__Loki-b32 sp019058425	GCA_019058425.1	95	d__Archaea;p__Asgardarchaeota;c__Lokiarchaeia;o__CR-4;f__SOKP01;g__Loki-b32;s__Loki-b32 sp019058425	100	0.992	GCA_019058425.1	95	d__Archaea;p__Asgardarchaeota;c__Lokiarchaeia;o__CR-4;f__SOKP01;g__Loki-b32;s__Loki-b32 sp019058425	100	0.992	d__Archaea;p__Asgardarchaeota;c__Lokiarchaeia;o__CR-4;f__SOKP01;g__Loki-b32;s__	taxonomic classification defined by topology and ANI	topological placement and ANI have congruent species assignments	GCA_019058365.1, s__Loki-b32 sp019058365, 95.0, 81.57, 0.6; GCA_016839635.1, s__Loki-b32 sp016839635, 95.0, 79.41, 0.442; GCA_013375485.1, s__Loki-b32 sp013375485, 95.0, 79.16, 0.436; GCA_016839915.1, s__Loki-b32 sp016839915, 95.0, 78.94, 0.482; GCA_005223125.1, s__Loki-b32 sp005223125, 95.0, 78.82, 0.448; GCA_016839655.1, s__Loki-b32 sp016839655, 95.0, 78.56, 0.406; GCA_016839845.1, s__Loki-b32 …	89.44	11	N/A	N/A
Candidatus_Lokiarchaeota_archaeon_strain_LW40_40	d__Archaea;p__Asgardarchaeota;c__Lokiarchaeia;o__CR-4;f__SOKP01;g__LW60-42;s__LW60-42 sp019058515	GCA_019058515.1	95	d__Archaea;p__Asgardarchaeota;c__Lokiarchaeia;o__CR-4;f__SOKP01;g__LW60-42;s__LW60-42 sp019058515	99.44	0.897	GCA_019058515.1	95	d__Archaea;p__Asgardarchaeota;c__Lokiarchaeia;o__CR-4;f__SOKP01;g__LW60-42;s__LW60-42 sp019058515	99.44	0.897	d__Archaea;p__Asgardarchaeota;c__Lokiarchaeia;o__CR-4;f__SOKP01;g__;s__	taxonomic classification defined by topology and ANI	topological placement and ANI have congruent species assignments	N/A	81.1	11	N/A	N/A
Candidatus_Lokiarchaeota_archaeon_strain_LW40_45	d__Archaea;p__Asgardarchaeota;c__Lokiarchaeia;o__CR-4;f__SOKP01;g__LW40-45;s__LW40-45 sp019058445	GCA_019058445.1	95	d__Archaea;p__Asgardarchaeota;c__Lokiarchaeia;o__CR-4;f__SOKP01;g__LW40-45;s__LW40-45 sp019058445	100	1	GCA_019058445.1	95	d__Archaea;p__Asgardarchaeota;c__Lokiarchaeia;o__CR-4;f__SOKP01;g__LW40-45;s__LW40-45 sp019058445	100	1	d__Archaea;p__Asgardarchaeota;c__Lokiarchaeia;o__CR-4;f__SOKP01;g__LW40-45;s__	taxonomic classification defined by topology and ANI	topological placement and ANI have congruent species assignments	GCA_004524515.1, s__LW40-45 sp004524515, 95.0, 77.89, 0.318	85.33	11	N/A	N/A
Candidatus_Lokiarchaeota_archaeon_strain_LW40_87	d__Archaea;p__Asgardarchaeota;c__Lokiarchaeia;o__CR-4;f__SOKP01;g__Loki-b32;s__Loki-b32 sp019058365	GCA_019058365.1	95	d__Archaea;p__Asgardarchaeota;c__Lokiarchaeia;o__CR-4;f__SOKP01;g__Loki-b32;s__Loki-b32 sp019058365	100	0.997	GCA_019058365.1	95	d__Archaea;p__Asgardarchaeota;c__Lokiarchaeia;o__CR-4;f__SOKP01;g__Loki-b32;s__Loki-b32 sp019058365	100	0.997	d__Archaea;p__Asgardarchaeota;c__Lokiarchaeia;o__CR-4;f__SOKP01;g__Loki-b32;s__	taxonomic classification defined by topology and ANI	topological placement and ANI have congruent species assignments	GCA_019058425.1, s__Loki-b32 sp019058425, 95.0, 81.57, 0.599; GCA_013375485.1, s__Loki-b32 sp013375485, 95.0, 80.79, 0.514; GCA_005223125.1, s__Loki-b32 sp005223125, 95.0, 80.26, 0.535; GCA_016839915.1, s__Loki-b32 sp016839915, 95.0, 80.17, 0.592; GCA_016839655.1, s__Loki-b32 sp016839655, 95.0, 80.07, 0.425; GCA_016839635.1, s__Loki-b32 sp016839635, 95.0, 79.29, 0.48; GCA_020343655.1, s__Loki-b32…	90.66	11	N/A	N/A
Candidatus_Lokiarchaeota_archaeon_strain_LW55_83	d__Archaea;p__Asgardarchaeota;c__Lokiarchaeia;o__CR-4;f__SOKP01;g__YT1-065;s__	N/A	N/A	N/A	N/A	N/A	GCA_016839905.1	95	d__Archaea;p__Asgardarchaeota;c__Lokiarchaeia;o__CR-4;f__SOKP01;g__YT1-065;s__YT1-065 sp016839905	76.03	0.115	d__Archaea;p__Asgardarchaeota;c__Lokiarchaeia;o__CR-4;f__SOKP01;g__;s__	taxonomic classification defined by topology and ANI	N/A	N/A	74.79	11	0.89942	N/A
Candidatus_Lokiarchaeota_archaeon_strain_LW60_42	d__Archaea;p__Asgardarchaeota;c__Lokiarchaeia;o__CR-4;f__SOKP01;g__LW60-42;s__LW60-42 sp019058515	GCA_019058515.1	95	d__Archaea;p__Asgardarchaeota;c__Lokiarchaeia;o__CR-4;f__SOKP01;g__LW60-42;s__LW60-42 sp019058515	100	0.994	GCA_019058515.1	95	d__Archaea;p__Asgardarchaeota;c__Lokiarchaeia;o__CR-4;f__SOKP01;g__LW60-42;s__LW60-42 sp019058515	100	0.994	d__Archaea;p__Asgardarchaeota;c__Lokiarchaeia;o__CR-4;f__SOKP01;g__;s__	taxonomic classification defined by topology and ANI	topological placement and ANI have congruent species assignments	N/A	75.65	11	N/A	N/A
Candidatus_Lokiarchaeota_archaeon_strain_LW60_5	d__Archaea;p__Asgardarchaeota;c__Lokiarchaeia;o__CR-4;f__SOKP01;g__Loki-b32;s__Loki-b32 sp019058245	GCA_019058245.1	95	d__Archaea;p__Asgardarchaeota;c__Lokiarchaeia;o__CR-4;f__SOKP01;g__Loki-b32;s__Loki-b32 sp019058245	100	0.998	GCA_019058245.1	95	d__Archaea;p__Asgardarchaeota;c__Lokiarchaeia;o__CR-4;f__SOKP01;g__Loki-b32;s__Loki-b32 sp019058245	100	0.998	d__Archaea;p__Asgardarchaeota;c__Lokiarchaeia;o__CR-4;f__SOKP01;g__Loki-b32;s__	taxonomic classification defined by topology and ANI	topological placement and ANI have congruent species assignments	GCA_013375485.1, s__Loki-b32 sp013375485, 95.0, 80.91, 0.504; GCA_005223125.1, s__Loki-b32 sp005223125, 95.0, 79.16, 0.478; GCA_019058365.1, s__Loki-b32 sp019058365, 95.0, 78.97, 0.488; GCA_016839635.1, s__Loki-b32 sp016839635, 95.0, 78.03, 0.309; GCA_019058425.1, s__Loki-b32 sp019058425, 95.0, 77.85, 0.381; GCA_020343655.1, s__Loki-b32 sp020343655, 95.0, 77.68, 0.332; GCA_016839915.1, s__Loki-b3…	71.76	11	N/A	N/A
Candidatus_Lokiarchaeota_archaeon_strain_MAG_17	d__Archaea;p__Asgardarchaeota;c__Lokiarchaeia;o__CR-4;f__SOKP01;g__Loki-b32;s__Loki-b32 sp019057865	GCA_019057865.1	95	d__Archaea;p__Asgardarchaeota;c__Lokiarchaeia;o__CR-4;f__SOKP01;g__Loki-b32;s__Loki-b32 sp019057865	95.7	0.803	GCA_019057865.1	95	d__Archaea;p__Asgardarchaeota;c__Lokiarchaeia;o__CR-4;f__SOKP01;g__Loki-b32;s__Loki-b32 sp019057865	95.7	0.803	d__Archaea;p__Asgardarchaeota;c__Lokiarchaeia;o__CR-4;f__SOKP01;g__Loki-b32;s__	taxonomic classification defined by topology and ANI	topological placement and ANI have congruent species assignments	GCA_016839585.1, s__Loki-b32 sp016839585, 95.0, 92.78, 0.769; GCA_005223125.1, s__Loki-b32 sp005223125, 95.0, 78.39, 0.278; GCA_016840085.1, s__Loki-b32 sp016840085, 95.0, 77.57, 0.258; GCA_013375485.1, s__Loki-b32 sp013375485, 95.0, 77.26, 0.239; GCA_019058365.1, s__Loki-b32 sp019058365, 95.0, 77.2, 0.251; GCA_016839635.1, s__Loki-b32 sp016839635, 95.0, 77.03, 0.208; GCA_020343655.1, s__Loki-b32…	87.66	11	N/A	N/A
Candidatus_Lokiarchaeota_archaeon_strain_N1B_bin6.179	d__Archaea;p__Asgardarchaeota;c__Heimdallarchaeia;o__Hodarchaeales;f__Hodarchaeaceae;g__Hodarchaeum;s__Hodarchaeum sp011364965	GCA_011364965.1	95	d__Archaea;p__Asgardarchaeota;c__Heimdallarchaeia;o__Hodarchaeales;f__Hodarchaeaceae;g__Hodarchaeum;s__Hodarchaeum sp011364965	99.89	0.922	GCA_011364965.1	95	d__Archaea;p__Asgardarchaeota;c__Heimdallarchaeia;o__Hodarchaeales;f__Hodarchaeaceae;g__Hodarchaeum;s__Hodarchaeum sp011364965	99.89	0.922	d__Archaea;p__Asgardarchaeota;c__Heimdallarchaeia;o__Hodarchaeales;f__Hodarchaeaceae;g__Hodarchaeum;s__	taxonomic classification defined by topology and ANI	topological placement and ANI have congruent species assignments	GCA_016839515.1, s__Hodarchaeum mangrovi, 95.0, 76.98, 0.058; GCA_016840035.1, s__Hodarchaeum sp016840035, 95.0, 76.87, 0.029; GCA_016839785.1, s__Hodarchaeum sp016839785, 95.0, 76.54, 0.035; GCA_019057635.1, s__Hodarchaeum sp019057635, 95.0, 76.49, 0.04; GCA_003144275.1, s__Hodarchaeum sp003144275, 95.0, 76.37, 0.032; GCA_020353515.1, s__Hodarchaeum sp020353515, 95.0, 76.29, 0.035; GCA_016840305…	89.47	11	N/A	N/A
Candidatus_Lokiarchaeota_archaeon_strain_N1B_bin8.272	d__Archaea;p__Asgardarchaeota;c__Lokiarchaeia;o__CR-4;f__SOKP01;g__SOKP01;s__SOKP01 sp011364975	GCA_011364975.1	95	d__Archaea;p__Asgardarchaeota;c__Lokiarchaeia;o__CR-4;f__SOKP01;g__SOKP01;s__SOKP01 sp011364975	99.19	0.846	GCA_011364975.1	95	d__Archaea;p__Asgardarchaeota;c__Lokiarchaeia;o__CR-4;f__SOKP01;g__SOKP01;s__SOKP01 sp011364975	99.19	0.846	d__Archaea;p__Asgardarchaeota;c__Lokiarchaeia;o__CR-4;f__SOKP01;g__SOKP01;s__	taxonomic classification defined by topology and ANI	topological placement and ANI have congruent species assignments	GCA_011364925.1, s__SOKP01 sp011364925, 95.0, 76.43, 0.105; GCA_013375495.1, s__SOKP01 sp013375495, 95.0, 76.39, 0.113; GCA_016840545.1, s__SOKP01 sp016840545, 95.0, 76.35, 0.14; GCA_019894735.1, s__SOKP01 sp019894735, 95.0, 76.14, 0.115; GCA_013375475.1, s__SOKP01 sp013375475, 95.0, 76.11, 0.092; GCA_016839765.1, s__SOKP01 sp016839765, 95.0, 76.07, 0.131; GCA_016840165.1, s__SOKP01 sp016840165, …	87.57	11	N/A	N/A
Candidatus_Lokiarchaeota_archaeon_strain_RBin_035	d__Archaea;p__Asgardarchaeota;c__Lokiarchaeia;o__CR-4;f__SOKP01;g__TEKIR-8;s__TEKIR-8 sp014730165	GCA_014730165.1	95	d__Archaea;p__Asgardarchaeota;c__Lokiarchaeia;o__CR-4;f__SOKP01;g__TEKIR-8;s__TEKIR-8 sp014730165	99.99	0.964	GCA_014730165.1	95	d__Archaea;p__Asgardarchaeota;c__Lokiarchaeia;o__CR-4;f__SOKP01;g__TEKIR-8;s__TEKIR-8 sp014730165	99.99	0.964	d__Archaea;p__Asgardarchaeota;c__Lokiarchaeia;o__CR-4;f__SOKP01;g__TEKIR-8;s__	taxonomic classification defined by topology and ANI	topological placement and ANI have congruent species assignments	GCA_014730295.1, s__TEKIR-8 sp014730295, 95.0, 79.31, 0.126; GCA_008080735.1, s__TEKIR-8 sp008080735, 95.0, 76.29, 0.088; GCA_004524365.1, s__TEKIR-8 sp004524365, 95.0, 75.43, 0.071; GCA_016839555.1, s__TEKIR-8 sp016839555, 95.0, 75.36, 0.087; GCA_008080765.1, s__TEKIR-8 sp008080765, 95.0, 75.21, 0.052	86.26	11	N/A	N/A
Candidatus_Lokiarchaeota_archaeon_strain_RBin_111	d__Archaea;p__Asgardarchaeota;c__Thorarchaeia;o__Thorarchaeales;f__Thorarchaeaceae;g__SHMX01;s__SHMX01 sp014728035	GCA_014728035.1	95	d__Archaea;p__Asgardarchaeota;c__Thorarchaeia;o__Thorarchaeales;f__Thorarchaeaceae;g__SHMX01;s__SHMX01 sp014728035	100	0.997	GCA_014728035.1	95	d__Archaea;p__Asgardarchaeota;c__Thorarchaeia;o__Thorarchaeales;f__Thorarchaeaceae;g__SHMX01;s__SHMX01 sp014728035	100	0.997	d__Archaea;p__Asgardarchaeota;c__Thorarchaeia;o__Thorarchaeales;f__Thorarchaeaceae;g__SHMX01;s__	taxonomic classification defined by topology and ANI	topological placement and ANI have congruent species assignments	GCA_008080745.1, s__SHMX01 sp008080745, 95.0, 78.95, 0.384	82.98	11	N/A	N/A
Candidatus_Lokiarchaeota_archaeon_strain_RBin_125	d__Archaea;p__Asgardarchaeota;c__Lokiarchaeia;o__CR-4;f__SOKP01;g__WJKD01;s__WJKD01 sp014729315	GCA_014729315.1	95	d__Archaea;p__Asgardarchaeota;c__Lokiarchaeia;o__CR-4;f__SOKP01;g__WJKD01;s__WJKD01 sp014729315	100	0.98	GCA_014729315.1	95	d__Archaea;p__Asgardarchaeota;c__Lokiarchaeia;o__CR-4;f__SOKP01;g__WJKD01;s__WJKD01 sp014729315	100	0.98	d__Archaea;p__Asgardarchaeota;c__Lokiarchaeia;o__CR-4;f__SOKP01;g__;s__	taxonomic classification defined by topology and ANI	topological placement and ANI have congruent species assignments	N/A	78.74	11	N/A	N/A
Candidatus_Lokiarchaeota_archaeon_strain_SZ_4_bin10.384	d__Archaea;p__Asgardarchaeota;c__Lokiarchaeia;o__Helarchaeales;f__RDOG01;g__RDOG01;s__RDOG01 sp011365055	GCA_011365055.1	95	d__Archaea;p__Asgardarchaeota;c__Lokiarchaeia;o__Helarchaeales;f__RDOG01;g__RDOG01;s__RDOG01 sp011365055	100	0.999	GCA_011365055.1	95	d__Archaea;p__Asgardarchaeota;c__Lokiarchaeia;o__Helarchaeales;f__RDOG01;g__RDOG01;s__RDOG01 sp011365055	100	0.999	d__Archaea;p__Asgardarchaeota;c__Lokiarchaeia;o__Helarchaeales;f__;g__;s__	taxonomic classification defined by topology and ANI	topological placement and ANI have congruent species assignments	N/A	94.54	11	N/A	N/A
Candidatus_Lokiarchaeota_archaeon_strain_SZ_4_bin8.338	d__Archaea;p__Asgardarchaeota;c__Lokiarchaeia;o__CR-4;f__SOKP01;g__SOKP01;s__SOKP01 sp011364975	GCA_011364975.1	95	d__Archaea;p__Asgardarchaeota;c__Lokiarchaeia;o__CR-4;f__SOKP01;g__SOKP01;s__SOKP01 sp011364975	100	0.986	GCA_011364975.1	95	d__Archaea;p__Asgardarchaeota;c__Lokiarchaeia;o__CR-4;f__SOKP01;g__SOKP01;s__SOKP01 sp011364975	100	0.986	d__Archaea;p__Asgardarchaeota;c__Lokiarchaeia;o__CR-4;f__SOKP01;g__SOKP01;s__	taxonomic classification defined by topology and ANI	topological placement and ANI have congruent species assignments	GCA_011364925.1, s__SOKP01 sp011364925, 95.0, 76.56, 0.098; GCA_016840545.1, s__SOKP01 sp016840545, 95.0, 76.19, 0.132; GCA_013375495.1, s__SOKP01 sp013375495, 95.0, 76.18, 0.125; GCA_016840165.1, s__SOKP01 sp016840165, 95.0, 76.18, 0.106; GCA_013375475.1, s__SOKP01 sp013375475, 95.0, 76.12, 0.101; GCA_019894735.1, s__SOKP01 sp019894735, 95.0, 76.07, 0.106; GCA_016839765.1, s__SOKP01 sp016839765,…	89.75	11	N/A	N/A
Candidatus_Lokiarchaeota_archaeon_strain_TEKIR_21	d__Archaea;p__Asgardarchaeota;c__Lokiarchaeia;o__CR-4;f__SOKP01;g__TEKIR-21;s__TEKIR-21 sp004524425	GCA_004524425.1	95	d__Archaea;p__Asgardarchaeota;c__Lokiarchaeia;o__CR-4;f__SOKP01;g__TEKIR-21;s__TEKIR-21 sp004524425	100	0.98	GCA_004524425.1	95	d__Archaea;p__Asgardarchaeota;c__Lokiarchaeia;o__CR-4;f__SOKP01;g__TEKIR-21;s__TEKIR-21 sp004524425	100	0.98	d__Archaea;p__Asgardarchaeota;c__Lokiarchaeia;o__CR-4;f__SOKP01;g__;s__	taxonomic classification defined by topology and ANI	topological placement and ANI have congruent species assignments	N/A	68.88	11	N/A	N/A
Candidatus_Lokiarchaeota_archaeon_strain_YT1_007	d__Archaea;p__Asgardarchaeota;c__Lokiarchaeia;o__CR-4;f__SOKP01;g__Loki-b32;s__Loki-b32 sp016840085	GCA_016840085.1	95	d__Archaea;p__Asgardarchaeota;c__Lokiarchaeia;o__CR-4;f__SOKP01;g__Loki-b32;s__Loki-b32 sp016840085	100	0.997	GCA_016840085.1	95	d__Archaea;p__Asgardarchaeota;c__Lokiarchaeia;o__CR-4;f__SOKP01;g__Loki-b32;s__Loki-b32 sp016840085	100	0.997	d__Archaea;p__Asgardarchaeota;c__Lokiarchaeia;o__CR-4;f__SOKP01;g__Loki-b32;s__	taxonomic classification defined by topology and ANI	topological placement and ANI have congruent species assignments	GCA_005223125.1, s__Loki-b32 sp005223125, 95.0, 78.69, 0.313; GCA_019057975.1, s__Loki-b32 sp019057975, 95.0, 78.49, 0.22; GCA_013375485.1, s__Loki-b32 sp013375485, 95.0, 78.25, 0.303; GCA_016839585.1, s__Loki-b32 sp016839585, 95.0, 77.87, 0.26; GCA_019058365.1, s__Loki-b32 sp019058365, 95.0, 77.8, 0.287; GCA_019057865.1, s__Loki-b32 sp019057865, 95.0, 77.69, 0.244; GCA_020343655.1, s__Loki-b32 s…	93.08	11	N/A	N/A
Candidatus_Lokiarchaeota_archaeon_strain_YT1_053	d__Archaea;p__Asgardarchaeota;c__Lokiarchaeia;o__CR-4;f__SOKP01;g__Loki-b32;s__Loki-b32 sp016839915	GCA_016839915.1	95	d__Archaea;p__Asgardarchaeota;c__Lokiarchaeia;o__CR-4;f__SOKP01;g__Loki-b32;s__Loki-b32 sp016839915	100	0.99	GCA_016839915.1	95	d__Archaea;p__Asgardarchaeota;c__Lokiarchaeia;o__CR-4;f__SOKP01;g__Loki-b32;s__Loki-b32 sp016839915	100	0.99	d__Archaea;p__Asgardarchaeota;c__Lokiarchaeia;o__CR-4;f__SOKP01;g__Loki-b32;s__	taxonomic classification defined by topology and ANI	topological placement and ANI have congruent species assignments	GCA_016839635.1, s__Loki-b32 sp016839635, 95.0, 80.38, 0.556; GCA_019058365.1, s__Loki-b32 sp019058365, 95.0, 80.18, 0.591; GCA_016839655.1, s__Loki-b32 sp016839655, 95.0, 79.54, 0.48; GCA_020344955.1, s__Loki-b32 sp020344955, 95.0, 79.08, 0.487; GCA_013375485.1, s__Loki-b32 sp013375485, 95.0, 79.05, 0.465; GCA_019058425.1, s__Loki-b32 sp019058425, 95.0, 78.94, 0.482; GCA_005223125.1, s__Loki-b32…	89.78	11	N/A	N/A
Candidatus_Lokiarchaeota_archaeon_strain_YT1_065	d__Archaea;p__Asgardarchaeota;c__Lokiarchaeia;o__CR-4;f__SOKP01;g__YT1-065;s__YT1-065 sp016839905	GCA_016839905.1	95	d__Archaea;p__Asgardarchaeota;c__Lokiarchaeia;o__CR-4;f__SOKP01;g__YT1-065;s__YT1-065 sp016839905	100	0.987	GCA_016839905.1	95	d__Archaea;p__Asgardarchaeota;c__Lokiarchaeia;o__CR-4;f__SOKP01;g__YT1-065;s__YT1-065 sp016839905	100	0.987	d__Archaea;p__Asgardarchaeota;c__Lokiarchaeia;o__CR-4;f__SOKP01;g__;s__	taxonomic classification defined by topology and ANI	topological placement and ANI have congruent species assignments	N/A	81.93	11	N/A	N/A
Candidatus_Lokiarchaeota_archaeon_strain_YT2_002	d__Archaea;p__Asgardarchaeota;c__Lokiarchaeia;o__CR-4;f__SOKP01;g__Loki-b32;s__Loki-b32 sp016839845	GCA_016839845.1	95	d__Archaea;p__Asgardarchaeota;c__Lokiarchaeia;o__CR-4;f__SOKP01;g__Loki-b32;s__Loki-b32 sp016839845	100	0.988	GCA_016839845.1	95	d__Archaea;p__Asgardarchaeota;c__Lokiarchaeia;o__CR-4;f__SOKP01;g__Loki-b32;s__Loki-b32 sp016839845	100	0.988	d__Archaea;p__Asgardarchaeota;c__Lokiarchaeia;o__CR-4;f__SOKP01;g__Loki-b32;s__	taxonomic classification defined by topology and ANI	topological placement and ANI have congruent species assignments	GCA_019058425.1, s__Loki-b32 sp019058425, 95.0, 78.39, 0.137; GCA_019894875.1, s__Loki-b32 sp019894875, 95.0, 78.16, 0.258; GCA_019894975.1, s__Loki-b32 sp019894975, 95.0, 77.33, 0.233; GCA_016839705.1, s__Loki-b32 sp016839705, 95.0, 77.31, 0.246; GCA_019058365.1, s__Loki-b32 sp019058365, 95.0, 77.25, 0.142; GCA_019057975.1, s__Loki-b32 sp019057975, 95.0, 77.23, 0.164; GCA_016839915.1, s__Loki-b3…	85.37	11	N/A	N/A
Candidatus_Lokiarchaeota_archaeon_strain_YT2_053	d__Archaea;p__Asgardarchaeota;c__Lokiarchaeia;o__CR-4;f__SOKP01;g__SOKP01;s__SOKP01 sp016839765	GCA_016839765.1	95	d__Archaea;p__Asgardarchaeota;c__Lokiarchaeia;o__CR-4;f__SOKP01;g__SOKP01;s__SOKP01 sp016839765	100	0.997	GCA_016839765.1	95	d__Archaea;p__Asgardarchaeota;c__Lokiarchaeia;o__CR-4;f__SOKP01;g__SOKP01;s__SOKP01 sp016839765	100	0.997	d__Archaea;p__Asgardarchaeota;c__Lokiarchaeia;o__CR-4;f__SOKP01;g__SOKP01;s__	taxonomic classification defined by topology and ANI	topological placement and ANI have congruent species assignments	GCA_016840545.1, s__SOKP01 sp016840545, 95.0, 93.86, 0.761; GCA_013375495.1, s__SOKP01 sp013375495, 95.0, 76.69, 0.136; GCA_013375475.1, s__SOKP01 sp013375475, 95.0, 76.61, 0.105; GCA_016839745.1, s__SOKP01 sp016839745, 95.0, 76.57, 0.113; GCA_016840165.1, s__SOKP01 sp016840165, 95.0, 76.35, 0.146; GCA_011364975.1, s__SOKP01 sp011364975, 95.0, 76.05, 0.127; GCA_004375715.1, s__SOKP01 sp004375715,…	84.16	11	N/A	N/A
Candidatus_Lokiarchaeota_archaeon_strain_YT5_013	d__Archaea;p__Asgardarchaeota;c__Lokiarchaeia;o__CR-4;f__SOKP01;g__Loki-b32;s__Loki-b32 sp016839705	GCA_016839705.1	95	d__Archaea;p__Asgardarchaeota;c__Lokiarchaeia;o__CR-4;f__SOKP01;g__Loki-b32;s__Loki-b32 sp016839705	100	0.996	GCA_016839705.1	95	d__Archaea;p__Asgardarchaeota;c__Lokiarchaeia;o__CR-4;f__SOKP01;g__Loki-b32;s__Loki-b32 sp016839705	100	0.996	d__Archaea;p__Asgardarchaeota;c__Lokiarchaeia;o__CR-4;f__SOKP01;g__Loki-b32;s__	taxonomic classification defined by topology and ANI	topological placement and ANI have congruent species assignments	GCA_019894875.1, s__Loki-b32 sp019894875, 95.0, 83.78, 0.587; GCA_019057975.1, s__Loki-b32 sp019057975, 95.0, 78.16, 0.297; GCA_019894975.1, s__Loki-b32 sp019894975, 95.0, 78.03, 0.297; GCA_016840085.1, s__Loki-b32 sp016840085, 95.0, 77.32, 0.244; GCA_016839845.1, s__Loki-b32 sp016839845, 95.0, 77.32, 0.245; GCA_005223125.1, s__Loki-b32 sp005223125, 95.0, 77.13, 0.224; GCA_019058425.1, s__Loki-b3…	88.98	11	N/A	N/A
Candidatus_Lokiarchaeota_archaeon_strain_YT5_023	d__Archaea;p__Asgardarchaeota;c__Lokiarchaeia;o__CR-4;f__SOKP01;g__SOKP01;s__SOKP01 sp016839745	GCA_016839745.1	95	d__Archaea;p__Asgardarchaeota;c__Lokiarchaeia;o__CR-4;f__SOKP01;g__SOKP01;s__SOKP01 sp016839745	100	0.993	GCA_016839745.1	95	d__Archaea;p__Asgardarchaeota;c__Lokiarchaeia;o__CR-4;f__SOKP01;g__SOKP01;s__SOKP01 sp016839745	100	0.993	d__Archaea;p__Asgardarchaeota;c__Lokiarchaeia;o__CR-4;f__SOKP01;g__SOKP01;s__	taxonomic classification defined by topology and ANI	topological placement and ANI have congruent species assignments	GCA_013375495.1, s__SOKP01 sp013375495, 95.0, 87.36, 0.759; GCA_019894735.1, s__SOKP01 sp019894735, 95.0, 85.36, 0.671; GCA_013375475.1, s__SOKP01 sp013375475, 95.0, 85.3, 0.663; GCA_019894655.1, s__SOKP01 sp019894655, 95.0, 80.85, 0.455; GCA_019894885.1, s__SOKP01 sp019894885, 95.0, 80.81, 0.501; GCA_019894855.1, s__SOKP01 sp019894855, 95.0, 80.31, 0.529; GCA_004375715.1, s__SOKP01 sp004375715, …	76.32	11	N/A	N/A
Candidatus_Lokiarchaeota_archaeon_strain_YT5_045	d__Archaea;p__Asgardarchaeota;c__Lokiarchaeia;o__CR-4;f__SOKP01;g__Loki-b32;s__Loki-b32 sp016839635	GCA_016839635.1	95	d__Archaea;p__Asgardarchaeota;c__Lokiarchaeia;o__CR-4;f__SOKP01;g__Loki-b32;s__Loki-b32 sp016839635	100	0.992	GCA_016839635.1	95	d__Archaea;p__Asgardarchaeota;c__Lokiarchaeia;o__CR-4;f__SOKP01;g__Loki-b32;s__Loki-b32 sp016839635	100	0.992	d__Archaea;p__Asgardarchaeota;c__Lokiarchaeia;o__CR-4;f__SOKP01;g__Loki-b32;s__	taxonomic classification defined by topology and ANI	topological placement and ANI have congruent species assignments	GCA_016839655.1, s__Loki-b32 sp016839655, 95.0, 84.71, 0.588; GCA_016839915.1, s__Loki-b32 sp016839915, 95.0, 80.39, 0.557; GCA_019058425.1, s__Loki-b32 sp019058425, 95.0, 79.39, 0.443; GCA_019058365.1, s__Loki-b32 sp019058365, 95.0, 79.27, 0.48; GCA_020344955.1, s__Loki-b32 sp020344955, 95.0, 79.01, 0.46; GCA_005223125.1, s__Loki-b32 sp005223125, 95.0, 79.01, 0.437; GCA_013375485.1, s__Loki-b32 …	77.55	11	N/A	N/A
Candidatus_Lokiarchaeota_archaeon_strain_YT5_050	d__Archaea;p__Asgardarchaeota;c__Lokiarchaeia;o__CR-4;f__SOKP01;g__Loki-b32;s__Loki-b32 sp016839655	GCA_016839655.1	95	d__Archaea;p__Asgardarchaeota;c__Lokiarchaeia;o__CR-4;f__SOKP01;g__Loki-b32;s__Loki-b32 sp016839655	100	0.991	GCA_016839655.1	95	d__Archaea;p__Asgardarchaeota;c__Lokiarchaeia;o__CR-4;f__SOKP01;g__Loki-b32;s__Loki-b32 sp016839655	100	0.991	d__Archaea;p__Asgardarchaeota;c__Lokiarchaeia;o__CR-4;f__SOKP01;g__Loki-b32;s__	taxonomic classification defined by topology and ANI	topological placement and ANI have congruent species assignments	GCA_016839635.1, s__Loki-b32 sp016839635, 95.0, 84.71, 0.587; GCA_019058365.1, s__Loki-b32 sp019058365, 95.0, 80.07, 0.425; GCA_016839915.1, s__Loki-b32 sp016839915, 95.0, 79.54, 0.478; GCA_013375485.1, s__Loki-b32 sp013375485, 95.0, 78.75, 0.372; GCA_020344955.1, s__Loki-b32 sp020344955, 95.0, 78.64, 0.405; GCA_019058425.1, s__Loki-b32 sp019058425, 95.0, 78.56, 0.406; GCA_005223125.1, s__Loki-b3…	79.33	11	N/A	N/A
Candidatus_Lokiarchaeota_archaeon_strain_YT5_1216	d__Archaea;p__Asgardarchaeota;c__Lokiarchaeia;o__CR-4;f__SOKP01;g__Loki-b32;s__Loki-b32 sp016839585	GCA_016839585.1	95	d__Archaea;p__Asgardarchaeota;c__Lokiarchaeia;o__CR-4;f__SOKP01;g__Loki-b32;s__Loki-b32 sp016839585	100	0.995	GCA_016839585.1	95	d__Archaea;p__Asgardarchaeota;c__Lokiarchaeia;o__CR-4;f__SOKP01;g__Loki-b32;s__Loki-b32 sp016839585	100	0.995	d__Archaea;p__Asgardarchaeota;c__Lokiarchaeia;o__CR-4;f__SOKP01;g__Loki-b32;s__	taxonomic classification defined by topology and ANI	topological placement and ANI have congruent species assignments	GCA_019057865.1, s__Loki-b32 sp019057865, 95.0, 92.94, 0.773; GCA_016840085.1, s__Loki-b32 sp016840085, 95.0, 77.87, 0.261; GCA_013375485.1, s__Loki-b32 sp013375485, 95.0, 77.56, 0.235; GCA_005223125.1, s__Loki-b32 sp005223125, 95.0, 77.5, 0.261; GCA_020343655.1, s__Loki-b32 sp020343655, 95.0, 77.1, 0.273; GCA_016839915.1, s__Loki-b32 sp016839915, 95.0, 77.0, 0.208; GCA_019058365.1, s__Loki-b32 s…	89.41	11	N/A	N/A
Candidatus_Lokiarchaeota_archaeon_strain_YT6_002	d__Archaea;p__Asgardarchaeota;c__Lokiarchaeia;o__CR-4;f__SOKP01;g__TEKIR-8;s__TEKIR-8 sp016839555	GCA_016839555.1	95	d__Archaea;p__Asgardarchaeota;c__Lokiarchaeia;o__CR-4;f__SOKP01;g__TEKIR-8;s__TEKIR-8 sp016839555	100	0.999	GCA_016839555.1	95	d__Archaea;p__Asgardarchaeota;c__Lokiarchaeia;o__CR-4;f__SOKP01;g__TEKIR-8;s__TEKIR-8 sp016839555	100	0.999	d__Archaea;p__Asgardarchaeota;c__Lokiarchaeia;o__CR-4;f__SOKP01;g__TEKIR-8;s__	taxonomic classification defined by topology and ANI	topological placement and ANI have congruent species assignments	GCA_008080765.1, s__TEKIR-8 sp008080765, 95.0, 76.15, 0.151; GCA_014730165.1, s__TEKIR-8 sp014730165, 95.0, 75.39, 0.082; GCA_004524365.1, s__TEKIR-8 sp004524365, 95.0, 75.14, 0.12; GCA_008080735.1, s__TEKIR-8 sp008080735, 95.0, 75.13, 0.071; GCA_014730295.1, s__TEKIR-8 sp014730295, 95.0, 74.99, 0.081	89.25	11	N/A	N/A
Candidatus_Lokiarchaeota_archaeon_strain_YT_039	d__Archaea;p__Asgardarchaeota;c__Lokiarchaeia;o__CR-4;f__SOKP01;g__SOKP01;s__SOKP01 sp016840165	GCA_016840165.1	95	d__Archaea;p__Asgardarchaeota;c__Lokiarchaeia;o__CR-4;f__SOKP01;g__SOKP01;s__SOKP01 sp016840165	100	0.997	GCA_016840165.1	95	d__Archaea;p__Asgardarchaeota;c__Lokiarchaeia;o__CR-4;f__SOKP01;g__SOKP01;s__SOKP01 sp016840165	100	0.997	d__Archaea;p__Asgardarchaeota;c__Lokiarchaeia;o__CR-4;f__SOKP01;g__SOKP01;s__	taxonomic classification defined by topology and ANI	topological placement and ANI have congruent species assignments	GCA_004524725.1, s__SOKP01 sp004524725, 95.0, 80.82, 0.623; GCA_016839745.1, s__SOKP01 sp016839745, 95.0, 76.66, 0.078; GCA_013375495.1, s__SOKP01 sp013375495, 95.0, 76.65, 0.082; GCA_011364925.1, s__SOKP01 sp011364925, 95.0, 76.52, 0.073; GCA_016840545.1, s__SOKP01 sp016840545, 95.0, 76.38, 0.127; GCA_016839765.1, s__SOKP01 sp016839765, 95.0, 76.35, 0.146; GCA_011364975.1, s__SOKP01 sp011364975,…	88.15	11	N/A	N/A
Candidatus_Lokiarchaeota_archaeon_strain_Yap100.bin5.170	d__Archaea;p__Asgardarchaeota;c__Lokiarchaeia;o__CR-4;f__SOKP01;g__FT1-020;s__FT1-020 sp016840695	GCA_016840695.1	95	d__Archaea;p__Asgardarchaeota;c__Lokiarchaeia;o__CR-4;f__SOKP01;g__FT1-020;s__FT1-020 sp016840695	98.83	0.705	GCA_016840695.1	95	d__Archaea;p__Asgardarchaeota;c__Lokiarchaeia;o__CR-4;f__SOKP01;g__FT1-020;s__FT1-020 sp016840695	98.83	0.705	d__Archaea;p__Asgardarchaeota;c__Lokiarchaeia;o__CR-4;f__SOKP01;g__FT1-020;s__	taxonomic classification defined by topology and ANI	topological placement and ANI have congruent species assignments	GCA_019057355.1, s__FT1-020 sp019057355, 95.0, 75.97, 0.05; GCA_016930515.1, s__FT1-020 sp016930515, 95.0, 75.6, 0.034; GCA_016839425.1, s__FT1-020 sp016839425, 95.0, 75.19, 0.033	65.38	11	N/A	N/A
Candidatus_Lokiarchaeota_archaeon_strain_Yap200.bin5.98	d__Archaea;p__Asgardarchaeota;c__Lokiarchaeia;o__CR-4;f__SOKP01;g__SOKP01;s__SOKP01 sp011364975	GCA_011364975.1	95	d__Archaea;p__Asgardarchaeota;c__Lokiarchaeia;o__CR-4;f__SOKP01;g__SOKP01;s__SOKP01 sp011364975	96.31	0.869	GCA_011364975.1	95	d__Archaea;p__Asgardarchaeota;c__Lokiarchaeia;o__CR-4;f__SOKP01;g__SOKP01;s__SOKP01 sp011364975	96.31	0.869	d__Archaea;p__Asgardarchaeota;c__Lokiarchaeia;o__CR-4;f__SOKP01;g__SOKP01;s__	taxonomic classification defined by topology and ANI	topological placement and ANI have congruent species assignments	GCA_004524725.1, s__SOKP01 sp004524725, 95.0, 76.3, 0.103; GCA_011364925.1, s__SOKP01 sp011364925, 95.0, 76.21, 0.098; GCA_016840545.1, s__SOKP01 sp016840545, 95.0, 76.19, 0.136; GCA_013375475.1, s__SOKP01 sp013375475, 95.0, 76.12, 0.117; GCA_013375495.1, s__SOKP01 sp013375495, 95.0, 76.09, 0.098; GCA_019894955.1, s__SOKP01 sp019894955, 95.0, 76.06, 0.1; GCA_016839765.1, s__SOKP01 sp016839765, 95…	89.55	11	N/A	N/A
Candidatus_Lokiarchaeota_archaeon_strain_Yap2000.bin6.138	d__Archaea;p__Asgardarchaeota;c__Lokiarchaeia;o__CR-4;f__SOKP01;g__SOKP01;s__SOKP01 sp016840545	GCA_016840545.1	95	d__Archaea;p__Asgardarchaeota;c__Lokiarchaeia;o__CR-4;f__SOKP01;g__SOKP01;s__SOKP01 sp016840545	100	0.985	GCA_016840545.1	95	d__Archaea;p__Asgardarchaeota;c__Lokiarchaeia;o__CR-4;f__SOKP01;g__SOKP01;s__SOKP01 sp016840545	100	0.985	d__Archaea;p__Asgardarchaeota;c__Lokiarchaeia;o__CR-4;f__SOKP01;g__SOKP01;s__	taxonomic classification defined by topology and ANI	topological placement and ANI have congruent species assignments	GCA_016839765.1, s__SOKP01 sp016839765, 95.0, 93.86, 0.761; GCA_016839745.1, s__SOKP01 sp016839745, 95.0, 78.51, 0.104; GCA_013375495.1, s__SOKP01 sp013375495, 95.0, 76.75, 0.145; GCA_019894655.1, s__SOKP01 sp019894655, 95.0, 76.55, 0.048; GCA_019894735.1, s__SOKP01 sp019894735, 95.0, 76.44, 0.082; GCA_016840165.1, s__SOKP01 sp016840165, 95.0, 76.38, 0.127; GCA_013375475.1, s__SOKP01 sp013375475,…	89.1	11	N/A	N/A
Candidatus_Lokiarchaeota_archaeon_strain_Zod_Metabat.1044	d__Archaea;p__Asgardarchaeota;c__Lokiarchaeia;o__CR-4;f__AMARA-1;g__AMARA-1;s__AMARA-1 sp016933055	GCA_016933055.1	95	d__Archaea;p__Asgardarchaeota;c__Lokiarchaeia;o__CR-4;f__AMARA-1;g__AMARA-1;s__AMARA-1 sp016933055	100	0.999	GCA_016933055.1	95	d__Archaea;p__Asgardarchaeota;c__Lokiarchaeia;o__CR-4;f__AMARA-1;g__AMARA-1;s__AMARA-1 sp016933055	100	0.999	d__Archaea;p__Asgardarchaeota;c__Lokiarchaeia;o__CR-4;f__AMARA-1;g__AMARA-1;s__	taxonomic classification defined by topology and ANI	topological placement and ANI have congruent species assignments	GCA_004524545.1, s__AMARA-1 sp004524545, 95.0, 77.3, 0.106; GCA_016839385.1, s__AMARA-1 sp016839385, 95.0, 76.26, 0.106; GCA_016839865.1, s__AMARA-1 sp016839865, 95.0, 75.79, 0.085	90.97	11	N/A	N/A
Candidatus_Lokiarchaeota_archaeon_strain_Zod_Metabat.1055	d__Archaea;p__Asgardarchaeota;c__Lokiarchaeia;o__CR-4;f__WJJB01;g__JAFGBX01;s__JAFGBX01 sp016932935	GCA_016932935.1	95	d__Archaea;p__Asgardarchaeota;c__Lokiarchaeia;o__CR-4;f__WJJB01;g__JAFGBX01;s__JAFGBX01 sp016932935	100	0.984	GCA_016932935.1	95	d__Archaea;p__Asgardarchaeota;c__Lokiarchaeia;o__CR-4;f__WJJB01;g__JAFGBX01;s__JAFGBX01 sp016932935	100	0.984	d__Archaea;p__Asgardarchaeota;c__Lokiarchaeia;o__CR-4;f__WJJB01;g__;s__	taxonomic classification defined by topology and ANI	topological placement and ANI have congruent species assignments	N/A	73.26	11	N/A	N/A
Candidatus_Lokiarchaeota_archaeon_strain_Zod_Metabat.1389	d__Archaea;p__Asgardarchaeota;c__Lokiarchaeia;o__CR-4;f__SOKP01;g__FT1-020;s__FT1-020 sp016930515	GCA_016930515.1	95	d__Archaea;p__Asgardarchaeota;c__Lokiarchaeia;o__CR-4;f__SOKP01;g__FT1-020;s__FT1-020 sp016930515	100	0.99	GCA_016930515.1	95	d__Archaea;p__Asgardarchaeota;c__Lokiarchaeia;o__CR-4;f__SOKP01;g__FT1-020;s__FT1-020 sp016930515	100	0.99	d__Archaea;p__Asgardarchaeota;c__Lokiarchaeia;o__CR-4;f__SOKP01;g__FT1-020;s__	taxonomic classification defined by topology and ANI	topological placement and ANI have congruent species assignments	GCA_016839425.1, s__FT1-020 sp016839425, 95.0, 80.52, 0.545; GCA_019057355.1, s__FT1-020 sp019057355, 95.0, 75.8, 0.044; GCA_016840695.1, s__FT1-020 sp016840695, 95.0, 75.61, 0.036	79.45	11	N/A	N/A
Candidatus_Lokiarchaeota_archaeon_strain_Zod_Metabat.578	d__Archaea;p__Asgardarchaeota;c__Lokiarchaeia;o__CR-4;f__SOKP01;g__JAFGOA01;s__JAFGOA01 sp016926735	GCA_016926735.1	95	d__Archaea;p__Asgardarchaeota;c__Lokiarchaeia;o__CR-4;f__SOKP01;g__JAFGOA01;s__JAFGOA01 sp016926735	100	0.991	GCA_016926735.1	95	d__Archaea;p__Asgardarchaeota;c__Lokiarchaeia;o__CR-4;f__SOKP01;g__JAFGOA01;s__JAFGOA01 sp016926735	100	0.991	d__Archaea;p__Asgardarchaeota;c__Lokiarchaeia;o__CR-4;f__SOKP01;g__JAFGOA01;s__	taxonomic classification defined by topology and ANI	topological placement and ANI have congruent species assignments	GCA_019894715.1, s__JAFGOA01 sp019894715, 95.0, 79.78, 0.584	90.06	11	N/A	N/A
Candidatus_Lokiarchaeota_archaeon_strain_bin106	d__Archaea;p__Asgardarchaeota;c__Lokiarchaeia;o__CR-4;f__SOKP01;g__JAFGOA01;s__JAFGOA01 sp019894715	GCA_019894715.1	95	d__Archaea;p__Asgardarchaeota;c__Lokiarchaeia;o__CR-4;f__SOKP01;g__JAFGOA01;s__JAFGOA01 sp019894715	100	0.988	GCA_019894715.1	95	d__Archaea;p__Asgardarchaeota;c__Lokiarchaeia;o__CR-4;f__SOKP01;g__JAFGOA01;s__JAFGOA01 sp019894715	100	0.988	d__Archaea;p__Asgardarchaeota;c__Lokiarchaeia;o__CR-4;f__SOKP01;g__JAFGOA01;s__	taxonomic classification defined by topology and ANI	topological placement and ANI have congruent species assignments	GCA_016926735.1, s__JAFGOA01 sp016926735, 95.0, 79.78, 0.584	85.4	11	N/A	N/A
Candidatus_Lokiarchaeota_archaeon_strain_bin108	d__Archaea;p__Asgardarchaeota;c__Lokiarchaeia;o__CR-4;f__SOKP01;g__Loki-b32;s__Loki-b32 sp020344955	GCA_020344955.1	95	d__Archaea;p__Asgardarchaeota;c__Lokiarchaeia;o__CR-4;f__SOKP01;g__Loki-b32;s__Loki-b32 sp020344955	100	1	GCA_020344955.1	95	d__Archaea;p__Asgardarchaeota;c__Lokiarchaeia;o__CR-4;f__SOKP01;g__Loki-b32;s__Loki-b32 sp020344955	100	1	d__Archaea;p__Asgardarchaeota;c__Lokiarchaeia;o__CR-4;f__SOKP01;g__Loki-b32;s__	taxonomic classification defined by topology and ANI	topological placement and ANI have congruent species assignments	GCA_016839915.1, s__Loki-b32 sp016839915, 95.0, 79.08, 0.486; GCA_016839635.1, s__Loki-b32 sp016839635, 95.0, 79.0, 0.461; GCA_020343655.1, s__Loki-b32 sp020343655, 95.0, 78.73, 0.522; GCA_016839655.1, s__Loki-b32 sp016839655, 95.0, 78.64, 0.408; GCA_019058365.1, s__Loki-b32 sp019058365, 95.0, 78.43, 0.496; GCA_019058425.1, s__Loki-b32 sp019058425, 95.0, 78.24, 0.429; GCA_013375485.1, s__Loki-b32…	79.51	11	N/A	N/A
Candidatus_Lokiarchaeota_archaeon_strain_bin12	d__Archaea;p__Asgardarchaeota;c__Lokiarchaeia;o__CR-4;f__SOKP01;g__SOKP01;s__SOKP01 sp019894955	GCA_019894955.1	95	d__Archaea;p__Asgardarchaeota;c__Lokiarchaeia;o__CR-4;f__SOKP01;g__SOKP01;s__SOKP01 sp019894955	100	0.991	GCA_019894955.1	95	d__Archaea;p__Asgardarchaeota;c__Lokiarchaeia;o__CR-4;f__SOKP01;g__SOKP01;s__SOKP01 sp019894955	100	0.991	d__Archaea;p__Asgardarchaeota;c__Lokiarchaeia;o__CR-4;f__SOKP01;g__SOKP01;s__	taxonomic classification defined by topology and ANI	topological placement and ANI have congruent species assignments	GCA_019894815.1, s__SOKP01 sp019894815, 95.0, 86.08, 0.652; GCA_019894655.1, s__SOKP01 sp019894655, 95.0, 78.51, 0.088; GCA_005222975.1, s__SOKP01 sp005222975, 95.0, 78.4, 0.123; GCA_019894885.1, s__SOKP01 sp019894885, 95.0, 78.34, 0.109; GCA_019057795.1, s__SOKP01 sp019057795, 95.0, 78.26, 0.125; GCA_019894855.1, s__SOKP01 sp019894855, 95.0, 77.83, 0.098; GCA_013375495.1, s__SOKP01 sp013375495, …	83.74	11	N/A	N/A
Candidatus_Lokiarchaeota_archaeon_strain_bin132	d__Archaea;p__Asgardarchaeota;c__Lokiarchaeia;o__CR-4;f__SOKP01;g__Loki-b32;s__Loki-b32 sp020343655	GCA_020343655.1	95	d__Archaea;p__Asgardarchaeota;c__Lokiarchaeia;o__CR-4;f__SOKP01;g__Loki-b32;s__Loki-b32 sp020343655	100	1	GCA_020343655.1	95	d__Archaea;p__Asgardarchaeota;c__Lokiarchaeia;o__CR-4;f__SOKP01;g__Loki-b32;s__Loki-b32 sp020343655	100	1	d__Archaea;p__Asgardarchaeota;c__Lokiarchaeia;o__CR-4;f__SOKP01;g__Loki-b32;s__	taxonomic classification defined by topology and ANI	topological placement and ANI have congruent species assignments	GCA_013375485.1, s__Loki-b32 sp013375485, 95.0, 79.38, 0.543; GCA_019058365.1, s__Loki-b32 sp019058365, 95.0, 79.17, 0.589; GCA_005223125.1, s__Loki-b32 sp005223125, 95.0, 79.14, 0.567; GCA_016839915.1, s__Loki-b32 sp016839915, 95.0, 78.81, 0.525; GCA_020344955.1, s__Loki-b32 sp020344955, 95.0, 78.73, 0.522; GCA_016839635.1, s__Loki-b32 sp016839635, 95.0, 78.68, 0.498; GCA_016839655.1, s__Loki-b3…	78.95	11	N/A	N/A
Candidatus_Lokiarchaeota_archaeon_strain_bin22	d__Archaea;p__Asgardarchaeota;c__Lokiarchaeia;o__CR-4;f__SOKP01;g__SOKP01;s__SOKP01 sp019894815	GCA_019894815.1	95	d__Archaea;p__Asgardarchaeota;c__Lokiarchaeia;o__CR-4;f__SOKP01;g__SOKP01;s__SOKP01 sp019894815	100	0.984	GCA_019894815.1	95	d__Archaea;p__Asgardarchaeota;c__Lokiarchaeia;o__CR-4;f__SOKP01;g__SOKP01;s__SOKP01 sp019894815	100	0.984	d__Archaea;p__Asgardarchaeota;c__Lokiarchaeia;o__CR-4;f__SOKP01;g__SOKP01;s__	taxonomic classification defined by topology and ANI	topological placement and ANI have congruent species assignments	GCA_019894955.1, s__SOKP01 sp019894955, 95.0, 86.08, 0.652; GCA_019057795.1, s__SOKP01 sp019057795, 95.0, 81.06, 0.209; GCA_005222975.1, s__SOKP01 sp005222975, 95.0, 80.77, 0.199; GCA_018238625.1, s__SOKP01 sp018238625, 95.0, 80.52, 0.209; GCA_019894655.1, s__SOKP01 sp019894655, 95.0, 80.34, 0.089; GCA_019894885.1, s__SOKP01 sp019894885, 95.0, 79.28, 0.132; GCA_019057735.1, s__SOKP01 sp019057735,…	74.24	11	N/A	N/A
Candidatus_Lokiarchaeota_archaeon_strain_bin41	d__Archaea;p__Asgardarchaeota;c__Lokiarchaeia;o__CR-4;f__SOKP01;g__SOKP01;s__SOKP01 sp019894885	GCA_019894885.1	95	d__Archaea;p__Asgardarchaeota;c__Lokiarchaeia;o__CR-4;f__SOKP01;g__SOKP01;s__SOKP01 sp019894885	100	0.982	GCA_019894885.1	95	d__Archaea;p__Asgardarchaeota;c__Lokiarchaeia;o__CR-4;f__SOKP01;g__SOKP01;s__SOKP01 sp019894885	100	0.982	d__Archaea;p__Asgardarchaeota;c__Lokiarchaeia;o__CR-4;f__SOKP01;g__SOKP01;s__	taxonomic classification defined by topology and ANI	topological placement and ANI have congruent species assignments	GCA_019894855.1, s__SOKP01 sp019894855, 95.0, 86.79, 0.707; GCA_019894655.1, s__SOKP01 sp019894655, 95.0, 86.68, 0.648; GCA_004375715.1, s__SOKP01 sp004375715, 95.0, 86.39, 0.588; GCA_019057735.1, s__SOKP01 sp019057735, 95.0, 86.2, 0.544; GCA_016839745.1, s__SOKP01 sp016839745, 95.0, 80.81, 0.501; GCA_013375495.1, s__SOKP01 sp013375495, 95.0, 80.61, 0.563; GCA_013375475.1, s__SOKP01 sp013375475, …	66.24	11	N/A	N/A
Candidatus_Lokiarchaeota_archaeon_strain_bin48	d__Archaea;p__Asgardarchaeota;c__Lokiarchaeia;o__CR-4;f__SOKP01;g__SOKP01;s__SOKP01 sp019894735	GCA_019894735.1	95	d__Archaea;p__Asgardarchaeota;c__Lokiarchaeia;o__CR-4;f__SOKP01;g__SOKP01;s__SOKP01 sp019894735	100	0.992	GCA_019894735.1	95	d__Archaea;p__Asgardarchaeota;c__Lokiarchaeia;o__CR-4;f__SOKP01;g__SOKP01;s__SOKP01 sp019894735	100	0.992	d__Archaea;p__Asgardarchaeota;c__Lokiarchaeia;o__CR-4;f__SOKP01;g__SOKP01;s__	taxonomic classification defined by topology and ANI	topological placement and ANI have congruent species assignments	GCA_016839745.1, s__SOKP01 sp016839745, 95.0, 85.36, 0.671; GCA_013375495.1, s__SOKP01 sp013375495, 95.0, 85.04, 0.778; GCA_013375475.1, s__SOKP01 sp013375475, 95.0, 84.53, 0.751; GCA_019894885.1, s__SOKP01 sp019894885, 95.0, 79.79, 0.425; GCA_019894855.1, s__SOKP01 sp019894855, 95.0, 79.62, 0.411; GCA_019894655.1, s__SOKP01 sp019894655, 95.0, 79.53, 0.405; GCA_004375715.1, s__SOKP01 sp004375715,…	72.2	11	N/A	N/A
Candidatus_Lokiarchaeota_archaeon_strain_bin49	d__Archaea;p__Asgardarchaeota;c__Lokiarchaeia;o__CR-4;f__SOKP01;g__SOKP01;s__SOKP01 sp019894855	GCA_019894855.1	95	d__Archaea;p__Asgardarchaeota;c__Lokiarchaeia;o__CR-4;f__SOKP01;g__SOKP01;s__SOKP01 sp019894855	100	0.986	GCA_019894855.1	95	d__Archaea;p__Asgardarchaeota;c__Lokiarchaeia;o__CR-4;f__SOKP01;g__SOKP01;s__SOKP01 sp019894855	100	0.986	d__Archaea;p__Asgardarchaeota;c__Lokiarchaeia;o__CR-4;f__SOKP01;g__SOKP01;s__	taxonomic classification defined by topology and ANI	topological placement and ANI have congruent species assignments	GCA_004375715.1, s__SOKP01 sp004375715, 95.0, 88.91, 0.633; GCA_019057735.1, s__SOKP01 sp019057735, 95.0, 88.36, 0.559; GCA_019894885.1, s__SOKP01 sp019894885, 95.0, 86.8, 0.706; GCA_019894655.1, s__SOKP01 sp019894655, 95.0, 85.58, 0.612; GCA_016839745.1, s__SOKP01 sp016839745, 95.0, 80.31, 0.529; GCA_013375495.1, s__SOKP01 sp013375495, 95.0, 80.01, 0.578; GCA_019894735.1, s__SOKP01 sp019894735, …	77.65	11	N/A	N/A
Candidatus_Lokiarchaeota_archaeon_strain_bin60	d__Archaea;p__Asgardarchaeota;c__Lokiarchaeia;o__CR-4;f__SOKP01;g__Loki-b32;s__Loki-b32 sp019894975	GCA_019894975.1	95	d__Archaea;p__Asgardarchaeota;c__Lokiarchaeia;o__CR-4;f__SOKP01;g__Loki-b32;s__Loki-b32 sp019894975	100	0.993	GCA_019894975.1	95	d__Archaea;p__Asgardarchaeota;c__Lokiarchaeia;o__CR-4;f__SOKP01;g__Loki-b32;s__Loki-b32 sp019894975	100	0.993	d__Archaea;p__Asgardarchaeota;c__Lokiarchaeia;o__CR-4;f__SOKP01;g__Loki-b32;s__	taxonomic classification defined by topology and ANI	topological placement and ANI have congruent species assignments	GCA_019057975.1, s__Loki-b32 sp019057975, 95.0, 80.44, 0.442; GCA_019894875.1, s__Loki-b32 sp019894875, 95.0, 78.17, 0.331; GCA_016839705.1, s__Loki-b32 sp016839705, 95.0, 78.03, 0.297; GCA_005223125.1, s__Loki-b32 sp005223125, 95.0, 77.42, 0.221; GCA_016839845.1, s__Loki-b32 sp016839845, 95.0, 77.33, 0.233; GCA_016839655.1, s__Loki-b32 sp016839655, 95.0, 77.3, 0.166; GCA_016840085.1, s__Loki-b32…	91.94	11	N/A	N/A
Candidatus_Lokiarchaeota_archaeon_strain_bin8	d__Archaea;p__Asgardarchaeota;c__Lokiarchaeia;o__CR-4;f__SOKP01;g__Loki-b32;s__Loki-b32 sp019894875	GCA_019894875.1	95	d__Archaea;p__Asgardarchaeota;c__Lokiarchaeia;o__CR-4;f__SOKP01;g__Loki-b32;s__Loki-b32 sp019894875	100	0.995	GCA_019894875.1	95	d__Archaea;p__Asgardarchaeota;c__Lokiarchaeia;o__CR-4;f__SOKP01;g__Loki-b32;s__Loki-b32 sp019894875	100	0.995	d__Archaea;p__Asgardarchaeota;c__Lokiarchaeia;o__CR-4;f__SOKP01;g__Loki-b32;s__	taxonomic classification defined by topology and ANI	topological placement and ANI have congruent species assignments	GCA_016839705.1, s__Loki-b32 sp016839705, 95.0, 83.78, 0.587; GCA_019057975.1, s__Loki-b32 sp019057975, 95.0, 78.33, 0.334; GCA_016839845.1, s__Loki-b32 sp016839845, 95.0, 78.16, 0.258; GCA_019894975.1, s__Loki-b32 sp019894975, 95.0, 78.14, 0.333; GCA_016840085.1, s__Loki-b32 sp016840085, 95.0, 77.22, 0.261; GCA_005223125.1, s__Loki-b32 sp005223125, 95.0, 77.07, 0.228; GCA_019057775.1, s__Loki-b3…	86.93	11	N/A	N/A
Candidatus_Odinarchaeota_archaeon_AUK032	d__Archaea;p__Asgardarchaeota;c__Baldrarchaeia;o__Baldrarchaeales;f__DXJG01;g__DXJG01;s__DXJG01 sp021158895	GCA_021158895.1	95	d__Archaea;p__Asgardarchaeota;c__Baldrarchaeia;o__Baldrarchaeales;f__DXJG01;g__DXJG01;s__DXJG01 sp021158895	100	0.975	GCA_021158895.1	95	d__Archaea;p__Asgardarchaeota;c__Baldrarchaeia;o__Baldrarchaeales;f__DXJG01;g__DXJG01;s__DXJG01 sp021158895	100	0.975	d__Archaea;p__Asgardarchaeota;c__Baldrarchaeia;o__Baldrarchaeales;f__DXJG01;g__DXJG01;s__	taxonomic classification defined by topology and ANI	topological placement and ANI have congruent species assignments	GCA_016840485.1, s__DXJG01 sp016840485, 95.0, 93.03, 0.896; GCA_019056805.1, s__DXJG01 sp019056805, 95.0, 79.59, 0.531	85.22	11	N/A	N/A
Candidatus_Odinarchaeota_archaeon_AUK159	d__Archaea;p__Asgardarchaeota;c__JAGGXT01;o__JAGGXT01;f__JAGGXT01;g__JAGGXT01;s__JAGGXT01 sp021162905	GCA_021162905.1	95	d__Archaea;p__Asgardarchaeota;c__JAGGXT01;o__JAGGXT01;f__JAGGXT01;g__JAGGXT01;s__JAGGXT01 sp021162905	100	0.982	GCA_021162905.1	95	d__Archaea;p__Asgardarchaeota;c__JAGGXT01;o__JAGGXT01;f__JAGGXT01;g__JAGGXT01;s__JAGGXT01 sp021162905	100	0.982	d__Archaea;p__Asgardarchaeota;c__;o__;f__;g__;s__	taxonomic classification defined by topology and ANI	topological placement and ANI have congruent species assignments	N/A	86.34	11	N/A	N/A
Candidatus_Odinarchaeota_archaeon_AUK204	d__Archaea;p__Asgardarchaeota;c__JAGGXT01;o__JAGGXT01;f__JAGGXT01;g__;s__	N/A	N/A	N/A	N/A	N/A	GCA_021162905.1	95	d__Archaea;p__Asgardarchaeota;c__JAGGXT01;o__JAGGXT01;f__JAGGXT01;g__JAGGXT01;s__JAGGXT01 sp021162905	76.1	0.021	d__Archaea;p__Asgardarchaeota;c__;o__;f__;g__;s__	taxonomic classification defined by topology and ANI	N/A	N/A	70.43	11	0.67987	N/A
Candidatus_Odinarchaeota_archaeon_strain_AUK032	d__Archaea;p__Asgardarchaeota;c__Baldrarchaeia;o__Baldrarchaeales;f__DXJG01;g__DXJG01;s__DXJG01 sp021158895	GCA_021158895.1	95	d__Archaea;p__Asgardarchaeota;c__Baldrarchaeia;o__Baldrarchaeales;f__DXJG01;g__DXJG01;s__DXJG01 sp021158895	100	0.975	GCA_021158895.1	95	d__Archaea;p__Asgardarchaeota;c__Baldrarchaeia;o__Baldrarchaeales;f__DXJG01;g__DXJG01;s__DXJG01 sp021158895	100	0.975	d__Archaea;p__Asgardarchaeota;c__Baldrarchaeia;o__Baldrarchaeales;f__DXJG01;g__DXJG01;s__	taxonomic classification defined by topology and ANI	topological placement and ANI have congruent species assignments	GCA_016840485.1, s__DXJG01 sp016840485, 95.0, 93.03, 0.896; GCA_019056805.1, s__DXJG01 sp019056805, 95.0, 79.59, 0.531	85.22	11	N/A	N/A
Candidatus_Odinarchaeota_archaeon_strain_AUK159	d__Archaea;p__Asgardarchaeota;c__JAGGXT01;o__JAGGXT01;f__JAGGXT01;g__JAGGXT01;s__JAGGXT01 sp021162905	GCA_021162905.1	95	d__Archaea;p__Asgardarchaeota;c__JAGGXT01;o__JAGGXT01;f__JAGGXT01;g__JAGGXT01;s__JAGGXT01 sp021162905	100	0.982	GCA_021162905.1	95	d__Archaea;p__Asgardarchaeota;c__JAGGXT01;o__JAGGXT01;f__JAGGXT01;g__JAGGXT01;s__JAGGXT01 sp021162905	100	0.982	d__Archaea;p__Asgardarchaeota;c__;o__;f__;g__;s__	taxonomic classification defined by topology and ANI	topological placement and ANI have congruent species assignments	N/A	86.34	11	N/A	N/A
Candidatus_Odinarchaeota_archaeon_strain_AUK204	d__Archaea;p__Asgardarchaeota;c__JAGGXT01;o__JAGGXT01;f__JAGGXT01;g__;s__	N/A	N/A	N/A	N/A	N/A	GCA_021162905.1	95	d__Archaea;p__Asgardarchaeota;c__JAGGXT01;o__JAGGXT01;f__JAGGXT01;g__JAGGXT01;s__JAGGXT01 sp021162905	76.1	0.021	d__Archaea;p__Asgardarchaeota;c__;o__;f__;g__;s__	taxonomic classification defined by topology and ANI	N/A	N/A	70.43	11	0.67987	N/A
Candidatus_Odinarchaeota_archaeon_strain_J65_bin.29	d__Archaea;p__Asgardarchaeota;c__Odinarchaeia;o__Odinarchaeales;f__Odinarchaeaceae;g__Odinarchaeum;s__Odinarchaeum sp016839265	GCA_016839265.1	95	d__Archaea;p__Asgardarchaeota;c__Odinarchaeia;o__Odinarchaeales;f__Odinarchaeaceae;g__Odinarchaeum;s__Odinarchaeum sp016839265	100	1	GCA_016839265.1	95	d__Archaea;p__Asgardarchaeota;c__Odinarchaeia;o__Odinarchaeales;f__Odinarchaeaceae;g__Odinarchaeum;s__Odinarchaeum sp016839265	100	1	d__Archaea;p__Asgardarchaeota;c__Odinarchaeia;o__Odinarchaeales;f__Odinarchaeaceae;g__Odinarchaeum;s__	taxonomic classification defined by topology and ANI	topological placement and ANI have congruent species assignments	GCA_001940665.1, s__Odinarchaeum yellowstonii, 95.0, 81.19, 0.812	97.49	11	N/A	N/A
Candidatus_Sifarchaeotum_sp._strain_CR_Bin_190	d__Archaea;p__Asgardarchaeota;c__Sifarchaeia;o__Sifarchaeales;f__Sifarchaeaceae;g__Sifarchaeum;s__Sifarchaeum subterraneus	GCA_016292335.1	95	d__Archaea;p__Asgardarchaeota;c__Sifarchaeia;o__Sifarchaeales;f__Sifarchaeaceae;g__Sifarchaeum;s__Sifarchaeum subterraneus	99.49	0.679	GCA_016292335.1	95	d__Archaea;p__Asgardarchaeota;c__Sifarchaeia;o__Sifarchaeales;f__Sifarchaeaceae;g__Sifarchaeum;s__Sifarchaeum subterraneus	99.49	0.679	d__Archaea;p__Asgardarchaeota;c__Sifarchaeia;o__;f__;g__;s__	taxonomic classification defined by topology and ANI	topological placement and ANI have congruent species assignments	N/A	63.7	11	N/A	N/A
Candidatus_Sifarchaeotum_subterraneus_strain_CR_Bin_142	d__Archaea;p__Asgardarchaeota;c__Sifarchaeia;o__Sifarchaeales;f__Sifarchaeaceae;g__Sifarchaeum;s__Sifarchaeum subterraneus	GCA_016292335.1	95	d__Archaea;p__Asgardarchaeota;c__Sifarchaeia;o__Sifarchaeales;f__Sifarchaeaceae;g__Sifarchaeum;s__Sifarchaeum subterraneus	100	0.985	GCA_016292335.1	95	d__Archaea;p__Asgardarchaeota;c__Sifarchaeia;o__Sifarchaeales;f__Sifarchaeaceae;g__Sifarchaeum;s__Sifarchaeum subterraneus	100	0.985	d__Archaea;p__Asgardarchaeota;c__Sifarchaeia;o__;f__;g__;s__	taxonomic classification defined by topology and ANI	topological placement and ANI have congruent species assignments	N/A	85.44	11	N/A	N/A
Candidatus_Thorarchaeota_archaeon_AB_25	d__Archaea;p__Asgardarchaeota;c__Thorarchaeia;o__Thorarchaeales;f__Thorarchaeaceae;g__SMTZ1-45;s__SMTZ1-45 sp001940705	GCA_001940705.1	95	d__Archaea;p__Asgardarchaeota;c__Thorarchaeia;o__Thorarchaeales;f__Thorarchaeaceae;g__SMTZ1-45;s__SMTZ1-45 sp001940705	100	0.99	GCA_001940705.1	95	d__Archaea;p__Asgardarchaeota;c__Thorarchaeia;o__Thorarchaeales;f__Thorarchaeaceae;g__SMTZ1-45;s__SMTZ1-45 sp001940705	100	0.99	d__Archaea;p__Asgardarchaeota;c__Thorarchaeia;o__Thorarchaeales;f__Thorarchaeaceae;g__SMTZ1-45;s__	taxonomic classification defined by topology and ANI	topological placement and ANI have congruent species assignments	GCA_019894665.1, s__SMTZ1-45 sp019894665, 95.0, 81.95, 0.59; GCA_002825515.1, s__SMTZ1-45 sp002825515, 95.0, 78.89, 0.379; GCA_019057595.1, s__SMTZ1-45 sp019057595, 95.0, 78.67, 0.406; GCA_004376265.1, s__SMTZ1-45 sp004376265, 95.0, 78.35, 0.248; GCA_001563335.1, s__SMTZ1-45 sp001563335, 95.0, 78.33, 0.439; GCA_016840855.1, s__SMTZ1-45 sp016840855, 95.0, 78.13, 0.33; GCA_016840685.1, s__SMTZ1-45 …	81.95	11	N/A	N/A
Candidatus_Thorarchaeota_archaeon_FW25	d__Archaea;p__Asgardarchaeota;c__Thorarchaeia;o__Thorarchaeales;f__Thorarchaeaceae;g__B65-G9;s__B65-G9 sp021498125	GCA_021498125.1	95	d__Archaea;p__Asgardarchaeota;c__Thorarchaeia;o__Thorarchaeales;f__Thorarchaeaceae;g__B65-G9;s__B65-G9 sp021498125	100	1	GCA_021498125.1	95	d__Archaea;p__Asgardarchaeota;c__Thorarchaeia;o__Thorarchaeales;f__Thorarchaeaceae;g__B65-G9;s__B65-G9 sp021498125	100	1	d__Archaea;p__Asgardarchaeota;c__Thorarchaeia;o__Thorarchaeales;f__Thorarchaeaceae;g__B65-G9;s__	taxonomic classification defined by topology and ANI	topological placement and ANI have congruent species assignments	GCA_003662765.1, s__B65-G9 sp003662765, 95.0, 76.65, 0.082	90.5	11	N/A	N/A
Candidatus_Thorarchaeota_archaeon_MP11T_1	d__Archaea;p__Asgardarchaeota;c__Thorarchaeia;o__Thorarchaeales;f__Thorarchaeaceae;g__SMTZ1-45;s__SMTZ1-45 sp002825515	GCA_002825515.1	95	d__Archaea;p__Asgardarchaeota;c__Thorarchaeia;o__Thorarchaeales;f__Thorarchaeaceae;g__SMTZ1-45;s__SMTZ1-45 sp002825515	100	0.99	GCA_002825515.1	95	d__Archaea;p__Asgardarchaeota;c__Thorarchaeia;o__Thorarchaeales;f__Thorarchaeaceae;g__SMTZ1-45;s__SMTZ1-45 sp002825515	100	0.99	d__Archaea;p__Asgardarchaeota;c__Thorarchaeia;o__Thorarchaeales;f__Thorarchaeaceae;g__SMTZ1-45;s__	taxonomic classification defined by topology and ANI	topological placement and ANI have congruent species assignments	GCA_016839345.1, s__SMTZ1-45 sp016839345, 95.0, 85.58, 0.253; GCA_001563335.1, s__SMTZ1-45 sp001563335, 95.0, 84.24, 0.622; GCA_016840855.1, s__SMTZ1-45 sp016840855, 95.0, 79.89, 0.427; GCA_016840965.1, s__SMTZ1-45 sp016840965, 95.0, 79.27, 0.399; GCA_001940705.1, s__SMTZ1-45 sp001940705, 95.0, 78.9, 0.377; GCA_019894665.1, s__SMTZ1-45 sp019894665, 95.0, 78.25, 0.329; GCA_016840685.1, s__SMTZ1-45…	78.84	11	N/A	N/A
Candidatus_Thorarchaeota_archaeon_MP8T_1	d__Archaea;p__Asgardarchaeota;c__Thorarchaeia;o__Thorarchaeales;f__Thorarchaeaceae;g__MP8T-1;s__MP8T-1 sp002825465	GCA_002825465.1	95	d__Archaea;p__Asgardarchaeota;c__Thorarchaeia;o__Thorarchaeales;f__Thorarchaeaceae;g__MP8T-1;s__MP8T-1 sp002825465	100	0.994	GCA_002825465.1	95	d__Archaea;p__Asgardarchaeota;c__Thorarchaeia;o__Thorarchaeales;f__Thorarchaeaceae;g__MP8T-1;s__MP8T-1 sp002825465	100	0.994	d__Archaea;p__Asgardarchaeota;c__Thorarchaeia;o__Thorarchaeales;f__Thorarchaeaceae;g__MP8T-1;s__	taxonomic classification defined by topology and ANI	topological placement and ANI have congruent species assignments	GCA_016839275.1, s__MP8T-1 sp016839275, 95.0, 81.81, 0.24; GCA_004524565.1, s__MP8T-1 sp004524565, 95.0, 78.14, 0.28; GCA_016840385.1, s__MP8T-1 sp016840385, 95.0, 77.96, 0.249; GCA_018238825.1, s__MP8T-1 sp018238825, 95.0, 77.42, 0.234; GCA_018238205.1, s__MP8T-1 sp018238205, 95.0, 77.26, 0.231; GCA_003345545.1, s__MP8T-1 sp003345545, 95.0, 77.15, 0.114; GCA_016933575.1, s__MP8T-1 sp016933575, 9…	71.36	11	N/A	N/A
Candidatus_Thorarchaeota_archaeon_MP9T_1	d__Archaea;p__Asgardarchaeota;c__Thorarchaeia;o__Thorarchaeales;f__Thorarchaeaceae;g__MP8T-1;s__MP8T-1 sp002825465	GCA_002825465.1	95	d__Archaea;p__Asgardarchaeota;c__Thorarchaeia;o__Thorarchaeales;f__Thorarchaeaceae;g__MP8T-1;s__MP8T-1 sp002825465	99.16	0.631	GCA_002825465.1	95	d__Archaea;p__Asgardarchaeota;c__Thorarchaeia;o__Thorarchaeales;f__Thorarchaeaceae;g__MP8T-1;s__MP8T-1 sp002825465	99.16	0.631	d__Archaea;p__Asgardarchaeota;c__Thorarchaeia;o__Thorarchaeales;f__Thorarchaeaceae;g__MP8T-1;s__	taxonomic classification defined by topology and ANI	topological placement and ANI have congruent species assignments	GCA_016839275.1, s__MP8T-1 sp016839275, 95.0, 82.65, 0.344; GCA_004524565.1, s__MP8T-1 sp004524565, 95.0, 77.83, 0.275; GCA_016840385.1, s__MP8T-1 sp016840385, 95.0, 77.75, 0.215; GCA_018238825.1, s__MP8T-1 sp018238825, 95.0, 77.13, 0.233; GCA_018238205.1, s__MP8T-1 sp018238205, 95.0, 77.09, 0.215; GCA_016933575.1, s__MP8T-1 sp016933575, 95.0, 76.9, 0.109; GCA_003345545.1, s__MP8T-1 sp003345545, …	78.08	11	N/A	N/A
Candidatus_Thorarchaeota_archaeon_RS_13_2	d__Archaea;p__Asgardarchaeota;c__Thorarchaeia;o__Thorarchaeales;f__Thorarchaeaceae;g__MP8T-1;s__	N/A	N/A	N/A	N/A	N/A	N/A	N/A	N/A	N/A	N/A	d__Archaea;p__Asgardarchaeota;c__Thorarchaeia;o__Thorarchaeales;f__Thorarchaeaceae;g__MP8T-1;s__	taxonomic classification defined by topology and ANI	N/A	GCA_018238205.1, s__MP8T-1 sp018238205, 95.0, 91.53, 0.862; GCA_018238825.1, s__MP8T-1 sp018238825, 95.0, 89.67, 0.743; GCA_016840385.1, s__MP8T-1 sp016840385, 95.0, 79.79, 0.515; GCA_004524565.1, s__MP8T-1 sp004524565, 95.0, 78.6, 0.377; GCA_003345545.1, s__MP8T-1 sp003345545, 95.0, 78.45, 0.049; GCA_002825465.1, s__MP8T-1 sp002825465, 95.0, 77.14, 0.19; GCA_016933575.1, s__MP8T-1 sp016933575, 9…	48.34	11	0.99044	Genome not assigned to closest species as it falls outside its pre-defined ANI radius
Candidatus_Thorarchaeota_archaeon_RS_5_8	d__Archaea;p__Asgardarchaeota;c__Thorarchaeia;o__Thorarchaeales;f__Thorarchaeaceae;g__MP5-2226;s__	N/A	N/A	N/A	N/A	N/A	GCA_016841005.1	95	d__Archaea;p__Asgardarchaeota;c__Thorarchaeia;o__Thorarchaeales;f__Thorarchaeaceae;g__MP5-2226;s__MP5-2226 sp016841005	77.33	0.202	d__Archaea;p__Asgardarchaeota;c__Thorarchaeia;o__Thorarchaeales;f__Thorarchaeaceae;g__MP5-2226;s__	taxonomic classification defined by topology and ANI	N/A	GCA_016840825.1, s__MP5-2226 sp016840825, 95.0, 75.66, 0.085; GCA_024275415.1, s__MP5-2226 sp024275415, 95.0, 75.65, 0.033	47.58	11	0.94597	N/A
Candidatus_Thorarchaeota_archaeon_RS_7_16	d__Archaea;p__Asgardarchaeota;c__Thorarchaeia;o__Thorarchaeales;f__Thorarchaeaceae;g__MP5-2226;s__	N/A	N/A	N/A	N/A	N/A	GCA_016841005.1	95	d__Archaea;p__Asgardarchaeota;c__Thorarchaeia;o__Thorarchaeales;f__Thorarchaeaceae;g__MP5-2226;s__MP5-2226 sp016841005	77.49	0.22	d__Archaea;p__Asgardarchaeota;c__Thorarchaeia;o__Thorarchaeales;f__Thorarchaeaceae;g__MP5-2226;s__	taxonomic classification defined by topology and ANI	N/A	GCA_016840825.1, s__MP5-2226 sp016840825, 95.0, 76.13, 0.085; GCA_024275415.1, s__MP5-2226 sp024275415, 95.0, 75.98, 0.046	55.36	11	0.9356	N/A
Candidatus_Thorarchaeota_archaeon_SMTZ1-45	d__Archaea;p__Asgardarchaeota;c__Thorarchaeia;o__Thorarchaeales;f__Thorarchaeaceae;g__SMTZ1-45;s__SMTZ1-45 sp001563335	GCA_001563335.1	95	d__Archaea;p__Asgardarchaeota;c__Thorarchaeia;o__Thorarchaeales;f__Thorarchaeaceae;g__SMTZ1-45;s__SMTZ1-45 sp001563335	100	0.996	GCA_001563335.1	95	d__Archaea;p__Asgardarchaeota;c__Thorarchaeia;o__Thorarchaeales;f__Thorarchaeaceae;g__SMTZ1-45;s__SMTZ1-45 sp001563335	100	0.996	d__Archaea;p__Asgardarchaeota;c__Thorarchaeia;o__Thorarchaeales;f__Thorarchaeaceae;g__SMTZ1-45;s__	taxonomic classification defined by topology and ANI	topological placement and ANI have congruent species assignments	GCA_002825515.1, s__SMTZ1-45 sp002825515, 95.0, 84.24, 0.622; GCA_016840855.1, s__SMTZ1-45 sp016840855, 95.0, 79.2, 0.483; GCA_016840965.1, s__SMTZ1-45 sp016840965, 95.0, 78.69, 0.484; GCA_001940705.1, s__SMTZ1-45 sp001940705, 95.0, 78.33, 0.439; GCA_016840685.1, s__SMTZ1-45 sp016840685, 95.0, 78.3, 0.354; GCA_019894665.1, s__SMTZ1-45 sp019894665, 95.0, 78.07, 0.375; GCA_011364905.1, s__SMTZ1-45 …	69.23	11	N/A	N/A
Candidatus_Thorarchaeota_archaeon_SMTZ1-83	d__Archaea;p__Asgardarchaeota;c__Thorarchaeia;o__Thorarchaeales;f__Thorarchaeaceae;g__SMTZ1-83;s__SMTZ1-83 sp001563325	GCA_001563325.1	95	d__Archaea;p__Asgardarchaeota;c__Thorarchaeia;o__Thorarchaeales;f__Thorarchaeaceae;g__SMTZ1-83;s__SMTZ1-83 sp001563325	100	0.984	GCA_001563325.1	95	d__Archaea;p__Asgardarchaeota;c__Thorarchaeia;o__Thorarchaeales;f__Thorarchaeaceae;g__SMTZ1-83;s__SMTZ1-83 sp001563325	100	0.984	d__Archaea;p__Asgardarchaeota;c__Thorarchaeia;o__Thorarchaeales;f__Thorarchaeaceae;g__SMTZ1-83;s__	taxonomic classification defined by topology and ANI	topological placement and ANI have congruent species assignments	GCA_020355105.1, s__SMTZ1-83 sp020355105, 95.0, 83.42, 0.576; GCA_016839605.1, s__SMTZ1-83 sp016839605, 95.0, 79.14, 0.157; GCA_011365025.1, s__SMTZ1-83 sp011365025, 95.0, 77.06, 0.05; GCA_011364985.1, s__SMTZ1-83 sp011364985, 95.0, 76.34, 0.03	85.94	11	N/A	N/A
Candidatus_Thorarchaeota_archaeon_bin27	d__Archaea;p__Asgardarchaeota;c__Thorarchaeia;o__Thorarchaeales;f__Thorarchaeaceae;g__JAJRWI01;s__JAJRWI01 sp020348985	GCA_020348985.1	95	d__Archaea;p__Asgardarchaeota;c__Thorarchaeia;o__Thorarchaeales;f__Thorarchaeaceae;g__JAJRWI01;s__JAJRWI01 sp020348985	100	1	GCA_020348985.1	95	d__Archaea;p__Asgardarchaeota;c__Thorarchaeia;o__Thorarchaeales;f__Thorarchaeaceae;g__JAJRWI01;s__JAJRWI01 sp020348985	100	1	d__Archaea;p__Asgardarchaeota;c__Thorarchaeia;o__Thorarchaeales;f__Thorarchaeaceae;g__JAJRWI01;s__	taxonomic classification defined by topology and ANI	topological placement and ANI have congruent species assignments	GCA_024276825.1, s__JAJRWI01 sp024276825, 95.0, 75.67, 0.02	76.36	11	N/A	N/A
Candidatus_Thorarchaeota_archaeon_bin66	d__Archaea;p__Asgardarchaeota;c__Thorarchaeia;o__Thorarchaeales;f__Thorarchaeaceae;g__SMTZ1-45;s__SMTZ1-45 sp019894665	GCA_019894665.1	95	d__Archaea;p__Asgardarchaeota;c__Thorarchaeia;o__Thorarchaeales;f__Thorarchaeaceae;g__SMTZ1-45;s__SMTZ1-45 sp019894665	100	0.989	GCA_019894665.1	95	d__Archaea;p__Asgardarchaeota;c__Thorarchaeia;o__Thorarchaeales;f__Thorarchaeaceae;g__SMTZ1-45;s__SMTZ1-45 sp019894665	100	0.989	d__Archaea;p__Asgardarchaeota;c__Thorarchaeia;o__Thorarchaeales;f__Thorarchaeaceae;g__SMTZ1-45;s__	taxonomic classification defined by topology and ANI	topological placement and ANI have congruent species assignments	GCA_001940705.1, s__SMTZ1-45 sp001940705, 95.0, 81.95, 0.59; GCA_004376265.1, s__SMTZ1-45 sp004376265, 95.0, 78.65, 0.284; GCA_019057595.1, s__SMTZ1-45 sp019057595, 95.0, 78.35, 0.336; GCA_002825515.1, s__SMTZ1-45 sp002825515, 95.0, 78.25, 0.329; GCA_001563335.1, s__SMTZ1-45 sp001563335, 95.0, 78.07, 0.375; GCA_016840965.1, s__SMTZ1-45 sp016840965, 95.0, 77.98, 0.27; GCA_016840855.1, s__SMTZ1-45 …	85.26	11	N/A	N/A
Candidatus_Thorarchaeota_archaeon_bin8	d__Archaea;p__Asgardarchaeota;c__Thorarchaeia;o__Thorarchaeales;f__Thorarchaeaceae;g__SMTZ1-83;s__SMTZ1-83 sp020355105	GCA_020355105.1	95	d__Archaea;p__Asgardarchaeota;c__Thorarchaeia;o__Thorarchaeales;f__Thorarchaeaceae;g__SMTZ1-83;s__SMTZ1-83 sp020355105	100	1	GCA_020355105.1	95	d__Archaea;p__Asgardarchaeota;c__Thorarchaeia;o__Thorarchaeales;f__Thorarchaeaceae;g__SMTZ1-83;s__SMTZ1-83 sp020355105	100	1	d__Archaea;p__Asgardarchaeota;c__Thorarchaeia;o__Thorarchaeales;f__Thorarchaeaceae;g__SMTZ1-83;s__	taxonomic classification defined by topology and ANI	topological placement and ANI have congruent species assignments	GCA_001563325.1, s__SMTZ1-83 sp001563325, 95.0, 83.42, 0.576; GCA_016839605.1, s__SMTZ1-83 sp016839605, 95.0, 77.0, 0.088; GCA_011364985.1, s__SMTZ1-83 sp011364985, 95.0, 76.13, 0.03; GCA_011365025.1, s__SMTZ1-83 sp011365025, 95.0, 76.09, 0.034	68.64	11	N/A	N/A
Candidatus_Thorarchaeota_archaeon_strain_AMARA_2	d__Archaea;p__Asgardarchaeota;c__Thorarchaeia;o__Thorarchaeales;f__Thorarchaeaceae;g__MP8T-1;s__MP8T-1 sp004524595	GCA_004524595.1	95	d__Archaea;p__Asgardarchaeota;c__Thorarchaeia;o__Thorarchaeales;f__Thorarchaeaceae;g__MP8T-1;s__MP8T-1 sp004524595	100	0.991	GCA_004524595.1	95	d__Archaea;p__Asgardarchaeota;c__Thorarchaeia;o__Thorarchaeales;f__Thorarchaeaceae;g__MP8T-1;s__MP8T-1 sp004524595	100	0.991	d__Archaea;p__Asgardarchaeota;c__Thorarchaeia;o__Thorarchaeales;f__Thorarchaeaceae;g__MP8T-1;s__	taxonomic classification defined by topology and ANI	topological placement and ANI have congruent species assignments	GCA_016839245.1, s__MP8T-1 sp016839245, 95.0, 77.99, 0.345; GCA_016933575.1, s__MP8T-1 sp016933575, 95.0, 77.27, 0.167; GCA_004524565.1, s__MP8T-1 sp004524565, 95.0, 76.99, 0.142; GCA_002825465.1, s__MP8T-1 sp002825465, 95.0, 76.7, 0.134; GCA_016839275.1, s__MP8T-1 sp016839275, 95.0, 76.61, 0.143; GCA_018238825.1, s__MP8T-1 sp018238825, 95.0, 76.49, 0.155; GCA_016840385.1, s__MP8T-1 sp016840385, …	86.25	11	N/A	N/A
Candidatus_Thorarchaeota_archaeon_strain_AMARA_8	d__Archaea;p__Asgardarchaeota;c__Thorarchaeia;o__Thorarchaeales;f__Thorarchaeaceae;g__MP8T-1;s__MP8T-1 sp004524565	GCA_004524565.1	95	d__Archaea;p__Asgardarchaeota;c__Thorarchaeia;o__Thorarchaeales;f__Thorarchaeaceae;g__MP8T-1;s__MP8T-1 sp004524565	100	0.984	GCA_004524565.1	95	d__Archaea;p__Asgardarchaeota;c__Thorarchaeia;o__Thorarchaeales;f__Thorarchaeaceae;g__MP8T-1;s__MP8T-1 sp004524565	100	0.984	d__Archaea;p__Asgardarchaeota;c__Thorarchaeia;o__Thorarchaeales;f__Thorarchaeaceae;g__MP8T-1;s__	taxonomic classification defined by topology and ANI	topological placement and ANI have congruent species assignments	GCA_016840385.1, s__MP8T-1 sp016840385, 95.0, 81.02, 0.542; GCA_018238825.1, s__MP8T-1 sp018238825, 95.0, 78.94, 0.412; GCA_018238205.1, s__MP8T-1 sp018238205, 95.0, 78.87, 0.408; GCA_002825465.1, s__MP8T-1 sp002825465, 95.0, 78.16, 0.279; GCA_016933575.1, s__MP8T-1 sp016933575, 95.0, 77.06, 0.124; GCA_004524595.1, s__MP8T-1 sp004524595, 95.0, 76.97, 0.143; GCA_016839275.1, s__MP8T-1 sp016839275,…	85.82	11	N/A	N/A
Candidatus_Thorarchaeota_archaeon_strain_B29_G2	d__Archaea;p__Asgardarchaeota;c__Thorarchaeia;o__Thorarchaeales;f__Thorarchaeaceae;g__FT1-004;s__	N/A	N/A	N/A	N/A	N/A	GCA_016839445.1	95	d__Archaea;p__Asgardarchaeota;c__Thorarchaeia;o__Thorarchaeales;f__Thorarchaeaceae;g__FT1-004;s__FT1-004 sp016839445	76.62	0.078	d__Archaea;p__Asgardarchaeota;c__Thorarchaeia;o__Thorarchaeales;f__Thorarchaeaceae;g__;s__	taxonomic classification defined by topology and ANI	N/A	N/A	73.43	11	0.91557	N/A
Candidatus_Thorarchaeota_archaeon_strain_B41_G1	d__Archaea;p__Asgardarchaeota;c__Thorarchaeia;o__Thorarchaeales;f__Thorarchaeaceae;g__B65-G9;s__B65-G9 sp003662765	GCA_003662765.1	95	d__Archaea;p__Asgardarchaeota;c__Thorarchaeia;o__Thorarchaeales;f__Thorarchaeaceae;g__B65-G9;s__B65-G9 sp003662765	98.88	0.734	GCA_003662765.1	95	d__Archaea;p__Asgardarchaeota;c__Thorarchaeia;o__Thorarchaeales;f__Thorarchaeaceae;g__B65-G9;s__B65-G9 sp003662765	98.88	0.734	d__Archaea;p__Asgardarchaeota;c__Thorarchaeia;o__Thorarchaeales;f__Thorarchaeaceae;g__B65-G9;s__	taxonomic classification defined by topology and ANI	topological placement and ANI have congruent species assignments	GCA_021498125.1, s__B65-G9 sp021498125, 95.0, 76.75, 0.09	75.48	11	N/A	N/A
Candidatus_Thorarchaeota_archaeon_strain_B59_G1	d__Archaea;p__Asgardarchaeota;c__Thorarchaeia;o__Thorarchaeales;f__Thorarchaeaceae;g__FT1-004;s__	N/A	N/A	N/A	N/A	N/A	GCA_016839445.1	95	d__Archaea;p__Asgardarchaeota;c__Thorarchaeia;o__Thorarchaeales;f__Thorarchaeaceae;g__FT1-004;s__FT1-004 sp016839445	76.08	0.076	d__Archaea;p__Asgardarchaeota;c__Thorarchaeia;o__Thorarchaeales;f__Thorarchaeaceae;g__;s__	taxonomic classification defined by topology and ANI	N/A	N/A	86.47	11	0.91419	N/A
Candidatus_Thorarchaeota_archaeon_strain_B65_G9	d__Archaea;p__Asgardarchaeota;c__Thorarchaeia;o__Thorarchaeales;f__Thorarchaeaceae;g__B65-G9;s__B65-G9 sp003662765	GCA_003662765.1	95	d__Archaea;p__Asgardarchaeota;c__Thorarchaeia;o__Thorarchaeales;f__Thorarchaeaceae;g__B65-G9;s__B65-G9 sp003662765	100	0.988	GCA_003662765.1	95	d__Archaea;p__Asgardarchaeota;c__Thorarchaeia;o__Thorarchaeales;f__Thorarchaeaceae;g__B65-G9;s__B65-G9 sp003662765	100	0.988	d__Archaea;p__Asgardarchaeota;c__Thorarchaeia;o__Thorarchaeales;f__Thorarchaeaceae;g__B65-G9;s__	taxonomic classification defined by topology and ANI	topological placement and ANI have congruent species assignments	GCA_021498125.1, s__B65-G9 sp021498125, 95.0, 76.65, 0.082	72.78	11	N/A	N/A
Candidatus_Thorarchaeota_archaeon_strain_BC	d__Archaea;p__Asgardarchaeota;c__Thorarchaeia;o__Thorarchaeales;f__Thorarchaeaceae;g__SHMX01;s__SHMX01 sp008080745	GCA_008080745.1	95	d__Archaea;p__Asgardarchaeota;c__Thorarchaeia;o__Thorarchaeales;f__Thorarchaeaceae;g__SHMX01;s__SHMX01 sp008080745	100	0.996	GCA_008080745.1	95	d__Archaea;p__Asgardarchaeota;c__Thorarchaeia;o__Thorarchaeales;f__Thorarchaeaceae;g__SHMX01;s__SHMX01 sp008080745	100	0.996	d__Archaea;p__Asgardarchaeota;c__Thorarchaeia;o__Thorarchaeales;f__Thorarchaeaceae;g__SHMX01;s__	taxonomic classification defined by topology and ANI	topological placement and ANI have congruent species assignments	GCA_014728035.1, s__SHMX01 sp014728035, 95.0, 78.95, 0.383	89.64	11	N/A	N/A
Candidatus_Thorarchaeota_archaeon_strain_DZG_bin1.115	d__Archaea;p__Asgardarchaeota;c__Thorarchaeia;o__Thorarchaeales;f__Thorarchaeaceae;g__SMTZ1-45;s__SMTZ1-45 sp011364905	GCA_011364905.1	95	d__Archaea;p__Asgardarchaeota;c__Thorarchaeia;o__Thorarchaeales;f__Thorarchaeaceae;g__SMTZ1-45;s__SMTZ1-45 sp011364905	100	0.988	GCA_011364905.1	95	d__Archaea;p__Asgardarchaeota;c__Thorarchaeia;o__Thorarchaeales;f__Thorarchaeaceae;g__SMTZ1-45;s__SMTZ1-45 sp011364905	100	0.988	d__Archaea;p__Asgardarchaeota;c__Thorarchaeia;o__Thorarchaeales;f__Thorarchaeaceae;g__SMTZ1-45;s__	taxonomic classification defined by topology and ANI	topological placement and ANI have congruent species assignments	GCA_002825515.1, s__SMTZ1-45 sp002825515, 95.0, 77.74, 0.234; GCA_016840685.1, s__SMTZ1-45 sp016840685, 95.0, 77.69, 0.231; GCA_001563335.1, s__SMTZ1-45 sp001563335, 95.0, 77.65, 0.272; GCA_001940705.1, s__SMTZ1-45 sp001940705, 95.0, 77.47, 0.285; GCA_016840855.1, s__SMTZ1-45 sp016840855, 95.0, 77.4, 0.224; GCA_019057595.1, s__SMTZ1-45 sp019057595, 95.0, 77.22, 0.162; GCA_019894665.1, s__SMTZ1-45…	61.78	11	N/A	N/A
Candidatus_Thorarchaeota_archaeon_strain_E44_bin77	d__Archaea;p__Asgardarchaeota;c__Thorarchaeia;o__Thorarchaeales;f__Thorarchaeaceae;g__SMTZ1-45;s__SMTZ1-45 sp004376265	GCA_004376265.1	95	d__Archaea;p__Asgardarchaeota;c__Thorarchaeia;o__Thorarchaeales;f__Thorarchaeaceae;g__SMTZ1-45;s__SMTZ1-45 sp004376265	100	0.988	GCA_004376265.1	95	d__Archaea;p__Asgardarchaeota;c__Thorarchaeia;o__Thorarchaeales;f__Thorarchaeaceae;g__SMTZ1-45;s__SMTZ1-45 sp004376265	100	0.988	d__Archaea;p__Asgardarchaeota;c__Thorarchaeia;o__Thorarchaeales;f__Thorarchaeaceae;g__SMTZ1-45;s__	taxonomic classification defined by topology and ANI	topological placement and ANI have congruent species assignments	GCA_019057595.1, s__SMTZ1-45 sp019057595, 95.0, 79.98, 0.572; GCA_019894665.1, s__SMTZ1-45 sp019894665, 95.0, 78.65, 0.284; GCA_016839345.1, s__SMTZ1-45 sp016839345, 95.0, 78.62, 0.35; GCA_001940705.1, s__SMTZ1-45 sp001940705, 95.0, 78.35, 0.248; GCA_002825515.1, s__SMTZ1-45 sp002825515, 95.0, 77.34, 0.199; GCA_001563335.1, s__SMTZ1-45 sp001563335, 95.0, 76.71, 0.164; GCA_016840855.1, s__SMTZ1-45…	86.88	11	N/A	N/A
Candidatus_Thorarchaeota_archaeon_strain_FT1_002	d__Archaea;p__Asgardarchaeota;c__Thorarchaeia;o__Thorarchaeales;f__Thorarchaeaceae;g__SMTZ1-45;s__SMTZ1-45 sp016840685	GCA_016840685.1	95	d__Archaea;p__Asgardarchaeota;c__Thorarchaeia;o__Thorarchaeales;f__Thorarchaeaceae;g__SMTZ1-45;s__SMTZ1-45 sp016840685	95.58	0.765	GCA_016840685.1	95	d__Archaea;p__Asgardarchaeota;c__Thorarchaeia;o__Thorarchaeales;f__Thorarchaeaceae;g__SMTZ1-45;s__SMTZ1-45 sp016840685	95.58	0.765	d__Archaea;p__Asgardarchaeota;c__Thorarchaeia;o__Thorarchaeales;f__Thorarchaeaceae;g__SMTZ1-45;s__	taxonomic classification defined by topology and ANI	topological placement and ANI have congruent species assignments	GCA_016840855.1, s__SMTZ1-45 sp016840855, 95.0, 78.36, 0.277; GCA_001563335.1, s__SMTZ1-45 sp001563335, 95.0, 78.06, 0.344; GCA_016840965.1, s__SMTZ1-45 sp016840965, 95.0, 77.94, 0.288; GCA_001940705.1, s__SMTZ1-45 sp001940705, 95.0, 77.94, 0.348; GCA_002825515.1, s__SMTZ1-45 sp002825515, 95.0, 77.87, 0.271; GCA_019894665.1, s__SMTZ1-45 sp019894665, 95.0, 77.51, 0.286; GCA_011364905.1, s__SMTZ1-4…	79.63	11	N/A	N/A
Candidatus_Thorarchaeota_archaeon_strain_FT1_004	d__Archaea;p__Asgardarchaeota;c__Thorarchaeia;o__Thorarchaeales;f__Thorarchaeaceae;g__FT1-004;s__FT1-004 sp016839445	GCA_016839445.1	95	d__Archaea;p__Asgardarchaeota;c__Thorarchaeia;o__Thorarchaeales;f__Thorarchaeaceae;g__FT1-004;s__FT1-004 sp016839445	100	0.995	GCA_016839445.1	95	d__Archaea;p__Asgardarchaeota;c__Thorarchaeia;o__Thorarchaeales;f__Thorarchaeaceae;g__FT1-004;s__FT1-004 sp016839445	100	0.995	d__Archaea;p__Asgardarchaeota;c__Thorarchaeia;o__Thorarchaeales;f__Thorarchaeaceae;g__;s__	taxonomic classification defined by topology and ANI	topological placement and ANI have congruent species assignments	N/A	79	11	N/A	N/A
Candidatus_Thorarchaeota_archaeon_strain_FT2_038	d__Archaea;p__Asgardarchaeota;c__Thorarchaeia;o__Thorarchaeales;f__Thorarchaeaceae;g__SMTZ1-45;s__SMTZ1-45 sp016839345	GCA_016839345.1	95	d__Archaea;p__Asgardarchaeota;c__Thorarchaeia;o__Thorarchaeales;f__Thorarchaeaceae;g__SMTZ1-45;s__SMTZ1-45 sp016839345	100	0.989	GCA_016839345.1	95	d__Archaea;p__Asgardarchaeota;c__Thorarchaeia;o__Thorarchaeales;f__Thorarchaeaceae;g__SMTZ1-45;s__SMTZ1-45 sp016839345	100	0.989	d__Archaea;p__Asgardarchaeota;c__Thorarchaeia;o__Thorarchaeales;f__Thorarchaeaceae;g__SMTZ1-45;s__	taxonomic classification defined by topology and ANI	topological placement and ANI have congruent species assignments	GCA_002825515.1, s__SMTZ1-45 sp002825515, 95.0, 85.53, 0.254; GCA_019057595.1, s__SMTZ1-45 sp019057595, 95.0, 78.77, 0.454; GCA_004376265.1, s__SMTZ1-45 sp004376265, 95.0, 78.62, 0.351; GCA_001940705.1, s__SMTZ1-45 sp001940705, 95.0, 77.77, 0.278; GCA_001563335.1, s__SMTZ1-45 sp001563335, 95.0, 77.41, 0.224; GCA_019894665.1, s__SMTZ1-45 sp019894665, 95.0, 77.41, 0.2; GCA_016840855.1, s__SMTZ1-45 …	76.45	11	N/A	N/A
Candidatus_Thorarchaeota_archaeon_strain_FT5_021	d__Archaea;p__Asgardarchaeota;c__Thorarchaeia;o__Thorarchaeales;f__Thorarchaeaceae;g__MP8T-1;s__MP8T-1 sp016839275	GCA_016839275.1	95	d__Archaea;p__Asgardarchaeota;c__Thorarchaeia;o__Thorarchaeales;f__Thorarchaeaceae;g__MP8T-1;s__MP8T-1 sp016839275	100	0.989	GCA_016839275.1	95	d__Archaea;p__Asgardarchaeota;c__Thorarchaeia;o__Thorarchaeales;f__Thorarchaeaceae;g__MP8T-1;s__MP8T-1 sp016839275	100	0.989	d__Archaea;p__Asgardarchaeota;c__Thorarchaeia;o__Thorarchaeales;f__Thorarchaeaceae;g__MP8T-1;s__	taxonomic classification defined by topology and ANI	topological placement and ANI have congruent species assignments	GCA_002825465.1, s__MP8T-1 sp002825465, 95.0, 81.83, 0.24; GCA_003345545.1, s__MP8T-1 sp003345545, 95.0, 77.73, 0.278; GCA_016933575.1, s__MP8T-1 sp016933575, 95.0, 77.2, 0.169; GCA_004524565.1, s__MP8T-1 sp004524565, 95.0, 76.97, 0.111; GCA_016839245.1, s__MP8T-1 sp016839245, 95.0, 76.68, 0.13; GCA_004524595.1, s__MP8T-1 sp004524595, 95.0, 76.61, 0.143; GCA_016840385.1, s__MP8T-1 sp016840385, 95…	83.9	11	N/A	N/A
Candidatus_Thorarchaeota_archaeon_strain_FT5_026	d__Archaea;p__Asgardarchaeota;c__Thorarchaeia;o__Thorarchaeales;f__Thorarchaeaceae;g__MP8T-1;s__MP8T-1 sp016839245	GCA_016839245.1	95	d__Archaea;p__Asgardarchaeota;c__Thorarchaeia;o__Thorarchaeales;f__Thorarchaeaceae;g__MP8T-1;s__MP8T-1 sp016839245	100	0.992	GCA_016839245.1	95	d__Archaea;p__Asgardarchaeota;c__Thorarchaeia;o__Thorarchaeales;f__Thorarchaeaceae;g__MP8T-1;s__MP8T-1 sp016839245	100	0.992	d__Archaea;p__Asgardarchaeota;c__Thorarchaeia;o__Thorarchaeales;f__Thorarchaeaceae;g__MP8T-1;s__	taxonomic classification defined by topology and ANI	topological placement and ANI have congruent species assignments	GCA_004524595.1, s__MP8T-1 sp004524595, 95.0, 77.98, 0.346; GCA_003345545.1, s__MP8T-1 sp003345545, 95.0, 76.77, 0.077; GCA_016839275.1, s__MP8T-1 sp016839275, 95.0, 76.68, 0.13; GCA_016933575.1, s__MP8T-1 sp016933575, 95.0, 76.66, 0.13; GCA_002825465.1, s__MP8T-1 sp002825465, 95.0, 76.65, 0.125; GCA_018238825.1, s__MP8T-1 sp018238825, 95.0, 76.51, 0.101; GCA_004524565.1, s__MP8T-1 sp004524565, 9…	86.32	11	N/A	N/A
Candidatus_Thorarchaeota_archaeon_strain_GLR93	d__Archaea;p__Asgardarchaeota;c__Thorarchaeia;o__Thorarchaeales;f__Thorarchaeaceae;g__WTCK01;s__WTCK01 sp013138615	GCA_013138615.1	95	d__Archaea;p__Asgardarchaeota;c__Thorarchaeia;o__Thorarchaeales;f__Thorarchaeaceae;g__WTCK01;s__WTCK01 sp013138615	100	0.988	GCA_013138615.1	95	d__Archaea;p__Asgardarchaeota;c__Thorarchaeia;o__Thorarchaeales;f__Thorarchaeaceae;g__WTCK01;s__WTCK01 sp013138615	100	0.988	d__Archaea;p__Asgardarchaeota;c__Thorarchaeia;o__Thorarchaeales;f__Thorarchaeaceae;g__WTCK01;s__	taxonomic classification defined by topology and ANI	topological placement and ANI have congruent species assignments	GCA_019057475.1, s__WTCK01 sp019057475, 95.0, 89.23, 0.958; GCA_018238375.1, s__WTCK01 sp018238375, 95.0, 87.8, 0.835; GCA_023134215.1, s__WTCK01 sp023134215, 95.0, 87.33, 0.722	57.16	11	N/A	N/A
Candidatus_Thorarchaeota_archaeon_strain_GSL_GB14_1	d__Archaea;p__Asgardarchaeota;c__Thorarchaeia;o__Thorarchaeales;f__Thorarchaeaceae;g__WJIL01;s__WJIL01 sp018335335	GCA_018335335.1	95	d__Archaea;p__Asgardarchaeota;c__Thorarchaeia;o__Thorarchaeales;f__Thorarchaeaceae;g__WJIL01;s__WJIL01 sp018335335	100	0.994	GCA_018335335.1	95	d__Archaea;p__Asgardarchaeota;c__Thorarchaeia;o__Thorarchaeales;f__Thorarchaeaceae;g__WJIL01;s__WJIL01 sp018335335	100	0.994	d__Archaea;p__Asgardarchaeota;c__Thorarchaeia;o__Thorarchaeales;f__Thorarchaeaceae;g__WJIL01;s__	taxonomic classification defined by topology and ANI	topological placement and ANI have congruent species assignments	GCA_014730275.1, s__WJIL01 sp014730275, 95.0, 88.34, 0.86	89.96	11	N/A	N/A
Candidatus_Thorarchaeota_archaeon_strain_HM1_B30_1	d__Archaea;p__Asgardarchaeota;c__Thorarchaeia;o__Thorarchaeales;f__Thorarchaeaceae;g__MP8T-1;s__MP8T-1 sp018238825	GCA_018238825.1	95	d__Archaea;p__Asgardarchaeota;c__Thorarchaeia;o__Thorarchaeales;f__Thorarchaeaceae;g__MP8T-1;s__MP8T-1 sp018238825	97.8	0.78	GCA_018238825.1	95	d__Archaea;p__Asgardarchaeota;c__Thorarchaeia;o__Thorarchaeales;f__Thorarchaeaceae;g__MP8T-1;s__MP8T-1 sp018238825	97.8	0.78	d__Archaea;p__Asgardarchaeota;c__Thorarchaeia;o__Thorarchaeales;f__Thorarchaeaceae;g__MP8T-1;s__	taxonomic classification defined by topology and ANI	topological placement and ANI have congruent species assignments	GCA_018238205.1, s__MP8T-1 sp018238205, 95.0, 92.48, 0.797; GCA_016840385.1, s__MP8T-1 sp016840385, 95.0, 80.42, 0.53; GCA_004524565.1, s__MP8T-1 sp004524565, 95.0, 78.85, 0.39; GCA_002825465.1, s__MP8T-1 sp002825465, 95.0, 77.51, 0.219; GCA_003345545.1, s__MP8T-1 sp003345545, 95.0, 76.72, 0.077; GCA_016933575.1, s__MP8T-1 sp016933575, 95.0, 76.59, 0.118; GCA_016839275.1, s__MP8T-1 sp016839275, 9…	86.54	11	N/A	N/A
Candidatus_Thorarchaeota_archaeon_strain_HM1_B8_5	d__Archaea;p__Asgardarchaeota;c__Thorarchaeia;o__Thorarchaeales;f__Thorarchaeaceae;g__MP8T-1;s__MP8T-1 sp018238825	GCA_018238825.1	95	d__Archaea;p__Asgardarchaeota;c__Thorarchaeia;o__Thorarchaeales;f__Thorarchaeaceae;g__MP8T-1;s__MP8T-1 sp018238825	97.58	0.74	GCA_018238825.1	95	d__Archaea;p__Asgardarchaeota;c__Thorarchaeia;o__Thorarchaeales;f__Thorarchaeaceae;g__MP8T-1;s__MP8T-1 sp018238825	97.58	0.74	d__Archaea;p__Asgardarchaeota;c__Thorarchaeia;o__Thorarchaeales;f__Thorarchaeaceae;g__MP8T-1;s__	taxonomic classification defined by topology and ANI	topological placement and ANI have congruent species assignments	GCA_018238205.1, s__MP8T-1 sp018238205, 95.0, 92.37, 0.801; GCA_016840385.1, s__MP8T-1 sp016840385, 95.0, 80.49, 0.522; GCA_004524565.1, s__MP8T-1 sp004524565, 95.0, 78.75, 0.381; GCA_002825465.1, s__MP8T-1 sp002825465, 95.0, 77.57, 0.22; GCA_003345545.1, s__MP8T-1 sp003345545, 95.0, 77.07, 0.072; GCA_016933575.1, s__MP8T-1 sp016933575, 95.0, 76.76, 0.12; GCA_016839275.1, s__MP8T-1 sp016839275, 9…	65.46	11	N/A	N/A
Candidatus_Thorarchaeota_archaeon_strain_HM3_B14	d__Archaea;p__Asgardarchaeota;c__Thorarchaeia;o__Thorarchaeales;f__Thorarchaeaceae;g__WTCK01;s__	N/A	N/A	N/A	N/A	N/A	GCA_013138615.1	95	d__Archaea;p__Asgardarchaeota;c__Thorarchaeia;o__Thorarchaeales;f__Thorarchaeaceae;g__WTCK01;s__WTCK01 sp013138615	92.66	0.589	d__Archaea;p__Asgardarchaeota;c__Thorarchaeia;o__Thorarchaeales;f__Thorarchaeaceae;g__WTCK01;s__	taxonomic classification defined by topology and ANI	N/A	GCA_019057475.1, s__WTCK01 sp019057475, 95.0, 90.72, 0.971; GCA_018238375.1, s__WTCK01 sp018238375, 95.0, 89.02, 0.838; GCA_023134215.1, s__WTCK01 sp023134215, 95.0, 88.33, 0.647	69.4	11	0.98538	Genome not assigned to closest species as it falls outside its pre-defined ANI radius
Candidatus_Thorarchaeota_archaeon_strain_HM4_26_B25	d__Archaea;p__Asgardarchaeota;c__Thorarchaeia;o__Thorarchaeales;f__Thorarchaeaceae;g__MP8T-1;s__MP8T-1 sp018238825	GCA_018238825.1	95	d__Archaea;p__Asgardarchaeota;c__Thorarchaeia;o__Thorarchaeales;f__Thorarchaeaceae;g__MP8T-1;s__MP8T-1 sp018238825	100	0.987	GCA_018238825.1	95	d__Archaea;p__Asgardarchaeota;c__Thorarchaeia;o__Thorarchaeales;f__Thorarchaeaceae;g__MP8T-1;s__MP8T-1 sp018238825	100	0.987	d__Archaea;p__Asgardarchaeota;c__Thorarchaeia;o__Thorarchaeales;f__Thorarchaeaceae;g__MP8T-1;s__	taxonomic classification defined by topology and ANI	topological placement and ANI have congruent species assignments	GCA_018238205.1, s__MP8T-1 sp018238205, 95.0, 92.38, 0.802; GCA_016840385.1, s__MP8T-1 sp016840385, 95.0, 80.56, 0.543; GCA_004524565.1, s__MP8T-1 sp004524565, 95.0, 78.92, 0.414; GCA_002825465.1, s__MP8T-1 sp002825465, 95.0, 77.42, 0.234; GCA_016933575.1, s__MP8T-1 sp016933575, 95.0, 76.74, 0.124; GCA_003345545.1, s__MP8T-1 sp003345545, 95.0, 76.64, 0.068; GCA_004524595.1, s__MP8T-1 sp004524595,…	91.65	11	N/A	N/A
Candidatus_Thorarchaeota_archaeon_strain_HM4_B10	d__Archaea;p__Asgardarchaeota;c__Thorarchaeia;o__Thorarchaeales;f__Thorarchaeaceae;g__WTCK01;s__WTCK01 sp018238375	GCA_018238375.1	95	d__Archaea;p__Asgardarchaeota;c__Thorarchaeia;o__Thorarchaeales;f__Thorarchaeaceae;g__WTCK01;s__WTCK01 sp018238375	98.65	0.852	GCA_018238375.1	95	d__Archaea;p__Asgardarchaeota;c__Thorarchaeia;o__Thorarchaeales;f__Thorarchaeaceae;g__WTCK01;s__WTCK01 sp018238375	98.65	0.852	d__Archaea;p__Asgardarchaeota;c__Thorarchaeia;o__Thorarchaeales;f__Thorarchaeaceae;g__WTCK01;s__	taxonomic classification defined by topology and ANI	topological placement and ANI have congruent species assignments	GCA_019057475.1, s__WTCK01 sp019057475, 95.0, 91.87, 0.837; GCA_023134215.1, s__WTCK01 sp023134215, 95.0, 89.17, 0.526; GCA_013138615.1, s__WTCK01 sp013138615, 95.0, 87.59, 0.525	65.88	11	N/A	N/A
Candidatus_Thorarchaeota_archaeon_strain_HM4_B14	d__Archaea;p__Asgardarchaeota;c__Thorarchaeia;o__Thorarchaeales;f__Thorarchaeaceae;g__MP8T-1;s__MP8T-1 sp018238825	GCA_018238825.1	95	d__Archaea;p__Asgardarchaeota;c__Thorarchaeia;o__Thorarchaeales;f__Thorarchaeaceae;g__MP8T-1;s__MP8T-1 sp018238825	97.42	0.865	GCA_018238825.1	95	d__Archaea;p__Asgardarchaeota;c__Thorarchaeia;o__Thorarchaeales;f__Thorarchaeaceae;g__MP8T-1;s__MP8T-1 sp018238825	97.42	0.865	d__Archaea;p__Asgardarchaeota;c__Thorarchaeia;o__Thorarchaeales;f__Thorarchaeaceae;g__MP8T-1;s__	taxonomic classification defined by topology and ANI	topological placement and ANI have congruent species assignments	GCA_018238205.1, s__MP8T-1 sp018238205, 95.0, 92.67, 0.892; GCA_016840385.1, s__MP8T-1 sp016840385, 95.0, 80.8, 0.627; GCA_004524565.1, s__MP8T-1 sp004524565, 95.0, 79.02, 0.506; GCA_002825465.1, s__MP8T-1 sp002825465, 95.0, 77.52, 0.276; GCA_003345545.1, s__MP8T-1 sp003345545, 95.0, 77.17, 0.086; GCA_016839245.1, s__MP8T-1 sp016839245, 95.0, 76.82, 0.105; GCA_016933575.1, s__MP8T-1 sp016933575, …	66.59	11	N/A	N/A
Candidatus_Thorarchaeota_archaeon_strain_HM4_B18	d__Archaea;p__Asgardarchaeota;c__Thorarchaeia;o__Thorarchaeales;f__Thorarchaeaceae;g__MP8T-1;s__MP8T-1 sp018238825	GCA_018238825.1	95	d__Archaea;p__Asgardarchaeota;c__Thorarchaeia;o__Thorarchaeales;f__Thorarchaeaceae;g__MP8T-1;s__MP8T-1 sp018238825	96.69	0.81	GCA_018238825.1	95	d__Archaea;p__Asgardarchaeota;c__Thorarchaeia;o__Thorarchaeales;f__Thorarchaeaceae;g__MP8T-1;s__MP8T-1 sp018238825	96.69	0.81	d__Archaea;p__Asgardarchaeota;c__Thorarchaeia;o__Thorarchaeales;f__Thorarchaeaceae;g__MP8T-1;s__	taxonomic classification defined by topology and ANI	topological placement and ANI have congruent species assignments	GCA_018238205.1, s__MP8T-1 sp018238205, 95.0, 92.53, 0.871; GCA_016840385.1, s__MP8T-1 sp016840385, 95.0, 80.64, 0.6; GCA_004524565.1, s__MP8T-1 sp004524565, 95.0, 79.1, 0.451; GCA_002825465.1, s__MP8T-1 sp002825465, 95.0, 77.4, 0.269; GCA_016933575.1, s__MP8T-1 sp016933575, 95.0, 76.62, 0.136; GCA_016839275.1, s__MP8T-1 sp016839275, 95.0, 76.62, 0.101; GCA_016839245.1, s__MP8T-1 sp016839245, 95.…	73.63	11	N/A	N/A
Candidatus_Thorarchaeota_archaeon_strain_HM4_B2_	d__Archaea;p__Asgardarchaeota;c__Thorarchaeia;o__Thorarchaeales;f__Thorarchaeaceae;g__MP8T-1;s__MP8T-1 sp018238825	GCA_018238825.1	95	d__Archaea;p__Asgardarchaeota;c__Thorarchaeia;o__Thorarchaeales;f__Thorarchaeaceae;g__MP8T-1;s__MP8T-1 sp018238825	99.33	0.91	GCA_018238825.1	95	d__Archaea;p__Asgardarchaeota;c__Thorarchaeia;o__Thorarchaeales;f__Thorarchaeaceae;g__MP8T-1;s__MP8T-1 sp018238825	99.33	0.91	d__Archaea;p__Asgardarchaeota;c__Thorarchaeia;o__Thorarchaeales;f__Thorarchaeaceae;g__MP8T-1;s__	taxonomic classification defined by topology and ANI	topological placement and ANI have congruent species assignments	GCA_018238205.1, s__MP8T-1 sp018238205, 95.0, 92.39, 0.875; GCA_016840385.1, s__MP8T-1 sp016840385, 95.0, 80.63, 0.59; GCA_004524565.1, s__MP8T-1 sp004524565, 95.0, 79.46, 0.441; GCA_002825465.1, s__MP8T-1 sp002825465, 95.0, 77.6, 0.269; GCA_016933575.1, s__MP8T-1 sp016933575, 95.0, 77.4, 0.117; GCA_004524595.1, s__MP8T-1 sp004524595, 95.0, 76.52, 0.17; GCA_016839245.1, s__MP8T-1 sp016839245, 95.…	68.69	11	N/A	N/A
Candidatus_Thorarchaeota_archaeon_strain_HM4_B40	d__Archaea;p__Asgardarchaeota;c__Thorarchaeia;o__Thorarchaeales;f__Thorarchaeaceae;g__WTCK01;s__WTCK01 sp018238375	GCA_018238375.1	95	d__Archaea;p__Asgardarchaeota;c__Thorarchaeia;o__Thorarchaeales;f__Thorarchaeaceae;g__WTCK01;s__WTCK01 sp018238375	99.13	0.835	GCA_018238375.1	95	d__Archaea;p__Asgardarchaeota;c__Thorarchaeia;o__Thorarchaeales;f__Thorarchaeaceae;g__WTCK01;s__WTCK01 sp018238375	99.13	0.835	d__Archaea;p__Asgardarchaeota;c__Thorarchaeia;o__Thorarchaeales;f__Thorarchaeaceae;g__WTCK01;s__	taxonomic classification defined by topology and ANI	topological placement and ANI have congruent species assignments	GCA_019057475.1, s__WTCK01 sp019057475, 95.0, 90.94, 0.867; GCA_023134215.1, s__WTCK01 sp023134215, 95.0, 88.96, 0.842; GCA_013138615.1, s__WTCK01 sp013138615, 95.0, 87.48, 0.731	73.94	11	N/A	N/A
Candidatus_Thorarchaeota_archaeon_strain_HM4_B45	d__Archaea;p__Asgardarchaeota;c__Thorarchaeia;o__Thorarchaeales;f__Thorarchaeaceae;g__WTCK01;s__WTCK01 sp018238375	GCA_018238375.1	95	d__Archaea;p__Asgardarchaeota;c__Thorarchaeia;o__Thorarchaeales;f__Thorarchaeaceae;g__WTCK01;s__WTCK01 sp018238375	99.36	0.833	GCA_018238375.1	95	d__Archaea;p__Asgardarchaeota;c__Thorarchaeia;o__Thorarchaeales;f__Thorarchaeaceae;g__WTCK01;s__WTCK01 sp018238375	99.36	0.833	d__Archaea;p__Asgardarchaeota;c__Thorarchaeia;o__Thorarchaeales;f__Thorarchaeaceae;g__WTCK01;s__	taxonomic classification defined by topology and ANI	topological placement and ANI have congruent species assignments	GCA_019057475.1, s__WTCK01 sp019057475, 95.0, 91.07, 0.865; GCA_023134215.1, s__WTCK01 sp023134215, 95.0, 89.44, 0.902; GCA_013138615.1, s__WTCK01 sp013138615, 95.0, 87.72, 0.796	84.7	11	N/A	N/A
Candidatus_Thorarchaeota_archaeon_strain_HM4_B91	d__Archaea;p__Asgardarchaeota;c__Thorarchaeia;o__Thorarchaeales;f__Thorarchaeaceae;g__WTCK01;s__WTCK01 sp018238375	GCA_018238375.1	95	d__Archaea;p__Asgardarchaeota;c__Thorarchaeia;o__Thorarchaeales;f__Thorarchaeaceae;g__WTCK01;s__WTCK01 sp018238375	99.65	0.961	GCA_018238375.1	95	d__Archaea;p__Asgardarchaeota;c__Thorarchaeia;o__Thorarchaeales;f__Thorarchaeaceae;g__WTCK01;s__WTCK01 sp018238375	99.65	0.961	d__Archaea;p__Asgardarchaeota;c__Thorarchaeia;o__Thorarchaeales;f__Thorarchaeaceae;g__WTCK01;s__	taxonomic classification defined by topology and ANI	topological placement and ANI have congruent species assignments	GCA_019057475.1, s__WTCK01 sp019057475, 95.0, 91.03, 0.805; GCA_023134215.1, s__WTCK01 sp023134215, 95.0, 89.98, 0.985; GCA_013138615.1, s__WTCK01 sp013138615, 95.0, 88.43, 0.937	88.19	11	N/A	N/A
Candidatus_Thorarchaeota_archaeon_strain_HM4_FB6	d__Archaea;p__Asgardarchaeota;c__Thorarchaeia;o__Thorarchaeales;f__Thorarchaeaceae;g__WTCK01;s__WTCK01 sp018238375	GCA_018238375.1	95	d__Archaea;p__Asgardarchaeota;c__Thorarchaeia;o__Thorarchaeales;f__Thorarchaeaceae;g__WTCK01;s__WTCK01 sp018238375	100	0.993	GCA_018238375.1	95	d__Archaea;p__Asgardarchaeota;c__Thorarchaeia;o__Thorarchaeales;f__Thorarchaeaceae;g__WTCK01;s__WTCK01 sp018238375	100	0.993	d__Archaea;p__Asgardarchaeota;c__Thorarchaeia;o__Thorarchaeales;f__Thorarchaeaceae;g__WTCK01;s__	taxonomic classification defined by topology and ANI	topological placement and ANI have congruent species assignments	GCA_019057475.1, s__WTCK01 sp019057475, 95.0, 91.13, 0.865; GCA_023134215.1, s__WTCK01 sp023134215, 95.0, 89.67, 0.932; GCA_013138615.1, s__WTCK01 sp013138615, 95.0, 87.8, 0.835	88.08	11	N/A	N/A
Candidatus_Thorarchaeota_archaeon_strain_HM5_B58	d__Archaea;p__Asgardarchaeota;c__Thorarchaeia;o__Thorarchaeales;f__Thorarchaeaceae;g__MP8T-1;s__MP8T-1 sp018238825	GCA_018238825.1	95	d__Archaea;p__Asgardarchaeota;c__Thorarchaeia;o__Thorarchaeales;f__Thorarchaeaceae;g__MP8T-1;s__MP8T-1 sp018238825	97.46	0.787	GCA_018238825.1	95	d__Archaea;p__Asgardarchaeota;c__Thorarchaeia;o__Thorarchaeales;f__Thorarchaeaceae;g__MP8T-1;s__MP8T-1 sp018238825	97.46	0.787	d__Archaea;p__Asgardarchaeota;c__Thorarchaeia;o__Thorarchaeales;f__Thorarchaeaceae;g__MP8T-1;s__	taxonomic classification defined by topology and ANI	topological placement and ANI have congruent species assignments	GCA_018238205.1, s__MP8T-1 sp018238205, 95.0, 92.44, 0.802; GCA_016840385.1, s__MP8T-1 sp016840385, 95.0, 80.38, 0.559; GCA_004524565.1, s__MP8T-1 sp004524565, 95.0, 78.82, 0.4; GCA_002825465.1, s__MP8T-1 sp002825465, 95.0, 77.6, 0.24; GCA_003345545.1, s__MP8T-1 sp003345545, 95.0, 77.12, 0.069; GCA_016933575.1, s__MP8T-1 sp016933575, 95.0, 76.97, 0.114; GCA_016839275.1, s__MP8T-1 sp016839275, 95.…	87.82	11	N/A	N/A
Candidatus_Thorarchaeota_archaeon_strain_HM6_B26	d__Archaea;p__Asgardarchaeota;c__Thorarchaeia;o__Thorarchaeales;f__Thorarchaeaceae;g__MP8T-1;s__MP8T-1 sp018238205	GCA_018238205.1	95	d__Archaea;p__Asgardarchaeota;c__Thorarchaeia;o__Thorarchaeales;f__Thorarchaeaceae;g__MP8T-1;s__MP8T-1 sp018238205	98.46	0.879	GCA_018238205.1	95	d__Archaea;p__Asgardarchaeota;c__Thorarchaeia;o__Thorarchaeales;f__Thorarchaeaceae;g__MP8T-1;s__MP8T-1 sp018238205	98.46	0.879	d__Archaea;p__Asgardarchaeota;c__Thorarchaeia;o__Thorarchaeales;f__Thorarchaeaceae;g__MP8T-1;s__	taxonomic classification defined by topology and ANI	topological placement and ANI have congruent species assignments	GCA_018238825.1, s__MP8T-1 sp018238825, 95.0, 91.76, 0.687; GCA_016840385.1, s__MP8T-1 sp016840385, 95.0, 80.37, 0.537; GCA_004524565.1, s__MP8T-1 sp004524565, 95.0, 79.12, 0.423; GCA_002825465.1, s__MP8T-1 sp002825465, 95.0, 77.53, 0.266; GCA_016839275.1, s__MP8T-1 sp016839275, 95.0, 76.56, 0.099; GCA_016933575.1, s__MP8T-1 sp016933575, 95.0, 76.53, 0.104; GCA_004524595.1, s__MP8T-1 sp004524595,…	85.98	11	N/A	N/A
Candidatus_Thorarchaeota_archaeon_strain_HM6_B27	d__Archaea;p__Asgardarchaeota;c__Thorarchaeia;o__Thorarchaeales;f__Thorarchaeaceae;g__WTCK01;s__WTCK01 sp018238375	GCA_018238375.1	95	d__Archaea;p__Asgardarchaeota;c__Thorarchaeia;o__Thorarchaeales;f__Thorarchaeaceae;g__WTCK01;s__WTCK01 sp018238375	99.6	0.965	GCA_018238375.1	95	d__Archaea;p__Asgardarchaeota;c__Thorarchaeia;o__Thorarchaeales;f__Thorarchaeaceae;g__WTCK01;s__WTCK01 sp018238375	99.6	0.965	d__Archaea;p__Asgardarchaeota;c__Thorarchaeia;o__Thorarchaeales;f__Thorarchaeaceae;g__WTCK01;s__	taxonomic classification defined by topology and ANI	topological placement and ANI have congruent species assignments	GCA_019057475.1, s__WTCK01 sp019057475, 95.0, 90.96, 0.755; GCA_023134215.1, s__WTCK01 sp023134215, 95.0, 89.93, 0.962; GCA_013138615.1, s__WTCK01 sp013138615, 95.0, 88.59, 0.913	87.79	11	N/A	N/A
Candidatus_Thorarchaeota_archaeon_strain_HM6_B33	d__Archaea;p__Asgardarchaeota;c__Thorarchaeia;o__Thorarchaeales;f__Thorarchaeaceae;g__MP8T-1;s__MP8T-1 sp018238205	GCA_018238205.1	95	d__Archaea;p__Asgardarchaeota;c__Thorarchaeia;o__Thorarchaeales;f__Thorarchaeaceae;g__MP8T-1;s__MP8T-1 sp018238205	98.89	0.886	GCA_018238205.1	95	d__Archaea;p__Asgardarchaeota;c__Thorarchaeia;o__Thorarchaeales;f__Thorarchaeaceae;g__MP8T-1;s__MP8T-1 sp018238205	98.89	0.886	d__Archaea;p__Asgardarchaeota;c__Thorarchaeia;o__Thorarchaeales;f__Thorarchaeaceae;g__MP8T-1;s__	taxonomic classification defined by topology and ANI	topological placement and ANI have congruent species assignments	GCA_018238825.1, s__MP8T-1 sp018238825, 95.0, 92.05, 0.672; GCA_016840385.1, s__MP8T-1 sp016840385, 95.0, 80.44, 0.562; GCA_004524565.1, s__MP8T-1 sp004524565, 95.0, 79.06, 0.445; GCA_002825465.1, s__MP8T-1 sp002825465, 95.0, 77.48, 0.275; GCA_016839275.1, s__MP8T-1 sp016839275, 95.0, 76.59, 0.12; GCA_016839245.1, s__MP8T-1 sp016839245, 95.0, 76.49, 0.109; GCA_004524595.1, s__MP8T-1 sp004524595, …	79.95	11	N/A	N/A
Candidatus_Thorarchaeota_archaeon_strain_HM6_B34	d__Archaea;p__Asgardarchaeota;c__Thorarchaeia;o__Thorarchaeales;f__Thorarchaeaceae;g__MP8T-1;s__MP8T-1 sp018238205	GCA_018238205.1	95	d__Archaea;p__Asgardarchaeota;c__Thorarchaeia;o__Thorarchaeales;f__Thorarchaeaceae;g__MP8T-1;s__MP8T-1 sp018238205	100	0.989	GCA_018238205.1	95	d__Archaea;p__Asgardarchaeota;c__Thorarchaeia;o__Thorarchaeales;f__Thorarchaeaceae;g__MP8T-1;s__MP8T-1 sp018238205	100	0.989	d__Archaea;p__Asgardarchaeota;c__Thorarchaeia;o__Thorarchaeales;f__Thorarchaeaceae;g__MP8T-1;s__	taxonomic classification defined by topology and ANI	topological placement and ANI have congruent species assignments	GCA_018238825.1, s__MP8T-1 sp018238825, 95.0, 92.38, 0.802; GCA_016840385.1, s__MP8T-1 sp016840385, 95.0, 80.43, 0.472; GCA_004524565.1, s__MP8T-1 sp004524565, 95.0, 78.84, 0.408; GCA_002825465.1, s__MP8T-1 sp002825465, 95.0, 77.28, 0.23; GCA_003345545.1, s__MP8T-1 sp003345545, 95.0, 76.49, 0.075; GCA_016839275.1, s__MP8T-1 sp016839275, 95.0, 76.37, 0.131; GCA_004524595.1, s__MP8T-1 sp004524595, …	85.1	11	N/A	N/A
Candidatus_Thorarchaeota_archaeon_strain_L.E.AR.5	d__Archaea;p__Asgardarchaeota;c__Thorarchaeia;o__Thorarchaeales;f__Thorarchaeaceae;g__JACAEL01;s__JACAEL01 sp013388835	GCA_013388835.1	95	d__Archaea;p__Asgardarchaeota;c__Thorarchaeia;o__Thorarchaeales;f__Thorarchaeaceae;g__JACAEL01;s__JACAEL01 sp013388835	100	0.994	GCA_013388835.1	95	d__Archaea;p__Asgardarchaeota;c__Thorarchaeia;o__Thorarchaeales;f__Thorarchaeaceae;g__JACAEL01;s__JACAEL01 sp013388835	100	0.994	d__Archaea;p__Asgardarchaeota;c__Thorarchaeia;o__Thorarchaeales;f__Thorarchaeaceae;g__;s__	taxonomic classification defined by topology and ANI	topological placement and ANI have congruent species assignments	N/A	90.34	11	N/A	N/A
Candidatus_Thorarchaeota_archaeon_strain_MAG_9	d__Archaea;p__Asgardarchaeota;c__Thorarchaeia;o__Thorarchaeales;f__Thorarchaeaceae;g__WTCK01;s__WTCK01 sp019057475	GCA_019057475.1	95	d__Archaea;p__Asgardarchaeota;c__Thorarchaeia;o__Thorarchaeales;f__Thorarchaeaceae;g__WTCK01;s__WTCK01 sp019057475	100	0.999	GCA_019057475.1	95	d__Archaea;p__Asgardarchaeota;c__Thorarchaeia;o__Thorarchaeales;f__Thorarchaeaceae;g__WTCK01;s__WTCK01 sp019057475	100	0.999	d__Archaea;p__Asgardarchaeota;c__Thorarchaeia;o__Thorarchaeales;f__Thorarchaeaceae;g__WTCK01;s__	taxonomic classification defined by topology and ANI	topological placement and ANI have congruent species assignments	GCA_018238375.1, s__WTCK01 sp018238375, 95.0, 91.15, 0.864; GCA_023134215.1, s__WTCK01 sp023134215, 95.0, 90.8, 0.97; GCA_013138615.1, s__WTCK01 sp013138615, 95.0, 89.23, 0.958	89.15	11	N/A	N/A
Candidatus_Thorarchaeota_archaeon_strain_MP5_1423	d__Archaea;p__Asgardarchaeota;c__Thorarchaeia;o__Thorarchaeales;f__Thorarchaeaceae;g__MP5-2226;s__	N/A	N/A	N/A	N/A	N/A	GCA_016840825.1	95	d__Archaea;p__Asgardarchaeota;c__Thorarchaeia;o__Thorarchaeales;f__Thorarchaeaceae;g__MP5-2226;s__MP5-2226 sp016840825	77.04	0.175	d__Archaea;p__Asgardarchaeota;c__Thorarchaeia;o__Thorarchaeales;f__Thorarchaeaceae;g__MP5-2226;s__	taxonomic classification defined by topology and ANI	N/A	GCA_024275415.1, s__MP5-2226 sp024275415, 95.0, 76.56, 0.09; GCA_016841005.1, s__MP5-2226 sp016841005, 95.0, 76.0, 0.058	64.28	11	0.94542	N/A
Candidatus_Thorarchaeota_archaeon_strain_MP5_1_2197	d__Archaea;p__Asgardarchaeota;c__Thorarchaeia;o__Thorarchaeales;f__Thorarchaeaceae;g__SMTZ1-45;s__SMTZ1-45 sp016840965	GCA_016840965.1	95	d__Archaea;p__Asgardarchaeota;c__Thorarchaeia;o__Thorarchaeales;f__Thorarchaeaceae;g__SMTZ1-45;s__SMTZ1-45 sp016840965	100	0.98	GCA_016840965.1	95	d__Archaea;p__Asgardarchaeota;c__Thorarchaeia;o__Thorarchaeales;f__Thorarchaeaceae;g__SMTZ1-45;s__SMTZ1-45 sp016840965	100	0.98	d__Archaea;p__Asgardarchaeota;c__Thorarchaeia;o__Thorarchaeales;f__Thorarchaeaceae;g__SMTZ1-45;s__	taxonomic classification defined by topology and ANI	topological placement and ANI have congruent species assignments	GCA_016840855.1, s__SMTZ1-45 sp016840855, 95.0, 86.72, 0.697; GCA_002825515.1, s__SMTZ1-45 sp002825515, 95.0, 79.27, 0.399; GCA_001563335.1, s__SMTZ1-45 sp001563335, 95.0, 78.7, 0.484; GCA_016840685.1, s__SMTZ1-45 sp016840685, 95.0, 78.02, 0.302; GCA_019894665.1, s__SMTZ1-45 sp019894665, 95.0, 77.94, 0.27; GCA_001940705.1, s__SMTZ1-45 sp001940705, 95.0, 77.67, 0.3; GCA_011364905.1, s__SMTZ1-45 sp…	68.92	11	N/A	N/A
Candidatus_Thorarchaeota_archaeon_strain_MP5_2226	d__Archaea;p__Asgardarchaeota;c__Thorarchaeia;o__Thorarchaeales;f__Thorarchaeaceae;g__MP5-2226;s__MP5-2226 sp016840825	GCA_016840825.1	95	d__Archaea;p__Asgardarchaeota;c__Thorarchaeia;o__Thorarchaeales;f__Thorarchaeaceae;g__MP5-2226;s__MP5-2226 sp016840825	100	0.989	GCA_016840825.1	95	d__Archaea;p__Asgardarchaeota;c__Thorarchaeia;o__Thorarchaeales;f__Thorarchaeaceae;g__MP5-2226;s__MP5-2226 sp016840825	100	0.989	d__Archaea;p__Asgardarchaeota;c__Thorarchaeia;o__Thorarchaeales;f__Thorarchaeaceae;g__MP5-2226;s__	taxonomic classification defined by topology and ANI	topological placement and ANI have congruent species assignments	GCA_016841005.1, s__MP5-2226 sp016841005, 95.0, 77.14, 0.076; GCA_024275415.1, s__MP5-2226 sp024275415, 95.0, 75.93, 0.082	75.96	11	N/A	N/A
Candidatus_Thorarchaeota_archaeon_strain_MP5_2600	d__Archaea;p__Asgardarchaeota;c__Thorarchaeia;o__Thorarchaeales;f__Thorarchaeaceae;g__SMTZ1-45;s__SMTZ1-45 sp016840855	GCA_016840855.1	95	d__Archaea;p__Asgardarchaeota;c__Thorarchaeia;o__Thorarchaeales;f__Thorarchaeaceae;g__SMTZ1-45;s__SMTZ1-45 sp016840855	100	0.986	GCA_016840855.1	95	d__Archaea;p__Asgardarchaeota;c__Thorarchaeia;o__Thorarchaeales;f__Thorarchaeaceae;g__SMTZ1-45;s__SMTZ1-45 sp016840855	100	0.986	d__Archaea;p__Asgardarchaeota;c__Thorarchaeia;o__Thorarchaeales;f__Thorarchaeaceae;g__SMTZ1-45;s__	taxonomic classification defined by topology and ANI	topological placement and ANI have congruent species assignments	GCA_016840965.1, s__SMTZ1-45 sp016840965, 95.0, 86.72, 0.697; GCA_002825515.1, s__SMTZ1-45 sp002825515, 95.0, 79.88, 0.425; GCA_001563335.1, s__SMTZ1-45 sp001563335, 95.0, 79.2, 0.483; GCA_016840685.1, s__SMTZ1-45 sp016840685, 95.0, 78.29, 0.293; GCA_001940705.1, s__SMTZ1-45 sp001940705, 95.0, 78.13, 0.33; GCA_019894665.1, s__SMTZ1-45 sp019894665, 95.0, 77.7, 0.309; GCA_011364905.1, s__SMTZ1-45 s…	82.84	11	N/A	N/A
Candidatus_Thorarchaeota_archaeon_strain_MP5_5_1427	d__Archaea;p__Asgardarchaeota;c__Thorarchaeia;o__Thorarchaeales;f__Thorarchaeaceae;g__MP5-2226;s__	N/A	N/A	N/A	N/A	N/A	GCA_016840825.1	95	d__Archaea;p__Asgardarchaeota;c__Thorarchaeia;o__Thorarchaeales;f__Thorarchaeaceae;g__MP5-2226;s__MP5-2226 sp016840825	78.56	0.312	d__Archaea;p__Asgardarchaeota;c__Thorarchaeia;o__Thorarchaeales;f__Thorarchaeaceae;g__MP5-2226;s__	taxonomic classification defined by topology and ANI	N/A	GCA_024275415.1, s__MP5-2226 sp024275415, 95.0, 76.19, 0.073; GCA_016841005.1, s__MP5-2226 sp016841005, 95.0, 75.96, 0.066	59.59	11	0.95892	N/A
Candidatus_Thorarchaeota_archaeon_strain_MP5_5_633	d__Archaea;p__Asgardarchaeota;c__Thorarchaeia;o__Thorarchaeales;f__Thorarchaeaceae;g__MP8T-1;s__MP8T-1 sp016839275	GCA_016839275.1	95	d__Archaea;p__Asgardarchaeota;c__Thorarchaeia;o__Thorarchaeales;f__Thorarchaeaceae;g__MP8T-1;s__MP8T-1 sp016839275	99.66	0.78	GCA_016839275.1	95	d__Archaea;p__Asgardarchaeota;c__Thorarchaeia;o__Thorarchaeales;f__Thorarchaeaceae;g__MP8T-1;s__MP8T-1 sp016839275	99.66	0.78	d__Archaea;p__Asgardarchaeota;c__Thorarchaeia;o__Thorarchaeales;f__Thorarchaeaceae;g__MP8T-1;s__	taxonomic classification defined by topology and ANI	topological placement and ANI have congruent species assignments	GCA_002825465.1, s__MP8T-1 sp002825465, 95.0, 81.82, 0.194; GCA_003345545.1, s__MP8T-1 sp003345545, 95.0, 77.69, 0.234; GCA_016933575.1, s__MP8T-1 sp016933575, 95.0, 76.77, 0.134; GCA_004524565.1, s__MP8T-1 sp004524565, 95.0, 76.45, 0.098; GCA_016839245.1, s__MP8T-1 sp016839245, 95.0, 76.39, 0.108; GCA_004524595.1, s__MP8T-1 sp004524595, 95.0, 76.36, 0.125; GCA_016840385.1, s__MP8T-1 sp016840385,…	79.05	11	N/A	N/A
Candidatus_Thorarchaeota_archaeon_strain_OWC2	d__Archaea;p__Asgardarchaeota;c__Thorarchaeia;o__Thorarchaeales;f__Thorarchaeaceae;g__MP8T-1;s__MP8T-1 sp003345545	GCA_003345545.1	95	d__Archaea;p__Asgardarchaeota;c__Thorarchaeia;o__Thorarchaeales;f__Thorarchaeaceae;g__MP8T-1;s__MP8T-1 sp003345545	100	0.993	GCA_003345545.1	95	d__Archaea;p__Asgardarchaeota;c__Thorarchaeia;o__Thorarchaeales;f__Thorarchaeaceae;g__MP8T-1;s__MP8T-1 sp003345545	100	0.993	d__Archaea;p__Asgardarchaeota;c__Thorarchaeia;o__Thorarchaeales;f__Thorarchaeaceae;g__MP8T-1;s__	taxonomic classification defined by topology and ANI	topological placement and ANI have congruent species assignments	GCA_016839275.1, s__MP8T-1 sp016839275, 95.0, 77.73, 0.278; GCA_002825465.1, s__MP8T-1 sp002825465, 95.0, 77.15, 0.114; GCA_016840385.1, s__MP8T-1 sp016840385, 95.0, 76.89, 0.067; GCA_016839245.1, s__MP8T-1 sp016839245, 95.0, 76.77, 0.077; GCA_018238825.1, s__MP8T-1 sp018238825, 95.0, 76.64, 0.068; GCA_018238205.1, s__MP8T-1 sp018238205, 95.0, 76.49, 0.075; GCA_016933575.1, s__MP8T-1 sp016933575,…	81.58	11	N/A	N/A
Candidatus_Thorarchaeota_archaeon_strain_OWC3	d__Archaea;p__Asgardarchaeota;c__Thorarchaeia;o__Thorarchaeales;f__Thorarchaeaceae;g__OWC5;s__OWC5 sp003345595	GCA_003345595.1	95	d__Archaea;p__Asgardarchaeota;c__Thorarchaeia;o__Thorarchaeales;f__Thorarchaeaceae;g__OWC5;s__OWC5 sp003345595	100	0.989	GCA_003345595.1	95	d__Archaea;p__Asgardarchaeota;c__Thorarchaeia;o__Thorarchaeales;f__Thorarchaeaceae;g__OWC5;s__OWC5 sp003345595	100	0.989	d__Archaea;p__Asgardarchaeota;c__Thorarchaeia;o__Thorarchaeales;f__Thorarchaeaceae;g__OWC5;s__	taxonomic classification defined by topology and ANI	topological placement and ANI have congruent species assignments	GCA_003345555.1, s__OWC5 sp003345555, 95.0, 77.59, 0.107	72.94	11	N/A	N/A
Candidatus_Thorarchaeota_archaeon_strain_OWC5	d__Archaea;p__Asgardarchaeota;c__Thorarchaeia;o__Thorarchaeales;f__Thorarchaeaceae;g__OWC5;s__OWC5 sp003345555	GCA_003345555.1	95	d__Archaea;p__Asgardarchaeota;c__Thorarchaeia;o__Thorarchaeales;f__Thorarchaeaceae;g__OWC5;s__OWC5 sp003345555	100	0.989	GCA_003345555.1	95	d__Archaea;p__Asgardarchaeota;c__Thorarchaeia;o__Thorarchaeales;f__Thorarchaeaceae;g__OWC5;s__OWC5 sp003345555	100	0.989	d__Archaea;p__Asgardarchaeota;c__Thorarchaeia;o__Thorarchaeales;f__Thorarchaeaceae;g__OWC5;s__	taxonomic classification defined by topology and ANI	topological placement and ANI have congruent species assignments	GCA_003345595.1, s__OWC5 sp003345595, 95.0, 77.59, 0.107	86	11	N/A	N/A
Candidatus_Thorarchaeota_archaeon_strain_SZ_4_bin10.233	d__Archaea;p__Asgardarchaeota;c__Thorarchaeia;o__Thorarchaeales;f__Thorarchaeaceae;g__SMTZ1-83;s__SMTZ1-83 sp011365025	GCA_011365025.1	95	d__Archaea;p__Asgardarchaeota;c__Thorarchaeia;o__Thorarchaeales;f__Thorarchaeaceae;g__SMTZ1-83;s__SMTZ1-83 sp011365025	100	0.995	GCA_011365025.1	95	d__Archaea;p__Asgardarchaeota;c__Thorarchaeia;o__Thorarchaeales;f__Thorarchaeaceae;g__SMTZ1-83;s__SMTZ1-83 sp011365025	100	0.995	d__Archaea;p__Asgardarchaeota;c__Thorarchaeia;o__Thorarchaeales;f__Thorarchaeaceae;g__SMTZ1-83;s__	taxonomic classification defined by topology and ANI	topological placement and ANI have congruent species assignments	GCA_011364985.1, s__SMTZ1-83 sp011364985, 95.0, 79.38, 0.464; GCA_001563325.1, s__SMTZ1-83 sp001563325, 95.0, 77.06, 0.05; GCA_016839605.1, s__SMTZ1-83 sp016839605, 95.0, 76.67, 0.049; GCA_020355105.1, s__SMTZ1-83 sp020355105, 95.0, 76.09, 0.034	81.39	11	N/A	N/A
Candidatus_Thorarchaeota_archaeon_strain_SZ_4_bin3.344	d__Archaea;p__Asgardarchaeota;c__Thorarchaeia;o__Thorarchaeales;f__Thorarchaeaceae;g__SMTZ1-83;s__SMTZ1-83 sp011364985	GCA_011364985.1	95	d__Archaea;p__Asgardarchaeota;c__Thorarchaeia;o__Thorarchaeales;f__Thorarchaeaceae;g__SMTZ1-83;s__SMTZ1-83 sp011364985	100	1	GCA_011364985.1	95	d__Archaea;p__Asgardarchaeota;c__Thorarchaeia;o__Thorarchaeales;f__Thorarchaeaceae;g__SMTZ1-83;s__SMTZ1-83 sp011364985	100	1	d__Archaea;p__Asgardarchaeota;c__Thorarchaeia;o__Thorarchaeales;f__Thorarchaeaceae;g__SMTZ1-83;s__	taxonomic classification defined by topology and ANI	topological placement and ANI have congruent species assignments	GCA_011365025.1, s__SMTZ1-83 sp011365025, 95.0, 79.38, 0.464; GCA_016839605.1, s__SMTZ1-83 sp016839605, 95.0, 77.06, 0.032; GCA_001563325.1, s__SMTZ1-83 sp001563325, 95.0, 76.34, 0.03; GCA_020355105.1, s__SMTZ1-83 sp020355105, 95.0, 76.13, 0.03	88.86	11	N/A	N/A
Candidatus_Thorarchaeota_archaeon_strain_TEKIR_12S	d__Archaea;p__Asgardarchaeota;c__Thorarchaeia;o__Thorarchaeales;f__Thorarchaeaceae;g__TEKIR-12S;s__TEKIR-12S sp004524435	GCA_004524435.1	95	d__Archaea;p__Asgardarchaeota;c__Thorarchaeia;o__Thorarchaeales;f__Thorarchaeaceae;g__TEKIR-12S;s__TEKIR-12S sp004524435	100	0.982	GCA_004524435.1	95	d__Archaea;p__Asgardarchaeota;c__Thorarchaeia;o__Thorarchaeales;f__Thorarchaeaceae;g__TEKIR-12S;s__TEKIR-12S sp004524435	100	0.982	d__Archaea;p__Asgardarchaeota;c__Thorarchaeia;o__Thorarchaeales;f__Thorarchaeaceae;g__;s__	taxonomic classification defined by topology and ANI	topological placement and ANI have congruent species assignments	N/A	83.42	11	N/A	N/A
Candidatus_Thorarchaeota_archaeon_strain_TEKIR_14	d__Archaea;p__Asgardarchaeota;c__Thorarchaeia;o__Thorarchaeales;f__Thorarchaeaceae;g__TEKIR-14;s__TEKIR-14 sp004524445	GCA_004524445.1	95	d__Archaea;p__Asgardarchaeota;c__Thorarchaeia;o__Thorarchaeales;f__Thorarchaeaceae;g__TEKIR-14;s__TEKIR-14 sp004524445	100	0.997	GCA_004524445.1	95	d__Archaea;p__Asgardarchaeota;c__Thorarchaeia;o__Thorarchaeales;f__Thorarchaeaceae;g__TEKIR-14;s__TEKIR-14 sp004524445	100	0.997	d__Archaea;p__Asgardarchaeota;c__Thorarchaeia;o__Thorarchaeales;f__Thorarchaeaceae;g__;s__	taxonomic classification defined by topology and ANI	topological placement and ANI have congruent species assignments	N/A	88.75	11	N/A	N/A
Candidatus_Thorarchaeota_archaeon_strain_Thor_24	d__Archaea;p__Asgardarchaeota;c__Thorarchaeia;o__Thorarchaeales;f__Thorarchaeaceae;g__SMTZ1-45;s__	N/A	N/A	N/A	N/A	N/A	N/A	N/A	N/A	N/A	N/A	d__Archaea;p__Asgardarchaeota;c__Thorarchaeia;o__Thorarchaeales;f__Thorarchaeaceae;g__SMTZ1-45;s__	taxonomic classification defined by topology and ANI	N/A	GCA_019894665.1, s__SMTZ1-45 sp019894665, 95.0, 80.45, 0.464; GCA_001940705.1, s__SMTZ1-45 sp001940705, 95.0, 80.3, 0.569; GCA_002825515.1, s__SMTZ1-45 sp002825515, 95.0, 78.71, 0.357; GCA_001563335.1, s__SMTZ1-45 sp001563335, 95.0, 78.61, 0.397; GCA_016840685.1, s__SMTZ1-45 sp016840685, 95.0, 78.56, 0.349; GCA_016840855.1, s__SMTZ1-45 sp016840855, 95.0, 78.27, 0.327; GCA_019057595.1, s__SMTZ1-45…	68.11	11	0.95527	Genome not assigned to closest species as it falls outside its pre-defined ANI radius
Candidatus_Thorarchaeota_archaeon_strain_YT5_051	d__Archaea;p__Asgardarchaeota;c__Thorarchaeia;o__Thorarchaeales;f__Thorarchaeaceae;g__SMTZ1-83;s__SMTZ1-83 sp016839605	GCA_016839605.1	95	d__Archaea;p__Asgardarchaeota;c__Thorarchaeia;o__Thorarchaeales;f__Thorarchaeaceae;g__SMTZ1-83;s__SMTZ1-83 sp016839605	100	0.982	GCA_016839605.1	95	d__Archaea;p__Asgardarchaeota;c__Thorarchaeia;o__Thorarchaeales;f__Thorarchaeaceae;g__SMTZ1-83;s__SMTZ1-83 sp016839605	100	0.982	d__Archaea;p__Asgardarchaeota;c__Thorarchaeia;o__Thorarchaeales;f__Thorarchaeaceae;g__SMTZ1-83;s__	taxonomic classification defined by topology and ANI	topological placement and ANI have congruent species assignments	GCA_001563325.1, s__SMTZ1-83 sp001563325, 95.0, 79.14, 0.157; GCA_011364985.1, s__SMTZ1-83 sp011364985, 95.0, 77.06, 0.032; GCA_020355105.1, s__SMTZ1-83 sp020355105, 95.0, 77.0, 0.088; GCA_011365025.1, s__SMTZ1-83 sp011365025, 95.0, 76.67, 0.049	81.1	11	N/A	N/A
Candidatus_Thorarchaeota_archaeon_strain_YT_026	d__Archaea;p__Asgardarchaeota;c__Thorarchaeia;o__Thorarchaeales;f__Thorarchaeaceae;g__YT-029;s__	N/A	N/A	N/A	N/A	N/A	GCA_016840245.1	95	d__Archaea;p__Asgardarchaeota;c__Thorarchaeia;o__Thorarchaeales;f__Thorarchaeaceae;g__YT-029;s__YT-029 sp016840245	77.45	0.075	d__Archaea;p__Asgardarchaeota;c__Thorarchaeia;o__Thorarchaeales;f__Thorarchaeaceae;g__;s__	taxonomic classification defined by topology and ANI	N/A	N/A	49.53	11	0.91593	Genome has more than 11.3% of markers with multiple hits
Candidatus_Thorarchaeota_archaeon_strain_YT_029	d__Archaea;p__Asgardarchaeota;c__Thorarchaeia;o__Thorarchaeales;f__Thorarchaeaceae;g__YT-029;s__YT-029 sp016840245	GCA_016840245.1	95	d__Archaea;p__Asgardarchaeota;c__Thorarchaeia;o__Thorarchaeales;f__Thorarchaeaceae;g__YT-029;s__YT-029 sp016840245	100	0.981	GCA_016840245.1	95	d__Archaea;p__Asgardarchaeota;c__Thorarchaeia;o__Thorarchaeales;f__Thorarchaeaceae;g__YT-029;s__YT-029 sp016840245	100	0.981	d__Archaea;p__Asgardarchaeota;c__Thorarchaeia;o__Thorarchaeales;f__Thorarchaeaceae;g__;s__	taxonomic classification defined by topology and ANI	topological placement and ANI have congruent species assignments	N/A	70.69	11	N/A	N/A
Candidatus_Thorarchaeota_archaeon_strain_Yap125.bin7.129	d__Archaea;p__Asgardarchaeota;c__Thorarchaeia;o__Thorarchaeales;f__Thorarchaeaceae;g__SMTZ1-83;s__SMTZ1-83 sp001563325	GCA_001563325.1	95	d__Archaea;p__Asgardarchaeota;c__Thorarchaeia;o__Thorarchaeales;f__Thorarchaeaceae;g__SMTZ1-83;s__SMTZ1-83 sp001563325	99.26	0.826	GCA_001563325.1	95	d__Archaea;p__Asgardarchaeota;c__Thorarchaeia;o__Thorarchaeales;f__Thorarchaeaceae;g__SMTZ1-83;s__SMTZ1-83 sp001563325	99.26	0.826	d__Archaea;p__Asgardarchaeota;c__Thorarchaeia;o__Thorarchaeales;f__Thorarchaeaceae;g__SMTZ1-83;s__	taxonomic classification defined by topology and ANI	topological placement and ANI have congruent species assignments	GCA_020355105.1, s__SMTZ1-83 sp020355105, 95.0, 83.63, 0.71; GCA_016839605.1, s__SMTZ1-83 sp016839605, 95.0, 77.92, 0.104; GCA_011364985.1, s__SMTZ1-83 sp011364985, 95.0, 77.02, 0.025; GCA_011365025.1, s__SMTZ1-83 sp011365025, 95.0, 76.08, 0.058	88.59	11	N/A	N/A
Candidatus_Thorarchaeota_archaeon_strain_Yap200.bin7.15	d__Archaea;p__Asgardarchaeota;c__Thorarchaeia;o__Thorarchaeales;f__Thorarchaeaceae;g__SMTZ1-45;s__SMTZ1-45 sp016840685	GCA_016840685.1	95	d__Archaea;p__Asgardarchaeota;c__Thorarchaeia;o__Thorarchaeales;f__Thorarchaeaceae;g__SMTZ1-45;s__SMTZ1-45 sp016840685	100	0.993	GCA_016840685.1	95	d__Archaea;p__Asgardarchaeota;c__Thorarchaeia;o__Thorarchaeales;f__Thorarchaeaceae;g__SMTZ1-45;s__SMTZ1-45 sp016840685	100	0.993	d__Archaea;p__Asgardarchaeota;c__Thorarchaeia;o__Thorarchaeales;f__Thorarchaeaceae;g__SMTZ1-45;s__	taxonomic classification defined by topology and ANI	topological placement and ANI have congruent species assignments	GCA_001563335.1, s__SMTZ1-45 sp001563335, 95.0, 78.3, 0.354; GCA_016840855.1, s__SMTZ1-45 sp016840855, 95.0, 78.29, 0.293; GCA_002825515.1, s__SMTZ1-45 sp002825515, 95.0, 78.16, 0.307; GCA_016840965.1, s__SMTZ1-45 sp016840965, 95.0, 78.02, 0.302; GCA_001940705.1, s__SMTZ1-45 sp001940705, 95.0, 77.92, 0.41; GCA_011364905.1, s__SMTZ1-45 sp011364905, 95.0, 77.69, 0.231; GCA_019894665.1, s__SMTZ1-45 …	87.77	11	N/A	N/A
Candidatus_Thorarchaeota_archaeon_strain_Yap2000.bin1.136	d__Archaea;p__Asgardarchaeota;c__Thorarchaeia;o__Thorarchaeales;f__Thorarchaeaceae;g__SMTZ1-83;s__	N/A	N/A	N/A	N/A	N/A	GCA_016839605.1	95	d__Archaea;p__Asgardarchaeota;c__Thorarchaeia;o__Thorarchaeales;f__Thorarchaeaceae;g__SMTZ1-83;s__SMTZ1-83 sp016839605	80.58	0.53	d__Archaea;p__Asgardarchaeota;c__Thorarchaeia;o__Thorarchaeales;f__Thorarchaeaceae;g__SMTZ1-83;s__	taxonomic classification defined by topology and ANI	N/A	GCA_001563325.1, s__SMTZ1-83 sp001563325, 95.0, 93.29, 0.231; GCA_020355105.1, s__SMTZ1-83 sp020355105, 95.0, 77.93, 0.083; GCA_011365025.1, s__SMTZ1-83 sp011365025, 95.0, 77.04, 0.049; GCA_011364985.1, s__SMTZ1-83 sp011364985, 95.0, 77.02, 0.027	67.52	11	0.96865	Genome not assigned to closest species as it falls outside its pre-defined ANI radius
Candidatus_Thorarchaeota_archaeon_strain_Yap500.bin9.44	d__Archaea;p__Asgardarchaeota;c__Thorarchaeia;o__Thorarchaeales;f__Thorarchaeaceae;g__MP8T-1;s__MP8T-1 sp016840385	GCA_016840385.1	95	d__Archaea;p__Asgardarchaeota;c__Thorarchaeia;o__Thorarchaeales;f__Thorarchaeaceae;g__MP8T-1;s__MP8T-1 sp016840385	100	0.994	GCA_016840385.1	95	d__Archaea;p__Asgardarchaeota;c__Thorarchaeia;o__Thorarchaeales;f__Thorarchaeaceae;g__MP8T-1;s__MP8T-1 sp016840385	100	0.994	d__Archaea;p__Asgardarchaeota;c__Thorarchaeia;o__Thorarchaeales;f__Thorarchaeaceae;g__MP8T-1;s__	taxonomic classification defined by topology and ANI	topological placement and ANI have congruent species assignments	GCA_004524565.1, s__MP8T-1 sp004524565, 95.0, 81.02, 0.542; GCA_018238825.1, s__MP8T-1 sp018238825, 95.0, 80.56, 0.541; GCA_018238205.1, s__MP8T-1 sp018238205, 95.0, 80.42, 0.475; GCA_002825465.1, s__MP8T-1 sp002825465, 95.0, 77.96, 0.25; GCA_003345545.1, s__MP8T-1 sp003345545, 95.0, 76.89, 0.067; GCA_016839275.1, s__MP8T-1 sp016839275, 95.0, 76.6, 0.126; GCA_016933575.1, s__MP8T-1 sp016933575, 9…	75.9	11	N/A	N/A
Candidatus_Thorarchaeota_archaeon_strain_Yap500.bin9.7	d__Archaea;p__Asgardarchaeota;c__Thorarchaeia;o__Thorarchaeales;f__Thorarchaeaceae;g__;s__	N/A	N/A	N/A	N/A	N/A	N/A	N/A	N/A	N/A	N/A	d__Archaea;p__Asgardarchaeota;c__Thorarchaeia;o__Thorarchaeales;f__Thorarchaeaceae;g__;s__	taxonomic novelty determined using RED	N/A	N/A	61.71	11	0.87464	N/A
Candidatus_Thorarchaeota_archaeon_strain_Zod_maxbin.0292	d__Archaea;p__Asgardarchaeota;c__Thorarchaeia;o__Thorarchaeales;f__Thorarchaeaceae;g__MP8T-1;s__MP8T-1 sp016933575	GCA_016933575.1	95	d__Archaea;p__Asgardarchaeota;c__Thorarchaeia;o__Thorarchaeales;f__Thorarchaeaceae;g__MP8T-1;s__MP8T-1 sp016933575	100	0.999	GCA_016933575.1	95	d__Archaea;p__Asgardarchaeota;c__Thorarchaeia;o__Thorarchaeales;f__Thorarchaeaceae;g__MP8T-1;s__MP8T-1 sp016933575	100	0.999	d__Archaea;p__Asgardarchaeota;c__Thorarchaeia;o__Thorarchaeales;f__Thorarchaeaceae;g__MP8T-1;s__	taxonomic classification defined by topology and ANI	topological placement and ANI have congruent species assignments	GCA_004524595.1, s__MP8T-1 sp004524595, 95.0, 77.27, 0.166; GCA_016839275.1, s__MP8T-1 sp016839275, 95.0, 77.2, 0.169; GCA_004524565.1, s__MP8T-1 sp004524565, 95.0, 77.06, 0.124; GCA_002825465.1, s__MP8T-1 sp002825465, 95.0, 76.87, 0.112; GCA_018238825.1, s__MP8T-1 sp018238825, 95.0, 76.74, 0.124; GCA_016839245.1, s__MP8T-1 sp016839245, 95.0, 76.66, 0.13; GCA_016840385.1, s__MP8T-1 sp016840385, 9…	81.74	11	N/A	N/A
Candidatus_Thorarchaeota_archaeon_strain_bin27	d__Archaea;p__Asgardarchaeota;c__Thorarchaeia;o__Thorarchaeales;f__Thorarchaeaceae;g__JAJRWI01;s__JAJRWI01 sp020348985	GCA_020348985.1	95	d__Archaea;p__Asgardarchaeota;c__Thorarchaeia;o__Thorarchaeales;f__Thorarchaeaceae;g__JAJRWI01;s__JAJRWI01 sp020348985	100	1	GCA_020348985.1	95	d__Archaea;p__Asgardarchaeota;c__Thorarchaeia;o__Thorarchaeales;f__Thorarchaeaceae;g__JAJRWI01;s__JAJRWI01 sp020348985	100	1	d__Archaea;p__Asgardarchaeota;c__Thorarchaeia;o__Thorarchaeales;f__Thorarchaeaceae;g__JAJRWI01;s__	taxonomic classification defined by topology and ANI	topological placement and ANI have congruent species assignments	GCA_024276825.1, s__JAJRWI01 sp024276825, 95.0, 75.67, 0.02	76.36	11	N/A	N/A
Candidatus_Thorarchaeota_archaeon_strain_bin66	d__Archaea;p__Asgardarchaeota;c__Thorarchaeia;o__Thorarchaeales;f__Thorarchaeaceae;g__SMTZ1-45;s__SMTZ1-45 sp019894665	GCA_019894665.1	95	d__Archaea;p__Asgardarchaeota;c__Thorarchaeia;o__Thorarchaeales;f__Thorarchaeaceae;g__SMTZ1-45;s__SMTZ1-45 sp019894665	100	0.989	GCA_019894665.1	95	d__Archaea;p__Asgardarchaeota;c__Thorarchaeia;o__Thorarchaeales;f__Thorarchaeaceae;g__SMTZ1-45;s__SMTZ1-45 sp019894665	100	0.989	d__Archaea;p__Asgardarchaeota;c__Thorarchaeia;o__Thorarchaeales;f__Thorarchaeaceae;g__SMTZ1-45;s__	taxonomic classification defined by topology and ANI	topological placement and ANI have congruent species assignments	GCA_001940705.1, s__SMTZ1-45 sp001940705, 95.0, 81.95, 0.59; GCA_004376265.1, s__SMTZ1-45 sp004376265, 95.0, 78.65, 0.284; GCA_019057595.1, s__SMTZ1-45 sp019057595, 95.0, 78.35, 0.336; GCA_002825515.1, s__SMTZ1-45 sp002825515, 95.0, 78.25, 0.329; GCA_001563335.1, s__SMTZ1-45 sp001563335, 95.0, 78.07, 0.375; GCA_016840965.1, s__SMTZ1-45 sp016840965, 95.0, 77.98, 0.27; GCA_016840855.1, s__SMTZ1-45 …	85.26	11	N/A	N/A
Candidatus_Thorarchaeota_archaeon_strain_bin8	d__Archaea;p__Asgardarchaeota;c__Thorarchaeia;o__Thorarchaeales;f__Thorarchaeaceae;g__SMTZ1-83;s__SMTZ1-83 sp020355105	GCA_020355105.1	95	d__Archaea;p__Asgardarchaeota;c__Thorarchaeia;o__Thorarchaeales;f__Thorarchaeaceae;g__SMTZ1-83;s__SMTZ1-83 sp020355105	100	1	GCA_020355105.1	95	d__Archaea;p__Asgardarchaeota;c__Thorarchaeia;o__Thorarchaeales;f__Thorarchaeaceae;g__SMTZ1-83;s__SMTZ1-83 sp020355105	100	1	d__Archaea;p__Asgardarchaeota;c__Thorarchaeia;o__Thorarchaeales;f__Thorarchaeaceae;g__SMTZ1-83;s__	taxonomic classification defined by topology and ANI	topological placement and ANI have congruent species assignments	GCA_001563325.1, s__SMTZ1-83 sp001563325, 95.0, 83.42, 0.576; GCA_016839605.1, s__SMTZ1-83 sp016839605, 95.0, 77.0, 0.088; GCA_011364985.1, s__SMTZ1-83 sp011364985, 95.0, 76.13, 0.03; GCA_011365025.1, s__SMTZ1-83 sp011365025, 95.0, 76.09, 0.034	68.64	11	N/A	N/A
Candidatus_Thorarchaeota_archaeon_strain_das_tool.maxbin2.13	d__Archaea;p__Asgardarchaeota;c__Thorarchaeia;o__Thorarchaeales;f__Thorarchaeaceae;g__MP8T-1;s__	N/A	N/A	N/A	N/A	N/A	N/A	N/A	N/A	N/A	N/A	d__Archaea;p__Asgardarchaeota;c__Thorarchaeia;o__Thorarchaeales;f__Thorarchaeaceae;g__MP8T-1;s__	taxonomic classification defined by topology and ANI	N/A	GCA_016840385.1, s__MP8T-1 sp016840385, 95.0, 80.82, 0.552; GCA_004524565.1, s__MP8T-1 sp004524565, 95.0, 80.03, 0.489; GCA_018238825.1, s__MP8T-1 sp018238825, 95.0, 79.42, 0.362; GCA_018238205.1, s__MP8T-1 sp018238205, 95.0, 79.36, 0.403; GCA_002825465.1, s__MP8T-1 sp002825465, 95.0, 77.92, 0.278; GCA_003345545.1, s__MP8T-1 sp003345545, 95.0, 77.11, 0.066; GCA_016839275.1, s__MP8T-1 sp016839275,…	69.71	11	0.95943	Genome not assigned to closest species as it falls outside its pre-defined ANI radius
Candidatus_Thorarchaeota_archaeon_strain_das_tool.maxbin2.25	d__Archaea;p__Asgardarchaeota;c__Thorarchaeia;o__Thorarchaeales;f__Thorarchaeaceae;g__MP8T-1;s__	N/A	N/A	N/A	N/A	N/A	GCA_002825465.1	95	d__Archaea;p__Asgardarchaeota;c__Thorarchaeia;o__Thorarchaeales;f__Thorarchaeaceae;g__MP8T-1;s__MP8T-1 sp002825465	77.81	0.227	d__Archaea;p__Asgardarchaeota;c__Thorarchaeia;o__Thorarchaeales;f__Thorarchaeaceae;g__MP8T-1;s__	taxonomic classification defined by topology and ANI	N/A	GCA_016840385.1, s__MP8T-1 sp016840385, 95.0, 82.38, 0.52; GCA_004524565.1, s__MP8T-1 sp004524565, 95.0, 80.78, 0.472; GCA_018238825.1, s__MP8T-1 sp018238825, 95.0, 79.49, 0.365; GCA_018238205.1, s__MP8T-1 sp018238205, 95.0, 79.37, 0.378; GCA_016839275.1, s__MP8T-1 sp016839275, 95.0, 76.99, 0.1; GCA_004524595.1, s__MP8T-1 sp004524595, 95.0, 76.58, 0.115; GCA_003345545.1, s__MP8T-1 sp003345545, 95…	86.92	11	0.9578	Genome not assigned to closest species as it falls outside its pre-defined ANI radius
Candidatus_Wukongarchaeota_archaeon_strain_Yap125.bin7.59	d__Archaea;p__Asgardarchaeota;c__Wukongarchaeia;o__Wukongarchaeales;f__Wukongarchaeaceae;g__Wukongarchaeum;s__Wukongarchaeum yapensis	GCA_016840425.1	95	d__Archaea;p__Asgardarchaeota;c__Wukongarchaeia;o__Wukongarchaeales;f__Wukongarchaeaceae;g__Wukongarchaeum;s__Wukongarchaeum yapensis	98.93	0.799	GCA_016840425.1	95	d__Archaea;p__Asgardarchaeota;c__Wukongarchaeia;o__Wukongarchaeales;f__Wukongarchaeaceae;g__Wukongarchaeum;s__Wukongarchaeum yapensis	98.93	0.799	d__Archaea;p__Asgardarchaeota;c__;o__;f__;g__;s__	taxonomic classification defined by topology and ANI	topological placement and ANI have congruent species assignments	N/A	83.29	11	N/A	N/A
Candidatus_Wukongarchaeota_archaeon_strain_Yap2000.bin6.70	d__Archaea;p__Asgardarchaeota;c__Wukongarchaeia;o__Wukongarchaeales;f__Wukongarchaeaceae;g__Wukongarchaeum;s__Wukongarchaeum yapensis	GCA_016840425.1	95	d__Archaea;p__Asgardarchaeota;c__Wukongarchaeia;o__Wukongarchaeales;f__Wukongarchaeaceae;g__Wukongarchaeum;s__Wukongarchaeum yapensis	98.66	0.878	GCA_016840425.1	95	d__Archaea;p__Asgardarchaeota;c__Wukongarchaeia;o__Wukongarchaeales;f__Wukongarchaeaceae;g__Wukongarchaeum;s__Wukongarchaeum yapensis	98.66	0.878	d__Archaea;p__Asgardarchaeota;c__;o__;f__;g__;s__	taxonomic classification defined by topology and ANI	topological placement and ANI have congruent species assignments	N/A	64.93	11	N/A	N/A
Candidatus_Wukongarchaeum_yapensis_strain_Yap4.bin4.70	d__Archaea;p__Asgardarchaeota;c__Wukongarchaeia;o__Wukongarchaeales;f__Wukongarchaeaceae;g__Wukongarchaeum;s__Wukongarchaeum yapensis	GCA_016840425.1	95	d__Archaea;p__Asgardarchaeota;c__Wukongarchaeia;o__Wukongarchaeales;f__Wukongarchaeaceae;g__Wukongarchaeum;s__Wukongarchaeum yapensis	100	0.979	GCA_016840425.1	95	d__Archaea;p__Asgardarchaeota;c__Wukongarchaeia;o__Wukongarchaeales;f__Wukongarchaeaceae;g__Wukongarchaeum;s__Wukongarchaeum yapensis	100	0.979	d__Archaea;p__Asgardarchaeota;c__;o__;f__;g__;s__	taxonomic classification defined by topology and ANI	topological placement and ANI have congruent species assignments	N/A	88.78	11	N/A	N/A
anaerobic_archaeon_MK-D1	d__Archaea;p__Asgardarchaeota;c__Lokiarchaeia;o__CR-4;f__MK-D1;g__Prometheoarchaeum;s__Prometheoarchaeum syntrophicum	GCF_008000775.1	95	d__Archaea;p__Asgardarchaeota;c__Lokiarchaeia;o__CR-4;f__MK-D1;g__Prometheoarchaeum;s__Prometheoarchaeum syntrophicum	100	1	GCF_008000775.1	95	d__Archaea;p__Asgardarchaeota;c__Lokiarchaeia;o__CR-4;f__MK-D1;g__Prometheoarchaeum;s__Prometheoarchaeum syntrophicum	100	1	d__Archaea;p__Asgardarchaeota;c__Lokiarchaeia;o__CR-4;f__MK-D1;g__Prometheoarchaeum;s__	taxonomic classification defined by topology and ANI	topological placement and ANI have congruent species assignments	GCA_018238965.1, s__Prometheoarchaeum sp018238965, 95.0, 77.38, 0.036; GCA_021498095.1, s__Prometheoarchaeum sp021498095, 95.0, 75.48, 0.059	87.9	11	N/A	N/A
archaeon_Heimdall_AB_125	d__Archaea;p__Asgardarchaeota;c__Heimdallarchaeia;o__UBA460;f__UBA460;g__UBA460;s__UBA460 sp001940755	GCA_001940755.1	95	d__Archaea;p__Asgardarchaeota;c__Heimdallarchaeia;o__UBA460;f__UBA460;g__UBA460;s__UBA460 sp001940755	100	0.981	GCA_001940755.1	95	d__Archaea;p__Asgardarchaeota;c__Heimdallarchaeia;o__UBA460;f__UBA460;g__UBA460;s__UBA460 sp001940755	100	0.981	d__Archaea;p__Asgardarchaeota;c__Heimdallarchaeia;o__UBA460;f__UBA460;g__UBA460;s__	taxonomic classification defined by topology and ANI	topological placement and ANI have congruent species assignments	GCA_016840095.1, s__UBA460 sp016840095, 95.0, 82.75, 0.754; GCA_019057375.1, s__UBA460 sp002505645, 95.0, 80.39, 0.632; GCA_021399345.1, s__UBA460 sp021399345, 95.0, 80.37, 0.596; GCA_023139025.1, s__UBA460 sp023139025, 95.0, 80.31, 0.452; GCA_023132955.1, s__UBA460 sp023132955, 95.0, 80.24, 0.517; GCA_021399395.1, s__UBA460 sp021399395, 95.0, 77.59, 0.213; GCA_023135215.1, s__UBA460 sp023135215,…	74.37	11	N/A	N/A
archaeon_Heimdall_LC_2	d__Archaea;p__Asgardarchaeota;c__Heimdallarchaeia;o__UBA460;f__Kariarchaeaceae;g__LC-2;s__LC-2 sp001940725	GCA_001940725.1	95	d__Archaea;p__Asgardarchaeota;c__Heimdallarchaeia;o__UBA460;f__Kariarchaeaceae;g__LC-2;s__LC-2 sp001940725	100	0.98	GCA_001940725.1	95	d__Archaea;p__Asgardarchaeota;c__Heimdallarchaeia;o__UBA460;f__Kariarchaeaceae;g__LC-2;s__LC-2 sp001940725	100	0.98	d__Archaea;p__Asgardarchaeota;c__Heimdallarchaeia;o__UBA460;f__Kariarchaeaceae;g__LC-2;s__	taxonomic classification defined by topology and ANI	topological placement and ANI have congruent species assignments	GCA_021399405.1, s__LC-2 sp021399405, 95.0, 77.62, 0.164; GCA_022574115.1, s__LC-2 sp022574115, 95.0, 76.26, 0.025	68.18	11	N/A	N/A
archaeon_Heimdall_LC_3	d__Archaea;p__Asgardarchaeota;c__Heimdallarchaeia;o__Hodarchaeales;f__LC-3;g__LC-3;s__LC-3 sp001940645	GCA_001940645.1	95	d__Archaea;p__Asgardarchaeota;c__Heimdallarchaeia;o__Hodarchaeales;f__LC-3;g__LC-3;s__LC-3 sp001940645	100	0.981	GCA_001940645.1	95	d__Archaea;p__Asgardarchaeota;c__Heimdallarchaeia;o__Hodarchaeales;f__LC-3;g__LC-3;s__LC-3 sp001940645	100	0.981	d__Archaea;p__Asgardarchaeota;c__Heimdallarchaeia;o__Hodarchaeales;f__;g__;s__	taxonomic classification defined by topology and ANI	topological placement and ANI have congruent species assignments	N/A	79.32	11	N/A	N/A
archaeon_Odin_LCB_4	d__Archaea;p__Asgardarchaeota;c__Odinarchaeia;o__Odinarchaeales;f__Odinarchaeaceae;g__Odinarchaeum;s__Odinarchaeum yellowstonii	GCA_001940665.1	95	d__Archaea;p__Asgardarchaeota;c__Odinarchaeia;o__Odinarchaeales;f__Odinarchaeaceae;g__Odinarchaeum;s__Odinarchaeum yellowstonii	100	1	GCA_001940665.1	95	d__Archaea;p__Asgardarchaeota;c__Odinarchaeia;o__Odinarchaeales;f__Odinarchaeaceae;g__Odinarchaeum;s__Odinarchaeum yellowstonii	100	1	d__Archaea;p__Asgardarchaeota;c__Odinarchaeia;o__Odinarchaeales;f__Odinarchaeaceae;g__Odinarchaeum;s__	taxonomic classification defined by topology and ANI	topological placement and ANI have congruent species assignments	GCA_016839265.1, s__Odinarchaeum sp016839265, 95.0, 81.19, 0.812	97.06	11	N/A	N/A

## Sheet: Supp. Data 4
Supplementary Data 4: The tRNA genes and introns of Atabeyarchaeia and Freyaerchaeia genomes.
Name	tRNA #	Begin	End	Type	anticodon	intron 1 begin	intron 1 end	intron 2 begin	intron 2 end	intron 3 begin	intron 3 end	intron 4 begin	intron 4 end	Infernal Score	Number of introns predicted by tRNAscan	Total number of introns observed (R2TD)	Notes
SRVP_Atabeyarchaeota_1_curated.FINAL	1	231487	231577	Arg	CCG	231526	231538							85.4	1	1
SRVP_Atabeyarchaeota_1_curated.FINAL	2	235646	235740	Arg	TCG	235685	235701							85	1	1
SRVP_Atabeyarchaeota_1_curated.FINAL	3	254689	254786	Arg	TCT	254728	254747							81.2	1	1
SRVP_Atabeyarchaeota_1_curated.FINAL	4	270172	270309	Gln	TTG	270189	270265	270222	270292					85.6	2	2
SRVP_Atabeyarchaeota_1_curated.FINAL	5	304457	304624	Lys	CTT	304531	304579	304556	304607					67.2	2	3
SRVP_Atabeyarchaeota_1_curated.FINAL	6	365923	366061	Ala	GGC	365969	366016	366000	366044					78.8	2	2
SRVP_Atabeyarchaeota_1_curated.FINAL	7	367105	367276	Phe	GAA	367157	367218	367194	367253					79.9	2	3
SRVP_Atabeyarchaeota_1_curated.FINAL	8	385378	385498	Ser	GGA	385458	385490							81.9	1	1
SRVP_Atabeyarchaeota_1_curated.FINAL	9	441264	441438	Leu	CAA	441396	441421							64.9	1	3
SRVP_Atabeyarchaeota_1_curated.FINAL	10	448068	448144	Ala	CGC	0	0							85.9	0	0
SRVP_Atabeyarchaeota_1_curated.FINAL	11	483056	483190	Val	CAC	483095	483119							58.4	1	2	possible pseudo
SRVP_Atabeyarchaeota_1_curated.FINAL	12	492980	493126	Asn	GTT	493031	493064	493054	493109					91.6	2	2
SRVP_Atabeyarchaeota_1_curated.FINAL	13	493194	493318	Glu	TTC	493265	493295							68.7	1	2
SRVP_Atabeyarchaeota_1_curated.FINAL	14	507700	507804	Arg	CCT	507739	507765							85.5	1	1
SRVP_Atabeyarchaeota_1_curated.FINAL	15	519373	519589	Lys	TTT	519396	519429	519471	519543	519420	519463	519521	519564	82.6	4	3
SRVP_Atabeyarchaeota_1_curated.FINAL	16	569375	569482	Val	TAC	569421	569453							85	1	1
SRVP_Atabeyarchaeota_1_curated.FINAL	17	636889	637033	Leu	CAG	636922	636943							65.3	1	2
SRVP_Atabeyarchaeota_1_curated.FINAL	18	673522	673636	Glu	CTC	673562	673596	673574	673619					72.3	2	2
SRVP_Atabeyarchaeota_1_curated.FINAL	19	674151	674316	Gly	CCC	674168	674219	674262	674205	674243	674289			81.5	3	3
SRVP_Atabeyarchaeota_1_curated.FINAL	20	692769	692926	Pro	TGG	692828	692873	692860	692898					72.1	2	3
SRVP_Atabeyarchaeota_1_curated.FINAL	21	714679	714780	Pro	GGG	714696	714720							75.5	1	1
SRVP_Atabeyarchaeota_1_curated.FINAL	22	792777	792982	Trp	CCA	792815	792892	792883	792922					60.8	2	3
SRVP_Atabeyarchaeota_1_curated.FINAL	23	795331	795427	Pro	CGG	795359	795381							78.5	1	1
SRVP_Atabeyarchaeota_1_curated.FINAL	24	810394	810565	Met	CAT	810426	810456	810506	810448	810483	810548			88	3	3
SRVP_Atabeyarchaeota_1_curated.FINAL	25	2474261	2474396	Gly	ACC	2474298	2474331	2474329	2474361					64.3	2	1
SRVP_Atabeyarchaeota_1_curated.FINAL	26	2791138	2790910	Tyr	GTA	2791063	2791006							40.9	1	3
SRVP_Atabeyarchaeota_1_curated.FINAL	27	1388008	1387860	Gln	CTG	1387970	1387905	1387927	1387877					78	2	2
SRVP_Atabeyarchaeota_1_curated.FINAL	28	964256	964165	Cys	GCA	964220	964200							41.6	1	1
SRVP_Atabeyarchaeota_1_curated.FINAL	29	810246	810063	Leu	TAA	810222	810107	810207	810077					62.8	2	3
SRVP_Atabeyarchaeota_1_curated.FINAL	30	808245	808089	Pro	TGG	808173	808130	808152	808106					40.2	2	3
SRVP_Atabeyarchaeota_1_curated.FINAL	31	698050	697920	Ser	GCT	698035	697994	698010	697977					87.3	2	2
SRVP_Atabeyarchaeota_1_curated.FINAL	32	692578	692487	Thr	TGT	692540	692526							73.1	1	1
SRVP_Atabeyarchaeota_1_curated.FINAL	33	621326	621221	Arg	GCG	621287	621260							87.1	1	1
SRVP_Atabeyarchaeota_1_curated.FINAL	34	569918	569817	Ser	TGA	569880	569865							73.9	1	1
SRVP_Atabeyarchaeota_1_curated.FINAL	35	466515	466376	Leu	TAG	466482	466461							72.5	1	3
SRVP_Atabeyarchaeota_1_curated.FINAL	36	464212	464138	Ala	TGC	0	0							78.7	0	0
SRVP_Atabeyarchaeota_1_curated.FINAL	37	366350	366154	His	GTG	366284	366263	366212	366267	366222	366184			51.7	3	3	possible pseudo
SRVP_Atabeyarchaeota_1_curated.FINAL	38	357051	356885	Gly	GCC	356934	356902							46	1	2
SRVP_Atabeyarchaeota_1_curated.FINAL	39	356749	356608	Gly	TCC	356701	356657	356671	356622					74.8	2	2
SRVP_Atabeyarchaeota_1_curated.FINAL	40	196286	196460	SeC	UCA									46.6	0	3	Identified via Secmarker
SRVP_Atabeyarchaeota_2_curated.FINAL	1	35441	35652	Ile	TAT	35525	35549	35539	35576					52.4	2	2	possible pseudo
SRVP_Atabeyarchaeota_2_curated.FINAL	2	243848	243938	Arg	CCG	243887	243899							85.4	1	1
SRVP_Atabeyarchaeota_2_curated.FINAL	3	246125	246215	Arg	TCG	246164	246176							84.7	1	1
SRVP_Atabeyarchaeota_2_curated.FINAL	4	266760	266856	Arg	TCT	266799	266817							81.2	1	1
SRVP_Atabeyarchaeota_2_curated.FINAL	5	271217	271392	Leu	GAG	271231	271279	271342	271252	271320	271375			66.7	3	3
SRVP_Atabeyarchaeota_2_curated.FINAL	6	281792	281926	Gln	TTG	281882	281909							68.7	1	2
SRVP_Atabeyarchaeota_2_curated.FINAL	7	320687	320799	Lys	CTT	0	0							66.6	0	1
SRVP_Atabeyarchaeota_2_curated.FINAL	8	378418	378525	Ala	GGC	378464	378493							81.6	1	1
SRVP_Atabeyarchaeota_2_curated.FINAL	9	379720	379888	Phe	GAA	379743	379772	379833	379763	379809	379865			93.1	3	3
SRVP_Atabeyarchaeota_2_curated.FINAL	10	397196	397313	Ser	GGA	397277	397308							79.9	1	1
SRVP_Atabeyarchaeota_2_curated.FINAL	11	454480	454654	Leu	CAA	454551	454592							70	1	3
SRVP_Atabeyarchaeota_2_curated.FINAL	12	459688	459796	Ala	CGC	0	0							75.9	0	1
SRVP_Atabeyarchaeota_2_curated.FINAL	13	487340	487470	Val	CAC	487379	487399							59.6	1	1
SRVP_Atabeyarchaeota_2_curated.FINAL	14	505074	505216	Asn	GTT	505125	505158	505148	505199					86.6	2	2
SRVP_Atabeyarchaeota_2_curated.FINAL	15	505240	505365	Glu	TTC	505310	505342							66.9	1	2
SRVP_Atabeyarchaeota_2_curated.FINAL	16	549981	550089	Val	TAC	550027	550060							85	1	1
SRVP_Atabeyarchaeota_2_curated.FINAL	17	638170	638309	Leu	CAG	638203	638243	638221	638275					79	2	2
SRVP_Atabeyarchaeota_2_curated.FINAL	18	668490	668604	Glu	CTC	668530	668566	668544	668587					79.6	2	2
SRVP_Atabeyarchaeota_2_curated.FINAL	19	668986	669142	Gly	CCC	669088	669115							42.6	1	2
SRVP_Atabeyarchaeota_2_curated.FINAL	20	674255	674396	Ser	GCT	674270	674313	674297	674339					92.4	2	2
SRVP_Atabeyarchaeota_2_curated.FINAL	21	679621	679713	Thr	TGT	679659	679674							73.1	1	1
SRVP_Atabeyarchaeota_2_curated.FINAL	22	708343	708469	Pro	GGG	708382	708399							59	1	1
SRVP_Atabeyarchaeota_2_curated.FINAL	23	779842	780072	Trp	CCA	779857	779907	780025	779883	779970	780055			68.4	3	4
SRVP_Atabeyarchaeota_2_curated.FINAL	24	792623	792753	Met	CAT	792655	792686	792678	792714					82.8	2	2
SRVP_Atabeyarchaeota_2_curated.FINAL	25	1238460	1238535	Gln	CTG	0	0							86.3	0	0
SRVP_Atabeyarchaeota_2_curated.FINAL	26	2410455	2410592	Leu	CAG	2410492	2410553							69.2	1	1
SRVP_Atabeyarchaeota_2_curated.FINAL	27	2741998	2741795	Tyr	GTA	2741927	2741840	2741863	2741812					58.9	2	3
SRVP_Atabeyarchaeota_2_curated.FINAL	28	792464	792283	Leu	TAA	792326	792297							59.3	1	3
SRVP_Atabeyarchaeota_2_curated.FINAL	29	791760	791633	Thr	GGT	791729	791688	791702	791669					53	2	2
SRVP_Atabeyarchaeota_2_curated.FINAL	30	780241	780141	Pro	CGG	780224	780201							81.2	1	1
SRVP_Atabeyarchaeota_2_curated.FINAL	31	679457	679293	Pro	TGG	679398	679351	679364	679321					65.1	2	2
SRVP_Atabeyarchaeota_2_curated.FINAL	32	623766	623657	Arg	GCG	623727	623696							86.9	1	1
SRVP_Atabeyarchaeota_2_curated.FINAL	33	569275	569171	Arg	CCT	569236	569210							78.5	1	1
SRVP_Atabeyarchaeota_2_curated.FINAL	34	561907	561693	Lys	TTT	561884	561852	561810	561737	561861	561818	561760	561710	89.4	4	3
SRVP_Atabeyarchaeota_2_curated.FINAL	35	550520	550416	Ser	TGA	550482	550467							83.1	1	1
SRVP_Atabeyarchaeota_2_curated.FINAL	36	472268	471924	Leu	TAG	472228	471972							66.4	1	1
SRVP_Atabeyarchaeota_2_curated.FINAL	37	471329	471219	His	GTG	471316	471278							73.8	1	1
SRVP_Atabeyarchaeota_2_curated.FINAL	38	471180	471106	Ala	TGC	0	0							81.1	0	0
SRVP_Atabeyarchaeota_2_curated.FINAL	39	470904	470714	iMet	CAT	470835	470799	470761	470808	470783	470732			56.5	3	3
SRVP_Atabeyarchaeota_2_curated.FINAL	40	378774	378610	Val	GAC	378739	378685							67.8	1	1
SRVP_Atabeyarchaeota_2_curated.FINAL	41	369636	369465	Gly	GCC	369619	369598							61.7	1	3
SRVP_Atabeyarchaeota_2_curated.FINAL	42	369330	369192	Gly	TCC	369282	369240	369254	369206					71.8	2	2
SRVP_Atabeyarchaeota_2_curated.FINAL	43	208757	208932	SeC	UCA									36.3	0	3	Identified with Secmarker only
SRVP_Freyarchaeota_curated_circular	1	1114536	1114631	Gln	CTG	1114574	1114593							61.6	1	1
SRVP_Freyarchaeota_curated_circular	2	1227916	1228043	Arg	CCG	1227953	1227998	1227974	1228026					69.8	2	2
SRVP_Freyarchaeota_curated_circular	3	1326639	1326821	Ser	AGA	1326672	1326752							25.2	1	3
SRVP_Freyarchaeota_curated_circular	4	1426998	1427132	Asp	GTC	1427046	1427081	1427073	1427109					72.7	2	2
SRVP_Freyarchaeota_curated_circular	5	1427332	1427497	Lys	TTT	1427358	1427392	1427445	1427367	1427421	1427474			66.1	3	3	possible pseudo
SRVP_Freyarchaeota_curated_circular	6	1482398	1482542	Ser	GGA	1482446	1482480	1482471	1482491					76.8	2	2
SRVP_Freyarchaeota_curated_circular	7	1504739	1504836	Thr	TGT	0	0							58.4	0	1
SRVP_Freyarchaeota_curated_circular	8	1510272	1510349	Thr	GGT	0	0							77	0	0
SRVP_Freyarchaeota_curated_circular	9	1513185	1513311	Arg	TCG	1513222	1513266	1513243	1513294					72.4	2	2
SRVP_Freyarchaeota_curated_circular	10	1527885	1528048	Gly	GCC	1527922	1528000	1527947	1528031					61.1	2	3
SRVP_Freyarchaeota_curated_circular	11	1544068	1544210	Arg	TCT	1544090	1544113	1544136	1544156	1544103	1544127	1544147	1544179	59.8	4	4
SRVP_Freyarchaeota_curated_circular	12	1547486	1547561	Val	GAC	0	0							75.7	0	0
SRVP_Freyarchaeota_curated_circular	13	1625968	1626071	Pro	CGG	1625984	1626011							64.6	1	1
SRVP_Freyarchaeota_curated_circular	14	1651332	1651462	Asn	GTT	1651380	1651419	1651407	1651448					60.8	2	2
SRVP_Freyarchaeota_curated_circular	15	1698331	1698422	Val	TAC	1698377	1698395							63.2	1	1
SRVP_Freyarchaeota_curated_circular	16	1716276	1716417	Leu	CAA	1716314	1716375	1716343	1716400					71.6	2	2
SRVP_Freyarchaeota_curated_circular	17	1725052	1725167	Ala	CGC	1725120	1725128							47.7	1	2
SRVP_Freyarchaeota_curated_circular	18	1729004	1729139	Ile	GAT	1729037	1729080	1729064	1729108					87.4	2	2
SRVP_Freyarchaeota_curated_circular	19	1739627	1739754	Gly	CCC	1739642	1739710	1739663	1739737					89.6	2	2
SRVP_Freyarchaeota_curated_circular	20	1744317	1744389	Val	CAC	0	0							57.1	0	0
SRVP_Freyarchaeota_curated_circular	21	1798836	1799053	Pro	GGG	1798851	1798960	1799008	1798878	1798985	1799036			40.6	3	3
SRVP_Freyarchaeota_curated_circular	22	1804120	1804286	Ile2	CAT	1804135	1804177	1804207	1804243	1804160	1804199	1804220	1804269	101.7	4	4
SRVP_Freyarchaeota_curated_circular	23	1853760	1853884	Tyr	GTA	1853799	1853845							66.8	1	1
SRVP_Freyarchaeota_curated_circular	24	1888074	1888267	Leu	GAG	1888127	1888173	1888220	1888158	1888203	1888249			58.7	3	4
SRVP_Freyarchaeota_curated_circular	25	2242144	2242267	Lys	CTT	2242159	2242210	2242186	2242228					63.9	2	2
SRVP_Freyarchaeota_curated_circular	26	2337289	2337184	Gln	TTG	2337236	2337207							73.4	1	1
SRVP_Freyarchaeota_curated_circular	27	1887836	1887665	Leu	TAG	1887760	1887712	1887730	1887682					75.1	2	3
SRVP_Freyarchaeota_curated_circular	28	1725443	1725313	Ala	TGC	0	0							58.3	0	2
SRVP_Freyarchaeota_curated_circular	29	1618383	1618246	Ser	TGA	1618364	1618333	1618343	1618305					82.1	2	2
SRVP_Freyarchaeota_curated_circular	30	1548153	1548047	Gly	TCC	1548092	1548064							78.7	1	1
SRVP_Freyarchaeota_curated_circular	31	1545739	1545581	Met	CAT	1545685	1545648	1545670	1545598					67.7	2	3
SRVP_Freyarchaeota_curated_circular	32	1545409	1545248	Thr	CGT	1545401	1545347	1545295	1545376	1545318	1545265			66.2	3	3
SRVP_Freyarchaeota_curated_circular	33	1511341	1511223	Arg	CCT	1511266	1511240							83.1	1	2
SRVP_Freyarchaeota_curated_circular	34	1510168	1510026	Leu	TAA	1510107	1510074							68.5	1	2
SRVP_Freyarchaeota_curated_circular	35	1505101	1504955	Met	CAT	1505032	1504994							69.7	1	2
SRVP_Freyarchaeota_curated_circular	36	1426291	1426079	Trp	CCA	1426211	1426122	1426145	1426096					52.4	2	3
SRVP_Freyarchaeota_curated_circular	37	1230205	1230066	Arg	GCG	1230183	1230163	1230116	1230173	1230141	1230089			87.2	3	3
SRVP_Freyarchaeota_curated_circular	38	810415	810536	SeC	TCA									35.5	0	1	Detected by Secmarker
SRVP_Atabeyarchaeota_2_curated.FINAL	1	35441	35652	Ile	TAT	35525	35549	35539	35576					52.4	2	2	possible pseudo
SRVP_Atabeyarchaeota_2_curated.FINAL	2	243848	243938	Arg	CCG	243887	243899							85.4	1	1
SRVP_Atabeyarchaeota_2_curated.FINAL	3	246125	246215	Arg	TCG	246164	246176							84.7	1	1
SRVP_Atabeyarchaeota_2_curated.FINAL	4	266760	266856	Arg	TCT	266799	266817							81.2	1	1
SRVP_Atabeyarchaeota_2_curated.FINAL	5	271217	271392	Leu	GAG	271231	271279	271342	271252	271320	271375			66.7	3	3
SRVP_Atabeyarchaeota_2_curated.FINAL	6	281792	281926	Gln	TTG	281882	281909							68.7	1	2
SRVP_Atabeyarchaeota_2_curated.FINAL	7	320687	320799	Lys	CTT	0	0							66.6	0	1
SRVP_Atabeyarchaeota_2_curated.FINAL	8	378418	378525	Ala	GGC	378464	378493							81.6	1	1
SRVP_Atabeyarchaeota_2_curated.FINAL	9	379720	379888	Phe	GAA	379743	379772	379833	379763	379809	379865			93.1	3	3
SRVP_Atabeyarchaeota_2_curated.FINAL	10	397196	397313	Ser	GGA	397277	397308							79.9	1	1
SRVP_Atabeyarchaeota_2_curated.FINAL	11	454480	454654	Leu	CAA	454551	454592							70	1	3
SRVP_Atabeyarchaeota_2_curated.FINAL	12	459688	459796	Ala	CGC	0	0							75.9	0	1
SRVP_Atabeyarchaeota_2_curated.FINAL	13	487340	487470	Val	CAC	487379	487399							59.6	1	1
SRVP_Atabeyarchaeota_2_curated.FINAL	14	505074	505216	Asn	GTT	505125	505158	505148	505199					86.6	2	2
SRVP_Atabeyarchaeota_2_curated.FINAL	15	505240	505365	Glu	TTC	505310	505342							66.9	1	2
SRVP_Atabeyarchaeota_2_curated.FINAL	16	549981	550089	Val	TAC	550027	550060							85	1	1
SRVP_Atabeyarchaeota_2_curated.FINAL	17	638170	638309	Leu	CAG	638203	638243	638221	638275					79	2	2
SRVP_Atabeyarchaeota_2_curated.FINAL	18	668490	668604	Glu	CTC	668530	668566	668544	668587					79.6	2	2
SRVP_Atabeyarchaeota_2_curated.FINAL	19	668986	669142	Gly	CCC	669088	669115							42.6	1	2
SRVP_Atabeyarchaeota_2_curated.FINAL	20	674255	674396	Ser	GCT	674270	674313	674297	674339					92.4	2	2
SRVP_Atabeyarchaeota_2_curated.FINAL	21	679621	679713	Thr	TGT	679659	679674							73.1	1	1
SRVP_Atabeyarchaeota_2_curated.FINAL	22	708343	708469	Pro	GGG	708382	708399							59	1	1
SRVP_Atabeyarchaeota_2_curated.FINAL	23	779842	780072	Trp	CCA	779857	779907	780025	779883	779970	780055			68.4	3	4
SRVP_Atabeyarchaeota_2_curated.FINAL	24	792623	792753	Met	CAT	792655	792686	792678	792714					82.8	2	2
SRVP_Atabeyarchaeota_2_curated.FINAL	25	1238460	1238535	Gln	CTG	0	0							86.3	0	0
SRVP_Atabeyarchaeota_2_curated.FINAL	26	2410455	2410592	Leu	CAG	2410492	2410553							69.2	1	1
SRVP_Atabeyarchaeota_2_curated.FINAL	27	2741998	2741795	Tyr	GTA	2741927	2741840	2741863	2741812					58.9	2	3
SRVP_Atabeyarchaeota_2_curated.FINAL	28	792464	792283	Leu	TAA	792326	792297							59.3	1	3
SRVP_Atabeyarchaeota_2_curated.FINAL	29	791760	791633	Thr	GGT	791729	791688	791702	791669					53	2	2
SRVP_Atabeyarchaeota_2_curated.FINAL	30	780241	780141	Pro	CGG	780224	780201							81.2	1	1
SRVP_Atabeyarchaeota_2_curated.FINAL	31	679457	679293	Pro	TGG	679398	679351	679364	679321					65.1	2	2
SRVP_Atabeyarchaeota_2_curated.FINAL	32	623766	623657	Arg	GCG	623727	623696							86.9	1	1
SRVP_Atabeyarchaeota_2_curated.FINAL	33	569275	569171	Arg	CCT	569236	569210							78.5	1	1
SRVP_Atabeyarchaeota_2_curated.FINAL	34	561907	561693	Lys	TTT	561884	561852	561810	561737	561861	561818	561760	561710	89.4	4	3
SRVP_Atabeyarchaeota_2_curated.FINAL	35	550520	550416	Ser	TGA	550482	550467							83.1	1	1
SRVP_Atabeyarchaeota_2_curated.FINAL	36	472268	471924	Leu	TAG	472228	471972							66.4	1	1
SRVP_Atabeyarchaeota_2_curated.FINAL	37	471329	471219	His	GTG	471316	471278							73.8	1	1
SRVP_Atabeyarchaeota_2_curated.FINAL	38	471180	471106	Ala	TGC	0	0							81.1	0	0
SRVP_Atabeyarchaeota_2_curated.FINAL	39	470904	470714	iMet	CAT	470835	470799	470761	470808	470783	470732			56.5	3	3
SRVP_Atabeyarchaeota_2_curated.FINAL	40	378774	378610	Val	GAC	378739	378685							67.8	1	1
SRVP_Atabeyarchaeota_2_curated.FINAL	41	369636	369465	Gly	GCC	369619	369598							61.7	1	3
SRVP_Atabeyarchaeota_2_curated.FINAL	42	369330	369192	Gly	TCC	369282	369240	369254	369206					71.8	2	2
SRVP_Atabeyarchaeota_2_curated.FINAL	43	208757	208932	SeC	UCA									36.3	0	3	Identified with Secmarker only
SRVP_Freyarchaeota_curated_circular	1	1114536	1114631	Gln	CTG	1114574	1114593							61.6	1	1
SRVP_Freyarchaeota_curated_circular	2	1227916	1228043	Arg	CCG	1227953	1227998	1227974	1228026					69.8	2	2
SRVP_Freyarchaeota_curated_circular	3	1326639	1326821	Ser	AGA	1326672	1326752							25.2	1	3
SRVP_Freyarchaeota_curated_circular	4	1426998	1427132	Asp	GTC	1427046	1427081	1427073	1427109					72.7	2	2
SRVP_Freyarchaeota_curated_circular	5	1427332	1427497	Lys	TTT	1427358	1427392	1427445	1427367	1427421	1427474			66.1	3	3	possible pseudo
SRVP_Freyarchaeota_curated_circular	6	1482398	1482542	Ser	GGA	1482446	1482480	1482471	1482491					76.8	2	2
SRVP_Freyarchaeota_curated_circular	7	1504739	1504836	Thr	TGT	0	0							58.4	0	1
SRVP_Freyarchaeota_curated_circular	8	1510272	1510349	Thr	GGT	0	0							77	0	0
SRVP_Freyarchaeota_curated_circular	9	1513185	1513311	Arg	TCG	1513222	1513266	1513243	1513294					72.4	2	2
SRVP_Freyarchaeota_curated_circular	10	1527885	1528048	Gly	GCC	1527922	1528000	1527947	1528031					61.1	2	3
SRVP_Freyarchaeota_curated_circular	11	1544068	1544210	Arg	TCT	1544090	1544113	1544136	1544156	1544103	1544127	1544147	1544179	59.8	4	4
SRVP_Freyarchaeota_curated_circular	12	1547486	1547561	Val	GAC	0	0							75.7	0	0
SRVP_Freyarchaeota_curated_circular	13	1625968	1626071	Pro	CGG	1625984	1626011							64.6	1	1
SRVP_Freyarchaeota_curated_circular	14	1651332	1651462	Asn	GTT	1651380	1651419	1651407	1651448					60.8	2	2
SRVP_Freyarchaeota_curated_circular	15	1698331	1698422	Val	TAC	1698377	1698395							63.2	1	1
SRVP_Freyarchaeota_curated_circular	16	1716276	1716417	Leu	CAA	1716314	1716375	1716343	1716400					71.6	2	2
SRVP_Freyarchaeota_curated_circular	17	1725052	1725167	Ala	CGC	1725120	1725128							47.7	1	2
SRVP_Freyarchaeota_curated_circular	18	1729004	1729139	Ile	GAT	1729037	1729080	1729064	1729108					87.4	2	2
SRVP_Freyarchaeota_curated_circular	19	1739627	1739754	Gly	CCC	1739642	1739710	1739663	1739737					89.6	2	2
SRVP_Freyarchaeota_curated_circular	20	1744317	1744389	Val	CAC	0	0							57.1	0	0
SRVP_Freyarchaeota_curated_circular	21	1798836	1799053	Pro	GGG	1798851	1798960	1799008	1798878	1798985	1799036			40.6	3	3
SRVP_Freyarchaeota_curated_circular	22	1804120	1804286	Ile2	CAT	1804135	1804177	1804207	1804243	1804160	1804199	1804220	1804269	101.7	4	4
SRVP_Freyarchaeota_curated_circular	23	1853760	1853884	Tyr	GTA	1853799	1853845							66.8	1	1
SRVP_Freyarchaeota_curated_circular	24	1888074	1888267	Leu	GAG	1888127	1888173	1888220	1888158	1888203	1888249			58.7	3	4
SRVP_Freyarchaeota_curated_circular	25	2242144	2242267	Lys	CTT	2242159	2242210	2242186	2242228					63.9	2	2
SRVP_Freyarchaeota_curated_circular	26	2337289	2337184	Gln	TTG	2337236	2337207							73.4	1	1
SRVP_Freyarchaeota_curated_circular	27	1887836	1887665	Leu	TAG	1887760	1887712	1887730	1887682					75.1	2	3
SRVP_Freyarchaeota_curated_circular	28	1725443	1725313	Ala	TGC	0	0							58.3	0	2
SRVP_Freyarchaeota_curated_circular	29	1618383	1618246	Ser	TGA	1618364	1618333	1618343	1618305					82.1	2	2
SRVP_Freyarchaeota_curated_circular	30	1548153	1548047	Gly	TCC	1548092	1548064							78.7	1	1
SRVP_Freyarchaeota_curated_circular	31	1545739	1545581	Met	CAT	1545685	1545648	1545670	1545598					67.7	2	3
SRVP_Freyarchaeota_curated_circular	32	1545409	1545248	Thr	CGT	1545401	1545347	1545295	1545376	1545318	1545265			66.2	3	3
SRVP_Freyarchaeota_curated_circular	33	1511341	1511223	Arg	CCT	1511266	1511240							83.1	1	2
SRVP_Freyarchaeota_curated_circular	34	1510168	1510026	Leu	TAA	1510107	1510074							68.5	1	2
SRVP_Freyarchaeota_curated_circular	35	1505101	1504955	Met	CAT	1505032	1504994							69.7	1	2
SRVP_Freyarchaeota_curated_circular	36	1426291	1426079	Trp	CCA	1426211	1426122	1426145	1426096					52.4	2	3
SRVP_Freyarchaeota_curated_circular	37	1230205	1230066	Arg	GCG	1230183	1230163	1230116	1230173	1230141	1230089			87.2	3	3
SRVP_Freyarchaeota_curated_circular	38	810415	810536	SeC	TCA									35.5	0	1	Detected by Secmarker

## Sheet: Supp. Data 5
Supplementary Data 5 Eukaryotic signature proteins in Atabeyarchaeia and Freyarchaeia
cog_id	category	GCA_019058495	GCA_019058575	SRVP-Atabeyarchaeia-1	SRVP-Atabeyarchaeia-2	SRVP-Freyarchaeia	Freya-JZ	Freya-QZM	arCOG	Functional group	Gene name	ANNOTATION
cog.004179	Actin-like	1	1	0	0	0	0	0	arCOG03061	D	MreB	Actin-like ATPase involved in cell morphogenesis
cog.000241	Actin-like	1	1	1	1	1	1	1	arCOG05583	D	-	Actin related protein, including lokiactins
cog.002971	ARP2/3 complex	0	0	0	0	1	1	1	-	D	ARPC4	ARP2/3 complex 20 kDa subunit
cog.000460	Ubiquitin	1	0	1	1	2	1	4	arCOG01676	H	ThiF	Dinucleotide-utilizing enzyme involved in molybdopterin and thiamine biosynthesis or Ubiquitin activating enzyme E1
cog.011274	unclassified	0	0	0	1	0	0	0	-	J	-	Eukaryotic ribosomal protein L22e
cog.002782	Ras	1	0	1	1	2	1	1	-	K	-	HTH domain, often fused to Ras GTPases
cog.002416	unclassified	0	0	0	0	1	0	1	-	K	-	E2F/DP family winged-helix DNA-binding domain
cog.004574	unclassified	0	1	0	1	0	0	3	-	K	-	General transcription factor TFIIH, double Zn finger domain
cog.008765	Ras	0	1	0	0	0	0	0	arCOG00328	L	-	DNA polymerase PolB3, epsilon-like, Zn finger domain
cog.002050	unclassified	0	0	1	1	1	0	1	-	L	-	Protein containing OB-fold-like and wHTH domains, putative ortholog Replication protein A 32
cog.010696	N-glycosylation enzyme Stt3 membrane subunit	2	1	1	2	1	1	1	arCOG02044	M	AglB	N-glycosylation enzyme Stt3 membrane subunit
cog.000691	Ras	1	1	1	1	1	1	1	-	M	-	Dolichyl-diphosphooligosaccharide-protein glycosyltransferase subunit STT3A
cog.002993	unclassified	1	0	0	0	1	1	0	-	M	-	Ribophorin I
cog.003486	unclassified	0	0	0	0	1	1	0	-	M	-	Coiled-coil domain fused to Ribophorin I
cog.004451	unclassified	0	0	0	0	1	0	0	-	M	-	Domain fused to asparagine N-glycosylation enzyme Stt3 membrane subunit
cog.004691	unclassified	0	0	0	1	0	0	0	-	M	-	Ribophorin I
cog.003896	unclassified	0	0	0	1	0	0	0	-	M	-	Domon-like ligand-binding domain (fused to Ribophorin I)
cog.003639	unclassified	1	1	1	0	0	0	1	-	M	-	Coiled-coil domain fused to Ribophorin I
cog.000657	RING finger domain	1	1	1	1	1	1	0	-	O	-	RING finger domain
cog.001329	RING finger domain	0	1	5	2	0	0	1	-	O	-	RING finger domain
cog.001559	RING finger domain	1	1	4	1	2	3	3	-	O	-	RING finger domain
cog.001349	Ubiquitin	0	1	1	1	2	1	2	arCOG00535	O	-	Ubiquitin-like protein
cog.004689	Ubiquitin	0	0	0	0	0	0	1	arCOG01676	O	-	Ubiquitin domain
cog.007647	Ubiquitin	1	1	1	1	2	1	2	-	O	-	Ubiquitin-conjugating enzyme E2
cog.007313	Ubiquitin	0	1	0	0	1	1	1	-	O	-	Ubiquitin-conjugating enzyme E2 fused to Vps23 core domain
cog.008062	Ubiquitin	1	0	0	0	0	0	0	-	O	-	Ubiquitin-conjugating enzyme E2 fused to E3-like RING finger domain
cog.008511	Ubiquitin	0	1	0	0	0	0	0	-	O	Uba3	Ubiquitin activating enzyme E1 subunit
cog.008666	Ubiquitin	0	0	0	0	1	0	0		O	-	Ubiquitin activating enzyme E1 subunit, E2 binding domain
cog.010483	Ubiquitin	1	1	1	1	1	1	0		O	-	Ubiquitin domain
cog.000309	Ubiquitin	0	0	0	0	0	0	2	arCOG01676	O	Uba5	Ubiquitin-activating enzymes E1, Uba1/Uba5 like
cog.011573	Ubiquitin	0	0	0	0	0	0	2	-	O	-	Ubiquitin-conjugating enzyme E2
cog.005829	Ubiquitin	1	1	1	1	0	0	0	-	O	-	Ubiquitin-conjugating enzyme E2 fused to Vps23 core domain
cog.001952	Ubiquitin	0	0	0	0	0	0	1	arCOG01676	O	Uba3	Ubiquitin activating enzyme E1 subunit UBA3
cog.002247	unclassified	0	0	0	1	0	0	0	-	O	-	RING finger domain
cog.002202	unclassified	0	0	0	0	1	0	0	arCOG01138	O	-	Jab1/MPN domain containing protein
cog.000160	unclassified	0	0	0	0	0	0	1	arCOG01138	O	-	Jab1/MPN domain containing protein, possible COP9 signalosome complex subunit 1 ortholog
cog.000315	unclassified	0	0	0	0	1	1	0	arCOG01308	O	Cdc48	ATPase of the AAA+ class , CDC48 family
cog.000992	unclassified	0	1	0	1	0	0	1	-	O	-	RING finger domain
cog.001103	unclassified	0	0	0	0	1	0	1	arCOG01138	O	-	Jab1/MPN domain containing protein
cog.002402	unclassified	0	1	0	0	0	0	0	-	O	-	RING finger domain
cog.005653	unclassified	0	1	0	1	0	0	0	-	O	-	RING finger domain
cog.005320	unclassified	0	0	0	0	0	0	1	-	O	-	RING finger domain
cog.006317	unclassified	0	1	0	0	0	0	0	-	O	-	HTH and RING finger domain containing protein
cog.006767	unclassified	1	1	0	0	0	0	0	-	O	-	N-terminal region typically fused to RING finger domain
cog.008841	unclassified	0	1	0	0	0	0	0	-	O	-	Jab1/MPN domain containing protein
cog.006840	unclassified	0	0	0	1	0	0	0	arCOG01308	O	Cdc48	ATPase of the AAA+ class , CDC48 family
cog.011629	unclassified	1	1	1	0	0	0	0	-	O	-	Domain fused to Jab1/MPN
cog.010324	unclassified	0	0	0	1	0	0	3	-	O	-	RING finger domain
cog.003121	unclassified	0	0	0	1	1	1	0	arCOG01138	O	-	Jab1/MPN domain containing protein
cog.004606	unclassified	0	0	0	1	0	0	0	arCOG01138	O	-	Jab1/MPN domain
cog.003743	unclassified	0	0	0	0	0	0	1	-	O	-	RING finger domain
cog.002577	Ras	0	0	0	0	1	0	0	-	R	-	Type 1 glutamine amidotransferase or other glycosyltransferase fused to RING finger domain
cog.002289	unclassified	0	0	1	0	0	0	0	arCOG04151	R	-	Membrane associated RING finger
cog.004480	unclassified	0	0	0	0	0	0	2	-	R	-	TPR repeats domain
cog.000122	WD40	0	0	2	0	0	0	0	arCOG02561	R	-	WD40 repeats containing domain
cog.006163	Arf-like	0	0	0	0	0	0	1	-	S	-	Uncharacterized domain sometimes fused to Arf-like GTPase
cog.004156	Arf-like	0	0	0	0	0	0	1	-	S	-	Arf-like family GTPase, C-terminal coiled-coil domain
cog.005931	Ras	0	0	0	1	0	0	0	-	S	-	Uncharacterized domain sometimes fused to Ras-like GTPase
cog.005419	unclassified	1	1	0	0	1	1	1	arCOG04222	S	-	Uncharacterized protein DUF1682
cog.012193	unclassified	0	2	0	0	0	0	0	-	S	-	Coiled-coil domain often fused to Jab1/MPN domain containing protein
cog.003563	unclassified	1	1	0	0	0	0	1	-	S	-	Coiled coil protein fused to RING finger domain
cog.006344	unclassified	0	1	0	0	0	0	0	-	T	-	CD36 family
cog.003608	Adaptin	0	0	0	0	0	0	1	-	U	COPI	Secreted protein containing Adaptin_C domain and Zn finger domain
cog.002852	Adaptin	0	0	0	0	0	0	1	arCOG02967	U	-	Membrane domain fused to Adaptin_N like HEAT repeats
cog.002079	Adaptin	1	0	0	0	0	0	0	-	U	COPI	Secreted protein containing Adaptin_C domain and often a Zn ribbon domain
cog.000413	Adaptin	0	1	1	0	0	0	1	-	U	-	Adaptin N terminal region (contains HEAT repeats)
cog.002051	Adaptin	0	0	0	0	0	1	0	-	U	-	Membrane protein containing Adaptin_C domain and Zn finger domain
cog.000077	Adaptin	2	2	3	0	16	7	7	-	U	-	Adaptin_N domain, contains HEAT repeats domain
cog.001401	Adaptin	1	1	1	1	0	1	1	-	U	-	Mu-homology domain of adaptor Adaptin/coatomer delta subunit
cog.006470	Adaptin	0	0	0	0	1	0	0	-	U	-	WD40 fused to Adaptin_C and EAP30 domains
cog.002436	Arf-like	1	1	0	0	0	0	0	arCOG00362	U	-	Arf-like GTPase
cog.000144	Arf-like	2	2	3	2	3	1	3	-	U	-	Arf-like family GTPase
cog.002702	Arf-like	0	0	0	1	0	0	0	arCOG00362	U	-	Arf-like family GTPase
cog.001592	Arf-like	0	0	0	0	2	1	1	arCOG00362	U	-	Arf-like GTPase
cog.002769	EAP30/Vps36	4	4	3	3	1	2	2	-	U	-	EAP30/Vps36 family protein
cog.003176	ESCRT	1	1	1	1	1	1	1	-	U	-	Vps25 subunit of ESCRT-II complex
cog.001938	ESCRT	1	1	1	1	1	1	1	arCOG00453	U	ESCRTIII	Archaeal division protein CdvB, Snf7/Vps24/ESCRT-III family
cog.001760	ESCRT	1	1	1	1	1	0	1	arCOG00453	U	ESCRTIII	Archaeal division protein CdvB, Snf7/Vps24/ESCRT-III family
cog.000486	ESCRT	1	1	1	1	1	1	2	arCOG01307	U	Vps4	Cell division ATPase of the AAA+ class, ESCRT system component
cog.004486	Gelsolin	0	0	0	0	1	0	0	-	U	-	Gelsolin family protein
cog.002939	Gelsolin	0	0	0	0	1	0	0	-	U	-	Gelsolin family protein
cog.010331	Gelsolin	1	1	1	2	1	0	1	-	U	-	Gelsolin family protein
cog.010332	Gelsolin	0	0	0	0	0	0	1	-	U	-	Gelsolin family protein
cog.013734	Gelsolin	3	2	2	2	1	2	2	-	U	-	Gelsolin family protein
cog.006366	Gelsolin	0	0	0	0	0	0	1	-	U	-	Gelsolin domain fused to coiled-coil domain
cog.006527	Gelsolin	0	0	0	0	1	0	1	-	U	-	Gelsolin domain
cog.006496	Gelsolin	1	1	1	1	0	0	0	-	U	-	Gelsolin domain
cog.001057	Gelsolin	1	1	0	1	0	0	0	-	U	-	Gelsolin family protein
cog.006230	Gelsolin	1	1	0	0	0	0	0	-	U	-	Gelsolin domain
cog.003061	GTPase	0	0	0	0	0	1	1	-	U	-	Gtr1/RagA family GTPase
cog.000396	GTPase	0	0	0	0	0	0	1	arCOG00362	U	-	Gtr1/RagA family GTPase
cog.000120	GTPase	0	0	2	1	1	0	0	arCOG00362	U	-	Gtr1/RagA family GTPase
cog.008677	Longin	0	0	0	0	0	1	0	-	U	-	Longin domain
cog.000317	Longin	1	0	1	2	0	0	1	arCOG02603	U	-	Longin domain
cog.002544	Longin	0	0	1	0	0	0	0	-	U	-	Longin domain
cog.000316	Longin	1	1	1	0	0	0	0	arCOG02603	U	-	Longin domain
cog.006355	Longin	2	3	0	0	0	0	0	-	U	-	NPRL2-like longin domain
cog.000053	Longin	0	0	1	3	4	1	3	arCOG02603	U	TRAPPC1_Bet5	Longin domain
cog.008948	Longin	1	1	1	3	1	0	1	-	U	-	Longin
cog.011158	Longin	0	1	0	0	0	0	1	arCOG02603	U	TRAPPC1_Bet5	Longin domain
cog.000113	Longin	3	2	1	2	7	2	5	-	U	-	Longin family domain fused to HTH domain
cog.006472	Longin	0	0	0	1	0	0	1	-	U	-	NPRL2-like longin domain
cog.008109	Longin	0	1	0	1	0	0	0	-	U	-	Longin
cog.000151	Longin	1	1	0	0	1	0	1	arCOG02603	U	TRAPPC1	Longin domain
cog.005997	Longin	1	0	0	0	0	0	0	-	U	-	Two longin domains
cog.005762	Longin	1	1	0	0	0	1	0	-	U	-	Longin domain fused to HTH domain
cog.000225	Longin	0	0	0	0	0	0	1	-	U	-	Longin family domain fused to HTH domain
cog.004735	Longin	1	1	0	0	0	0	0	-	U	-	HTH and longin domain
cog.005243	Longin	0	0	1	0	0	0	1	arCOG02603	U	TRAPPC1_Bet5	Longin family domain
cog.004710	Longin	0	0	1	0	0	0	2	-	U	TRAPPC1_Bet5	Longin domain
cog.004999	Longin	0	0	0	0	1	0	0	-	U	-	Longin domain
cog.004441	Longin	0	0	0	0	1	1	1	arCOG02603	U	-	Longin domain
cog.008476	Longin	0	1	1	0	1	1	1	-	U	-	NPRL2-like longin domain
cog.005736	Longin	0	0	1	0	0	0	0	-	U	TRAPPC1_Bet5	Longin domain
cog.003844	Longin	1	1	0	0	2	0	2	-	U	-	Longin domain fused to DENN domain
cog.002140	Longin	2	1	1	0	1	0	1	-	U	-	Longin fused to NPRL2 C-terminal region
cog.002092	Longin	0	0	0	1	0	0	1	-	U	-	Longin domain
cog.002094	Longin	0	0	0	0	1	0	0	arCOG02603	U	-	Longin domain
cog.007773	Longin	3	3	2	2	0	0	0	-	U	-	Longin domain
cog.002000	Longin	0	0	0	1	0	0	1	-	U	-	Two Longin domains
cog.003408	Longin	0	1	2	0	0	0	1	-	U	-	Longin fused to HTH domain
cog.005007	Longin	2	2	0	1	0	1	0	arCOG02603	U	TRAPPC1_Bet5	Longin domain
cog.004958	Rab-like	1	0	0	0	0	0	0	arCOG00362	U	-	Rab-like GTPase
cog.002377	Rab-like	2	2	0	1	0	0	0	arCOG00362	U	-	Rab-like GTPase
cog.002332	Rab-like	2	1	0	0	0	0	0	arCOG00362	U	-	Rab-like GTPase
cog.000281	Rab-like	4	2	2	1	3	2	5	arCOG00362	U	-	Rab-like GTPase
cog.001814	Rab-like	0	0	0	0	1	0	0	arCOG00362	U	-	Rab-like GTPase
cog.001812	Rab-like	2	0	2	0	1	0	0	arCOG00362	U	-	Rab-like GTPase
cog.001567	Rab-like	0	0	0	0	1	0	1	arCOG00363	U	-	Rab-like GTPase
cog.000050	Rab-like	0	3	1	0	0	1	0	arCOG00362	U	-	Rab-like GTPase
cog.002230	Rab-like	1	0	0	0	0	0	0	arCOG00362	U	-	Rab-like GTPase
cog.002032	Rab-like	0	0	0	0	0	1	0	arCOG00362	U	-	Rab-like GTPase
cog.002434	Rab-like	3	0	2	1	0	0	0	arCOG00362	U	-	Rab-like GTPase
cog.003863	Rab-like	0	1	0	0	0	1	0	arCOG00362	U	-	Rab-like GTPase
cog.000352	Rab-like	0	1	0	0	1	0	0	arCOG00362	U	-	Rab-like GTPase
cog.003060	Rab-like	1	1	0	1	0	0	0	arCOG00362	U	-	Rab-like GTPase
cog.000675	Rab-like	0	1	2	0	2	1	1	arCOG00362	U	-	Rab-like GTPase
cog.003314	Rab-like	0	0	0	1	0	0	1	arCOG00362	U	-	Rab-like GTPase
cog.000526	Rab-like	0	2	1	0	0	0	0	arCOG00362	U	-	Rab-like GTPase
cog.003500	Rab-like	0	0	1	1	2	0	0	-	U	-	Rab-like GTPase
cog.004057	Rab-like	0	0	1	0	0	0	0	arCOG00362	U	-	Rab-like GTPase
cog.003865	Rab-like	2	1	0	2	0	0	0	arCOG00362	U	-	Rab-like GTPase
cog.004450	Rab-like	1	0	0	0	0	0	0	arCOG00362	U	-	Rab-like GTPase
cog.004449	Rab-like	0	0	0	1	0	0	0	arCOG00362	U	-	Rab-like GTPase
cog.000306	Rab-like	2	1	3	1	1	1	0	arCOG00362	U	-	Rab-like GTPase
cog.002629	Rab-like	1	0	1	2	0	0	0	arCOG00362	U	-	Rab-like GTPase
cog.002888	Ras	0	0	0	1	1	1	1	arCOG00354	U	-	Ras family GTPase
cog.001434	Ras	0	1	1	1	1	0	0	arCOG02603	U	-	MON1-like Roadblock/LC7 superfamily domain fused to inactivated Ras family GTPase
cog.000126	Ras	2	2	2	2	1	1	1	arCOG00362	U	-	Ras family GTPase
cog.000014	Ras	0	1	2	3	0	0	1	arCOG00362	U	-	Ras family GTPase
cog.001813	Ras	1	1	1	1	2	1	1	arCOG00362	U	-	Ras family GTPase
cog.009498	Roadblock/LC7	0	0	0	0	1	0	0	arCOG02603	U	-	Roadblock/LC7 domain
cog.000673	Roadblock/LC7	1	1	1	1	1	2	1	-	U	-	Roadblock/LC7 domain
cog.000746	Roadblock/LC7	1	1	1	1	1	1	1	arCOG02603	U	-	Roadblock/LC7 domain
cog.000921	Roadblock/LC7	0	0	0	1	0	0	0	-	U	-	Rag family GTPase fused roadblock/LC7 domain
cog.003270	Roadblock/LC7	0	1	0	0	0	0	0	arCOG02603	U	-	Roadblock/LC7 domain
cog.006769	Roadblock/LC7	0	0	0	0	1	0	0	-	U	-	Roadblock/LC7 domain
cog.000971	Roadblock/LC7	0	2	3	2	3	3	1	arCOG02603	U	-	Roadblock/LC7 domain
cog.001704	Roadblock/LC7	1	1	1	1	2	0	0	arCOG02603	U	-	Roadblock/LC7 domain
cog.001116	Roadblock/LC7	1	1	2	2	1	1	0	arCOG02603	U	-	Roadblock/LC7 domain
cog.003308	Roadblock/LC7	1	0	1	1	0	0	0	arCOG02603	U	-	Roadblock/LC7 domain
cog.001703	Roadblock/LC7	0	0	0	0	1	1	0	arCOG02603	U	-	Roadblock/LC7 domain
cog.003939	Roadblock/LC7	0	0	0	0	0	0	1		U	-	Roadblock/LC7 domain
cog.001309	Roadblock/LC7	0	1	0	0	2	1	1	arCOG02603	U	-	Roadblock/LC7 domain
cog.002706	Roadblock/LC7	0	0	1	0	0	0	0	arCOG02603	U	-	Roadblock/LC7 domain
cog.000262	Roadblock/LC7	1	1	1	1	0	0	0	arCOG02603	U	-	Profilin domain, Roadblock/LC7 superfamily
cog.000395	Roadblock/LC7	5	4	2	3	2	1	3	arCOG02603	U	-	Roadblock/LC7 domain
cog.001227	Roadblock/LC7	0	0	1	0	1	1	2	arCOG02603	U	-	Roadblock/LC7 domain
cog.000465	Roadblock/LC7	1	2	1	1	0	2	0	arCOG02603	U	-	Roadblock/LC7 domain
cog.002244	unclassified	0	0	0	0	0	0	1	-	U	-	Zn finger domain of Sec24 homolog, contains vWA domain
cog.000179	unclassified	0	0	0	1	0	0	0	-	U	-	EAP30/Vps36 family protein, contains coiled-coil domain
cog.012914	unclassified	0	0	0	0	0	0	1	-	U	-	Membrane protein fused to sybindin-like family domain
cog.001143	unclassified	0	0	0	0	1	1	0	-	U	-	Sec24 homolog, contains vWA domain
cog.005434	unclassified	1	1	0	0	0	0	0	-	U	-	Membrane domain fused to sybindin-like family domain
cog.008400	unclassified	0	1	0	0	0	0	0	-	U	-	EAP30/Vps36 family protein
cog.011556	unclassified	1	1	0	1	0	1	0	-	U	-	Steadiness/Vps23 box
cog.002701	unclassified	1	0	1	1	0	1	0	-	U	TRAPPC3_bet3	Bet3-like domains of TRAPP, contains V4R domain
cog.002483	unclassified	1	0	0	0	1	0	0	-	U	-	Bin/Amphiphysin/Rvs (BAR) domain fused to Vps28, N-terminal domain
cog.001085	Vacuole	0	0	3	0	0	0	0	-	U	-	Vacuole effluxer Atg22 like
cog.001720	Vps28	1	1	1	1	1	1	1	-	U	-	Vps28 protein

## Sheet: Supp. Data 6
Supplementary Data 6 This table presents the RNA hits expressed as Reads Per Kilobase of transcript, per Million mapped reads (RPKM), for each genome analyzed. It is used to calculate expression levels across the complete genomes.
proteins_id	prodigal_headers	prodigal_headers_short	sample	rna_hit	start_position	end_position	gene_length	total_metatranscriptome_reads	RPKM_corrected	arcogs	arcogs_geneID	arcogs_Description	arcogs_Pathway	COG	COG_Description	COG_PathwayID	COG_Pathway
SRVP_Freya-GDANCFEG_02040	SRVP-Freya_207 # 226504 # 226686 # -1 # ID=1_207;partial=00;start_type=ATG;rbs_motif=AGGA;rbs_spacer=5-10bp;gc_cont=0.443	SRVP-Freya_207	SR-VP_11_27_2022_S1_100cm_MT	319	226504	226686	183	11625022	149.95	-	-	-	-	-	-	-	-
SRVP_Freya-GDANCFEG_25200	SRVP-Freya_2527 # 2699091 # 2721299 # 1 # ID=1_2527;partial=00;start_type=ATG;rbs_motif=GGA/GAG/AGG;rbs_spacer=5-10bp;gc_cont=0.479	SRVP-Freya_2527	SR-VP_11_27_2022_S2_40cm_MT	1	2699091	2721299	22209	4025082	0.0111866	-	-	-	-	COG5306	Uncharacterized_conserved_protein_MJ1470,_contains_DUF2341_domain,_predicted_component_of_type_IV_pili-like_system	R	-
SRVP_Freya-GDANCFEG_16950	SRVP-Freya_1699 # 1810228 # 1831953 # 1 # ID=1_1699;partial=00;start_type=ATG;rbs_motif=GGA/GAG/AGG;rbs_spacer=5-10bp;gc_cont=0.474	SRVP-Freya_1699	SR-VP_11_27_2022_S2_40cm_MT	1	1810228	1831953	21726	4025082	0.0114352	arCOG03508	-	Surface_protein,_possibly_associated_with_type_IV_pili_like_system	N	COG5306	Uncharacterized_conserved_protein_MJ1470,_contains_DUF2341_domain,_predicted_component_of_type_IV_pili-like_system	R	-
SRVP_Freya-GDANCFEG_02030	SRVP-Freya_206 # 225758 # 226273 # 1 # ID=1_206;partial=00;start_type=ATG;rbs_motif=GGAGG;rbs_spacer=5-10bp;gc_cont=0.438	SRVP-Freya_206	SR-VP_11_27_2022_S1_100cm_MT	198	225758	226273	516	11625022	33.0082	arCOG01832	IbpA	Molecular_chaperone_(HSP20_family)	O	COG0071	Small_heat_shock_protein_IbpA,_HSP20_family	O	-
SRVP_Freya-GDANCFEG_25200	SRVP-Freya_2527 # 2699091 # 2721299 # 1 # ID=1_2527;partial=00;start_type=ATG;rbs_motif=GGA/GAG/AGG;rbs_spacer=5-10bp;gc_cont=0.479	SRVP-Freya_2527	SR-VP_11_27_2022_S1_80cm_MT	2	2699091	2721299	22209	4000856	0.0225086	-	-	-	-	COG5306	Uncharacterized_conserved_protein_MJ1470,_contains_DUF2341_domain,_predicted_component_of_type_IV_pili-like_system	R	-
SRVP_Freya-GDANCFEG_06890	SRVP-Freya_693 # 759427 # 760881 # -1 # ID=1_693;partial=00;start_type=ATG;rbs_motif=GGA/GAG/AGG;rbs_spacer=5-10bp;gc_cont=0.441	SRVP-Freya_693	SR-VP_11_27_2022_S1_100cm_MT	395	759427	760881	1455	11625022	23.3529	-	-	-	-	-	-	-	-
SRVP_Freya-GDANCFEG_06900	SRVP-Freya_694 # 761733 # 763106 # -1 # ID=1_694;partial=00;start_type=ATG;rbs_motif=GGA/GAG/AGG;rbs_spacer=5-10bp;gc_cont=0.444	SRVP-Freya_694	SR-VP_11_27_2022_S1_100cm_MT	258	761733	763106	1374	11625022	16.1525	-	-	-	-	-	-	-	-
SRVP_Freya-GDANCFEG_32010	SRVP-Freya_3209 # 3469184 # 3469621 # -1 # ID=1_3209;partial=00;start_type=ATG;rbs_motif=GGAG/GAGG;rbs_spacer=5-10bp;gc_cont=0.468	SRVP-Freya_3209	SR-VP_11_27_2022_S1_100cm_MT	79	3469184	3469621	438	11625022	15.5153	-	-	-	-	-	-	-	-
SRVP_Freya-GDANCFEG_32180	SRVP-Freya_3226 # 3486568 # 3486717 # -1 # ID=1_3226;partial=00;start_type=ATG;rbs_motif=GGAG/GAGG;rbs_spacer=5-10bp;gc_cont=0.413	SRVP-Freya_3226	SR-VP_11_27_2022_S1_100cm_MT	24	3486568	3486717	150	11625022	13.7634	arCOG03971	-	Desulfoferredoxin	C	COG2033	Desulfoferrodoxin,_superoxide_reductase-like_(SORL)_domain	C	-
SRVP_Freya-GDANCFEG_02200	SRVP-Freya_223 # 242969 # 243550 # -1 # ID=1_223;partial=00;start_type=ATG;rbs_motif=GGA/GAG/AGG;rbs_spacer=5-10bp;gc_cont=0.433	SRVP-Freya_223	SR-VP_11_27_2022_S1_100cm_MT	70	242969	243550	582	11625022	10.3462	-	-	-	-	-	-	-	-
SRVP_Freya-GDANCFEG_00220	SRVP-Freya_22 # 24341 # 24847 # -1 # ID=1_22;partial=00;start_type=ATG;rbs_motif=GGAGG;rbs_spacer=5-10bp;gc_cont=0.454	SRVP-Freya_22	SR-VP_11_27_2022_S1_100cm_MT	56	24341	24847	507	11625022	9.50137	arCOG00310	Bcp	Peroxiredoxin	O	COG2077	Peroxiredoxin	O	-
SRVP_Freya-GDANCFEG_23670	SRVP-Freya_2371 # 2554682 # 2554993 # 1 # ID=1_2371;partial=00;start_type=ATG;rbs_motif=AGGAGG;rbs_spacer=5-10bp;gc_cont=0.436	SRVP-Freya_2371	SR-VP_11_27_2022_S1_100cm_MT	27	2554682	2554993	312	11625022	7.44415	-	-	-	-	-	-	-	-
SRVP_Freya-GDANCFEG_26550	SRVP-Freya_2662 # 2870614 # 2871408 # 1 # ID=1_2662;partial=00;start_type=ATG;rbs_motif=GGAG/GAGG;rbs_spacer=5-10bp;gc_cont=0.415	SRVP-Freya_2662	SR-VP_11_27_2022_S1_100cm_MT	61	2870614	2871408	795	11625022	6.60038	-	-	-	-	-	-	-	-
SRVP_Freya-GDANCFEG_09600	SRVP-Freya_964 # 1044345 # 1045301 # -1 # ID=1_964;partial=00;start_type=ATG;rbs_motif=GGAG/GAGG;rbs_spacer=5-10bp;gc_cont=0.465	SRVP-Freya_964	SR-VP_11_27_2022_S1_100cm_MT	69	1044345	1045301	957	11625022	6.20217	arCOG01981	SUA7	Transcription_initiation_factor_TFIIB,_Brf1_subunit/Transcription_initiation_factor_TFIIB	K	COG1405	Transcription_initiation_factor_TFIIIB,_Brf1_subunit/Transcription_initiation_factor_TFIIB	K	-
SRVP_Freya-GDANCFEG_11290	SRVP-Freya_1133 # 1219429 # 1220370 # 1 # ID=1_1133;partial=00;start_type=TTG;rbs_motif=GGAG/GAGG;rbs_spacer=5-10bp;gc_cont=0.459	SRVP-Freya_1133	SR-VP_11_27_2022_S1_100cm_MT	62	1219429	1220370	942	11625022	5.6617	arCOG01981	SUA7	Transcription_initiation_factor_TFIIB,_Brf1_subunit/Transcription_initiation_factor_TFIIB	K	COG1405	Transcription_initiation_factor_TFIIIB,_Brf1_subunit/Transcription_initiation_factor_TFIIB	K	-
SRVP_Freya-GDANCFEG_20640	SRVP-Freya_2068 # 2226563 # 2227405 # -1 # ID=1_2068;partial=00;start_type=TTG;rbs_motif=GGA/GAG/AGG;rbs_spacer=5-10bp;gc_cont=0.421	SRVP-Freya_2068	SR-VP_11_27_2022_S1_100cm_MT	49	2226563	2227405	843	11625022	5.00005	-	-	-	-	-	-	-	-
SRVP_Freya-GDANCFEG_08630	SRVP-Freya_867 # 939054 # 939398 # -1 # ID=1_867;partial=00;start_type=ATG;rbs_motif=AGxAGG/AGGxGG;rbs_spacer=5-10bp;gc_cont=0.406	SRVP-Freya_867	SR-VP_11_27_2022_S1_100cm_MT	20	939054	939398	345	11625022	4.98674	-	-	-	-	-	-	-	-
SRVP_Freya-GDANCFEG_26270	SRVP-Freya_2634 # 2838122 # 2840683 # 1 # ID=1_2634;partial=00;start_type=ATG;rbs_motif=GGA/GAG/AGG;rbs_spacer=5-10bp;gc_cont=0.440	SRVP-Freya_2634	SR-VP_11_27_2022_S1_100cm_MT	143	2838122	2840683	2562	11625022	4.80135	arCOG01576	ZntA	Cation_transport_ATPase	P	COG0474	Magnesium-transporting_ATPase_(P-type)	P	-
SRVP_Freya-GDANCFEG_26790	SRVP-Freya_2686 # 2895303 # 2896037 # 1 # ID=1_2686;partial=00;start_type=ATG;rbs_motif=AGGAG;rbs_spacer=5-10bp;gc_cont=0.454	SRVP-Freya_2686	SR-VP_11_27_2022_S1_100cm_MT	41	2895303	2896037	735	11625022	4.79847	-	-	-	-	-	-	-	-
SRVP_Freya-GDANCFEG_08430	SRVP-Freya_847 # 922076 # 922549 # 1 # ID=1_847;partial=00;start_type=ATG;rbs_motif=GGA/GAG/AGG;rbs_spacer=5-10bp;gc_cont=0.424	SRVP-Freya_847	SR-VP_11_27_2022_S1_100cm_MT	26	922076	922549	474	11625022	4.71847	arCOG04741	-	Zn_finger_protein	S	COG2888	Predicted_RNA-binding_protein_involved_in_translation,_contains__Zn-ribbon_domain,_DUF1610_family	R	-
SRVP_Freya-GDANCFEG_16950	SRVP-Freya_1699 # 1810228 # 1831953 # 1 # ID=1_1699;partial=00;start_type=ATG;rbs_motif=GGA/GAG/AGG;rbs_spacer=5-10bp;gc_cont=0.474	SRVP-Freya_1699	SR-VP_11_27_2022_S1_80cm_MT	4	1810228	1831953	21726	4000856	0.046018	arCOG03508	-	Surface_protein,_possibly_associated_with_type_IV_pili_like_system	N	COG5306	Uncharacterized_conserved_protein_MJ1470,_contains_DUF2341_domain,_predicted_component_of_type_IV_pili-like_system	R	-
SRVP_Freya-GDANCFEG_06990	SRVP-Freya_703 # 773863 # 774156 # -1 # ID=1_703;partial=00;start_type=ATG;rbs_motif=GGAG/GAGG;rbs_spacer=5-10bp;gc_cont=0.388	SRVP-Freya_703	SR-VP_11_27_2022_S1_100cm_MT	16	773863	774156	294	11625022	4.68143	arCOG01972	TrxA	Thiol-disulfide_isomerase_or_thioredoxin	O	COG2143	Thioredoxin-related_protein_SoxW	O	-
SRVP_Freya-GDANCFEG_05440	SRVP-Freya_548 # 616004 # 616570 # -1 # ID=1_548;partial=00;start_type=ATG;rbs_motif=GGA/GAG/AGG;rbs_spacer=5-10bp;gc_cont=0.390	SRVP-Freya_548	SR-VP_11_27_2022_S1_100cm_MT	28	616004	616570	567	11625022	4.24797	arCOG01580	-	DNA-binding_transcriptional_regulator,_Lrp_family	K	COG1522	DNA-binding_transcriptional_regulator,_Lrp_family	K	-
SRVP_Freya-GDANCFEG_31470	SRVP-Freya_3155 # 3405275 # 3407470 # 1 # ID=1_3155;partial=00;start_type=ATG;rbs_motif=GGAGG;rbs_spacer=5-10bp;gc_cont=0.619	SRVP-Freya_3155	SR-VP_11_27_2022_S1_100cm_MT	106	3405275	3407470	2196	11625022	4.15221	arCOG04487	KatG	Catalase_(peroxidase_I)	P	COG0376	Catalase_(peroxidase_I)	P	-
SRVP_Freya-GDANCFEG_26560	SRVP-Freya_2663 # 2871438 # 2872025 # 1 # ID=1_2663;partial=00;start_type=TTG;rbs_motif=GGAGG;rbs_spacer=5-10bp;gc_cont=0.423	SRVP-Freya_2663	SR-VP_11_27_2022_S1_100cm_MT	28	2871438	2872025	588	11625022	4.09625	-	-	-	-	-	-	-	-
SRVP_Freya-GDANCFEG_02210	SRVP-Freya_224 # 243891 # 244103 # -1 # ID=1_224;partial=00;start_type=ATG;rbs_motif=GGA/GAG/AGG;rbs_spacer=5-10bp;gc_cont=0.394	SRVP-Freya_224	SR-VP_11_27_2022_S1_100cm_MT	10	243891	244103	213	11625022	4.03856	-	-	-	-	COG5428	Predicted_antitoxin_component_YuzE_of_a_toxin-antitoxin_system,_DUF2283_family	V	-
SRVP_Freya-GDANCFEG_11600	SRVP-Freya_1164 # 1247780 # 1248085 # 1 # ID=1_1164;partial=00;start_type=ATG;rbs_motif=None;rbs_spacer=None;gc_cont=0.523	SRVP-Freya_1164	SR-VP_11_27_2022_S1_100cm_MT	14	1247780	1248085	306	11625022	3.93562	arCOG02476	HdrA	Heterodisulfide_reductase,_subunit_A;_ferredoxin_domain	C	COG3349	Uncharacterized_protein,_contains_NAD-binding_domain_and_a_Fe-S_cluster	R	-
SRVP_Freya-GDANCFEG_26310	SRVP-Freya_2638 # 2845784 # 2845987 # -1 # ID=1_2638;partial=00;start_type=ATG;rbs_motif=AGGAG;rbs_spacer=5-10bp;gc_cont=0.451	SRVP-Freya_2638	SR-VP_11_27_2022_S1_100cm_MT	9	2845784	2845987	204	11625022	3.79506	arCOG04508	ZntA	TRASH/YHS-like_protein,_metallochaperone	P	COG3350	Heavy_metal-bindng_TRASH/YHS_domain,_predicted_Cu/Ag_metallochaperone	P	-
SRVP_Freya-GDANCFEG_30910	SRVP-Freya_3099 # 3355617 # 3356348 # -1 # ID=1_3099;partial=00;start_type=ATG;rbs_motif=AGxAGG/AGGxGG;rbs_spacer=5-10bp;gc_cont=0.411	SRVP-Freya_3099	SR-VP_11_27_2022_S1_100cm_MT	30	3355617	3356348	732	11625022	3.52546	arCOG01931	-	Predicted_metal-dependent_hydrolase_of_the_TIM-barrel_fold	R	COG2159	5-carboxyvanillate_decarboxylase_LigW_(lignin_degradation),_amidohydro_domain	G	-
SRVP_Freya-GDANCFEG_24710	SRVP-Freya_2475 # 2639998 # 2641476 # -1 # ID=1_2475;partial=00;start_type=ATG;rbs_motif=GGAGG;rbs_spacer=5-10bp;gc_cont=0.483	SRVP-Freya_2475	SR-VP_11_27_2022_S1_100cm_MT	56	2639998	2641476	1479	11625022	3.25706	arCOG00337	GlcD	FAD/FMN-containing_dehydrogenase	C	COG0277	FAD/FMN-containing_lactate_dehydrogenase/glycolate_oxidase	C	-
SRVP_Freya-GDANCFEG_25740	SRVP-Freya_2581 # 2772281 # 2775157 # -1 # ID=1_2581;partial=00;start_type=ATG;rbs_motif=AGGAGG;rbs_spacer=5-10bp;gc_cont=0.432	SRVP-Freya_2581	SR-VP_11_27_2022_S1_100cm_MT	108	2772281	2775157	2877	11625022	3.22916	-	-	-	-	-	-	-	-
SRVP_Freya-GDANCFEG_29800	SRVP-Freya_2988 # 3231408 # 3231674 # -1 # ID=1_2988;partial=00;start_type=ATG;rbs_motif=GGAG/GAGG;rbs_spacer=5-10bp;gc_cont=0.382	SRVP-Freya_2988	SR-VP_11_27_2022_S1_100cm_MT	10	3231408	3231674	267	11625022	3.22177	arCOG00536	MoaD	Molybdopterin_converting_factor,_small_subunit	H	COG1977	Molybdopterin_synthase_sulfur_carrier_subunit_MoaD	H	Molybdopterin_biosynthesis
SRVP_Freya-GDANCFEG_01860	SRVP-Freya_189 # 204806 # 205651 # -1 # ID=1_189;partial=00;start_type=ATG;rbs_motif=None;rbs_spacer=None;gc_cont=0.415	SRVP-Freya_189	SR-VP_11_27_2022_S1_100cm_MT	31	204806	205651	846	11625022	3.15208	arCOG00296	NapF	Ferredoxin	C	COG1149	MinD_superfamily_P-loop_ATPase,_contains_an_inserted_ferredoxin_domain	R	-
SRVP_Freya-GDANCFEG_26330	SRVP-Freya_2640 # 2848462 # 2848929 # 1 # ID=1_2640;partial=00;start_type=ATG;rbs_motif=AGGAGG;rbs_spacer=5-10bp;gc_cont=0.438	SRVP-Freya_2640	SR-VP_11_27_2022_S1_100cm_MT	17	2848462	2848929	468	11625022	3.12471	arCOG00002	-	Transcriptional_regulator,_PadR_family	K	COG1695	DNA-binding_transcriptional_regulator,_PadR_family	K	-
SRVP_Freya-GDANCFEG_07420	SRVP-Freya_746 # 817162 # 818028 # 1 # ID=1_746;partial=00;start_type=GTG;rbs_motif=AGGAG;rbs_spacer=5-10bp;gc_cont=0.413	SRVP-Freya_746	SR-VP_11_27_2022_S1_100cm_MT	31	817162	818028	867	11625022	3.07573	-	-	-	-	-	-	-	-
SRVP_Freya-GDANCFEG_23830	SRVP-Freya_2387 # 2568207 # 2569130 # 1 # ID=1_2387;partial=00;start_type=ATG;rbs_motif=GGA/GAG/AGG;rbs_spacer=5-10bp;gc_cont=0.487	SRVP-Freya_2387	SR-VP_11_27_2022_S1_100cm_MT	33	2568207	2569130	924	11625022	3.07219	arCOG02833	DegQ	Serine_protease_Do_(heat-shock_protein)	O	COG0265	Periplasmic_serine_protease,_S1-C_subfamily,_contain_C-terminal_PDZ_domain	O	-
SRVP_Freya-GDANCFEG_29470	SRVP-Freya_2954 # 3196342 # 3197100 # -1 # ID=1_2954;partial=00;start_type=ATG;rbs_motif=AGxAGG/AGGxGG;rbs_spacer=5-10bp;gc_cont=0.414	SRVP-Freya_2954	SR-VP_11_27_2022_S1_100cm_MT	27	3196342	3197100	759	11625022	3.06005	-	-	-	-	-	-	-	-
SRVP_Freya-GDANCFEG_22420	SRVP-Freya_2246 # 2415632 # 2419864 # 1 # ID=1_2246;partial=00;start_type=ATG;rbs_motif=None;rbs_spacer=None;gc_cont=0.436	SRVP-Freya_2246	SR-VP_11_27_2022_S1_80cm_MT	1	2415632	2419864	4233	4000856	0.0590471	arCOG00702	AprE	Predicted_multidomain_toxin,_contains_peptidase_S8_domain,_delivery_module_and_Rnase_A_domain	V	COG3225	ABC-type_uncharacterized_transport_system_involved_in_gliding_motility,_auxiliary_component	N	-
SRVP_Freya-GDANCFEG_29930	SRVP-Freya_3001 # 3247120 # 3247605 # 1 # ID=1_3001;partial=00;start_type=ATG;rbs_motif=GGA/GAG/AGG;rbs_spacer=11-12bp;gc_cont=0.426	SRVP-Freya_3001	SR-VP_11_27_2022_S1_100cm_MT	17	3247120	3247605	486	11625022	3.00898	-	-	-	-	COG3393	Predicted_acetyltransferase,_GNAT_family	R	-
SRVP_Freya-GDANCFEG_04270	SRVP-Freya_431 # 476056 # 480036 # -1 # ID=1_431;partial=00;start_type=ATG;rbs_motif=GGAG/GAGG;rbs_spacer=5-10bp;gc_cont=0.426	SRVP-Freya_431	SR-VP_11_27_2022_S1_100cm_MT	129	476056	480036	3981	11625022	2.78743	-	-	-	-	-	-	-	-
SRVP_Freya-GDANCFEG_22750	SRVP-Freya_2279 # 2454581 # 2455093 # -1 # ID=1_2279;partial=00;start_type=ATG;rbs_motif=GGAGG;rbs_spacer=5-10bp;gc_cont=0.441	SRVP-Freya_2279	SR-VP_11_27_2022_S1_100cm_MT	16	2454581	2455093	513	11625022	2.68293	arCOG01552	HycE	Ni,Fe-hydrogenase_III_component_G	C	COG0852	NADH:ubiquinone_oxidoreductase_27_kD_subunit_(chain_C)	C	NADH_dehydrogenase
SRVP_Freya-GDANCFEG_23850	SRVP-Freya_2389 # 2569937 # 2570455 # 1 # ID=1_2389;partial=00;start_type=ATG;rbs_motif=GGAGG;rbs_spacer=5-10bp;gc_cont=0.395	SRVP-Freya_2389	SR-VP_11_27_2022_S1_100cm_MT	16	2569937	2570455	519	11625022	2.65191	arCOG01832	IbpA	Molecular_chaperone_(HSP20_family)	O	COG0071	Small_heat_shock_protein_IbpA,_HSP20_family	O	-
SRVP_Freya-GDANCFEG_25200	SRVP-Freya_2527 # 2699091 # 2721299 # 1 # ID=1_2527;partial=00;start_type=ATG;rbs_motif=GGA/GAG/AGG;rbs_spacer=5-10bp;gc_cont=0.479	SRVP-Freya_2527	SR-VP_11_27_2022_S1_40cm_MT	2	2699091	2721299	22209	1473124	0.061131	-	-	-	-	COG5306	Uncharacterized_conserved_protein_MJ1470,_contains_DUF2341_domain,_predicted_component_of_type_IV_pili-like_system	R	-
SRVP_Freya-GDANCFEG_23760	SRVP-Freya_2380 # 2562862 # 2563062 # -1 # ID=1_2380;partial=00;start_type=ATG;rbs_motif=AGGA/GGAG/GAGG;rbs_spacer=11-12bp;gc_cont=0.428	SRVP-Freya_2380	SR-VP_11_27_2022_S1_100cm_MT	6	2562862	2563062	201	11625022	2.5678	arCOG10807	-	Metal-binding_protein	S	COG4049	Uncharacterized_conserved_protein,_contains_archaeal-type_C2H2_Zn-finger	R	-
SRVP_Freya-GDANCFEG_07570	SRVP-Freya_761 # 831209 # 831754 # 1 # ID=1_761;partial=00;start_type=TTG;rbs_motif=AGxAGG/AGGxGG;rbs_spacer=5-10bp;gc_cont=0.410	SRVP-Freya_761	SR-VP_11_27_2022_S1_100cm_MT	15	831209	831754	546	11625022	2.36322	-	-	-	-	-	-	-	-
SRVP_Freya-GDANCFEG_26320	SRVP-Freya_2639 # 2846008 # 2848275 # -1 # ID=1_2639;partial=00;start_type=ATG;rbs_motif=GGAG/GAGG;rbs_spacer=5-10bp;gc_cont=0.442	SRVP-Freya_2639	SR-VP_11_27_2022_S1_100cm_MT	61	2846008	2848275	2268	11625022	2.31363	arCOG01576	ZntA	Cation_transport_ATPase	P	COG0474	Magnesium-transporting_ATPase_(P-type)	P	-
SRVP_Freya-GDANCFEG_20610	SRVP-Freya_2065 # 2223983 # 2224429 # -1 # ID=1_2065;partial=00;start_type=ATG;rbs_motif=GGAG/GAGG;rbs_spacer=5-10bp;gc_cont=0.432	SRVP-Freya_2065	SR-VP_11_27_2022_S1_100cm_MT	12	2223983	2224429	447	11625022	2.3093	arCOG04189	-	Membrane_associated_transcription_regulator,_contains_HTH_domain	S	COG5625	Predicted_DNA-binding_transcriptional_regulator,_contains_HTH_domain	K	-
SRVP_Freya-GDANCFEG_18220	SRVP-Freya_1826 # 1969383 # 1969700 # 1 # ID=1_1826;partial=00;start_type=ATG;rbs_motif=GGAG/GAGG;rbs_spacer=5-10bp;gc_cont=0.428	SRVP-Freya_1826	SR-VP_11_27_2022_S1_100cm_MT	8	1969383	1969700	318	11625022	2.16406	arCOG02605	-	Roadblock/LC7_domain	R	COG2018	Predicted_regulator_of_Ras-like_GTPase_activity,_Roadblock/LC7/MglB_family	T	-
SRVP_Freya-GDANCFEG_23750	SRVP-Freya_2379 # 2562254 # 2562772 # 1 # ID=1_2379;partial=00;start_type=TTG;rbs_motif=None;rbs_spacer=None;gc_cont=0.364	SRVP-Freya_2379	SR-VP_11_27_2022_S1_100cm_MT	13	2562254	2562772	519	11625022	2.15468	arCOG00017	-	Predicted_transcriptional_regulator	R	COG2522	Predicted_transcriptional_regulator,_contains_XRE-type_HTH_domain	K	-
SRVP_Freya-GDANCFEG_01570	SRVP-Freya_160 # 177712 # 179511 # -1 # ID=1_160;partial=00;start_type=ATG;rbs_motif=GGAGG;rbs_spacer=5-10bp;gc_cont=0.483	SRVP-Freya_160	SR-VP_11_27_2022_S1_100cm_MT	44	177712	179511	1800	11625022	2.10274	arCOG00706	gor	Aldehyde:ferredoxin_oxidoreductase	C	COG2414	Aldehyde:ferredoxin_oxidoreductase	C	-
SRVP_Freya-GDANCFEG_05330	SRVP-Freya_537 # 599907 # 603776 # 1 # ID=1_537;partial=00;start_type=ATG;rbs_motif=GGA/GAG/AGG;rbs_spacer=5-10bp;gc_cont=0.438	SRVP-Freya_537	SR-VP_11_27_2022_S1_80cm_MT	1	599907	603776	3870	4000856	0.0645857	arCOG02497	-	Lipoprotein_NosD_family,_contains_CASH_domains	P	-	-	-	-
SRVP_Freya-GDANCFEG_21780	SRVP-Freya_2182 # 2347375 # 2347791 # -1 # ID=1_2182;partial=00;start_type=ATG;rbs_motif=AGGAG;rbs_spacer=5-10bp;gc_cont=0.396	SRVP-Freya_2182	SR-VP_11_27_2022_S1_100cm_MT	9	2347375	2347791	417	11625022	1.85658	arCOG01832	IbpA	Molecular_chaperone_(HSP20_family)	O	COG0071	Small_heat_shock_protein_IbpA,_HSP20_family	O	-
SRVP_Freya-GDANCFEG_14550	SRVP-Freya_1459 # 1546885 # 1547073 # 1 # ID=1_1459;partial=00;start_type=ATG;rbs_motif=GGA/GAG/AGG;rbs_spacer=5-10bp;gc_cont=0.434	SRVP-Freya_1459	SR-VP_11_27_2022_S1_100cm_MT	4	1546885	1547073	189	11625022	1.82056	arCOG04126	RPL37A	Ribosomal_protein_L37E	J	COG2126	Ribosomal_protein_L37E	J	Archaeal_ribosomal_proteins
SRVP_Freya-GDANCFEG_27830	SRVP-Freya_2790 # 3009707 # 3013444 # 1 # ID=1_2790;partial=00;start_type=ATG;rbs_motif=None;rbs_spacer=None;gc_cont=0.473	SRVP-Freya_2790	SR-VP_11_27_2022_S2_40cm_MT	1	3009707	3013444	3738	4025082	0.0664639	arCOG03439	-	vWFa_domain_containing_protein	R	COG3979	Chitodextrinase	G	-
SRVP_Freya-GDANCFEG_11200	SRVP-Freya_1124 # 1207434 # 1211162 # -1 # ID=1_1124;partial=00;start_type=ATG;rbs_motif=GGA/GAG/AGG;rbs_spacer=5-10bp;gc_cont=0.411	SRVP-Freya_1124	SR-VP_11_27_2022_S1_80cm_MT	1	1207434	1211162	3729	4000856	0.0670278	arCOG02169	-	Transglutaminase-like_cysteine_protease	E	COG1305	Transglutaminase-like_enzyme,_putative_cysteine_protease	O	-
SRVP_Freya-GDANCFEG_25200	SRVP-Freya_2527 # 2699091 # 2721299 # 1 # ID=1_2527;partial=00;start_type=ATG;rbs_motif=GGA/GAG/AGG;rbs_spacer=5-10bp;gc_cont=0.479	SRVP-Freya_2527	SR-VP_11_27_2022_S1_60cm_MT	3	2699091	2721299	22209	1990488	0.0678629	-	-	-	-	COG5306	Uncharacterized_conserved_protein_MJ1470,_contains_DUF2341_domain,_predicted_component_of_type_IV_pili-like_system	R	-
SRVP_Freya-GDANCFEG_00080	SRVP-Freya_8 # 6378 # 7760 # -1 # ID=1_8;partial=00;start_type=ATG;rbs_motif=None;rbs_spacer=None;gc_cont=0.490	SRVP-Freya_8	SR-VP_11_27_2022_S1_100cm_MT	29	6378	7760	1383	11625022	1.80377	arCOG02236	HdrA	Heterodisulfide_reductase,_subunit_A_or_related_polyferredoxin	C	COG2221	Dissimilatory_sulfite_reductase_(desulfoviridin),_alpha_and_beta_subunits	P	-
SRVP_Freya-GDANCFEG_27260	SRVP-Freya_2733 # 2951050 # 2951508 # -1 # ID=1_2733;partial=00;start_type=ATG;rbs_motif=GGAGG;rbs_spacer=5-10bp;gc_cont=0.416	SRVP-Freya_2733	SR-VP_11_27_2022_S1_100cm_MT	9	2951050	2951508	459	11625022	1.68669	arCOG01832	IbpA	Molecular_chaperone_(HSP20_family)	O	COG0071	Small_heat_shock_protein_IbpA,_HSP20_family	O	-
SRVP_Freya-GDANCFEG_01440	SRVP-Freya_147 # 152882 # 153508 # -1 # ID=1_147;partial=00;start_type=ATG;rbs_motif=AGGAGG;rbs_spacer=5-10bp;gc_cont=0.463	SRVP-Freya_147	SR-VP_11_27_2022_S1_100cm_MT	12	152882	153508	627	11625022	1.64634	arCOG04147	SodA	Superoxide_dismutase	P	COG0605	Superoxide_dismutase	P	-
SRVP_Freya-GDANCFEG_18490	SRVP-Freya_1853 # 1999384 # 2000388 # 1 # ID=1_1853;partial=00;start_type=ATG;rbs_motif=GGAG/GAGG;rbs_spacer=5-10bp;gc_cont=0.421	SRVP-Freya_1853	SR-VP_11_27_2022_S1_100cm_MT	19	1999384	2000388	1005	11625022	1.62627	-	-	-	-	COG1649	Uncharacterized_lipoprotein_YddW,_UPF0748_family	S	-
SRVP_Freya-GDANCFEG_29660	SRVP-Freya_2973 # 3215553 # 3216614 # -1 # ID=1_2973;partial=00;start_type=ATG;rbs_motif=GGA/GAG/AGG;rbs_spacer=5-10bp;gc_cont=0.460	SRVP-Freya_2973	SR-VP_11_27_2022_S1_100cm_MT	20	3215553	3216614	1062	11625022	1.61999	arCOG02740	QueG	Epoxyqueuosine_reductase__QueG_(queuosine_biosynthesis)	J	COG1600	Epoxyqueuosine_reductase_QueG_(queuosine_biosynthesis)	J	tRNA_modification
SRVP_Freya-GDANCFEG_05450	SRVP-Freya_549 # 616642 # 617181 # -1 # ID=1_549;partial=00;start_type=ATG;rbs_motif=AGGAGG;rbs_spacer=5-10bp;gc_cont=0.389	SRVP-Freya_549	SR-VP_11_27_2022_S1_100cm_MT	10	616642	617181	540	11625022	1.59299	arCOG04270	TFA1	Transcription_initiation_factor_IIE,_alpha_subunit	K	COG1675	Transcription_initiation_factor_IIE,_alpha_subunit	K	-
SRVP_Freya-GDANCFEG_24290	SRVP-Freya_2433 # 2606941 # 2610498 # -1 # ID=1_2433;partial=00;start_type=ATG;rbs_motif=GGAGG;rbs_spacer=5-10bp;gc_cont=0.293	SRVP-Freya_2433	SR-VP_11_27_2022_S1_80cm_MT	1	2606941	2610498	3558	4000856	0.0702492	-	-	-	-	COG1474	Cdc6-related_protein,_AAA_superfamily_ATPase	L	-
SRVP_Freya-GDANCFEG_21400	SRVP-Freya_2144 # 2304421 # 2305620 # -1 # ID=1_2144;partial=00;start_type=ATG;rbs_motif=GGA/GAG/AGG;rbs_spacer=5-10bp;gc_cont=0.447	SRVP-Freya_2144	SR-VP_11_27_2022_S1_100cm_MT	22	2304421	2305620	1200	11625022	1.57706	arCOG01678	MetK	Archaeal_S-adenosylmethionine_synthetase	H	COG1812	Archaeal_S-adenosylmethionine_synthetase	H	Methionine_biosynthesis
SRVP_Freya-GDANCFEG_08890	SRVP-Freya_893 # 970252 # 971241 # 1 # ID=1_893;partial=00;start_type=ATG;rbs_motif=GGA/GAG/AGG;rbs_spacer=11-12bp;gc_cont=0.417	SRVP-Freya_893	SR-VP_11_27_2022_S1_100cm_MT	18	970252	971241	990	11625022	1.56402	arCOG02208	HisG	ATP_phosphoribosyltransferase	E	COG0040	ATP_phosphoribosyltransferase	E	Histidine_biosynthesis
SRVP_Freya-GDANCFEG_16730	SRVP-Freya_1677 # 1781815 # 1782969 # 1 # ID=1_1677;partial=00;start_type=ATG;rbs_motif=GGAG/GAGG;rbs_spacer=5-10bp;gc_cont=0.464	SRVP-Freya_1677	SR-VP_11_27_2022_S1_100cm_MT	21	1781815	1782969	1155	11625022	1.56402	arCOG03061	MreB	Actin-like_ATPase_involved_in_cell_morphogenesis	D	COG5277	Actin-related_protein	Z	-
SRVP_Freya-GDANCFEG_11640	SRVP-Freya_1168 # 1251568 # 1252839 # -1 # ID=1_1168;partial=00;start_type=TTG;rbs_motif=GGAG/GAGG;rbs_spacer=5-10bp;gc_cont=0.363	SRVP-Freya_1168	SR-VP_11_27_2022_S1_100cm_MT	23	1251568	1252839	1272	11625022	1.55542	arCOG01690	-	Predicted_hydrocarbon_binding_protein,_contains_4VR_domain	R	COG1719	Predicted_hydrocarbon_binding_protein,_contains_4VR_domain	R	-
SRVP_Freya-GDANCFEG_05750	SRVP-Freya_579 # 644916 # 646409 # 1 # ID=1_579;partial=00;start_type=ATG;rbs_motif=GGA/GAG/AGG;rbs_spacer=5-10bp;gc_cont=0.459	SRVP-Freya_579	SR-VP_11_27_2022_S1_100cm_MT	27	644916	646409	1494	11625022	1.5546	arCOG00612	GuaB	IMP_dehydrogenase/GMP_reductase	F	COG0516	IMP_dehydrogenase/GMP_reductase	F	Purine_biosynthesis
SRVP_Freya-GDANCFEG_16370	SRVP-Freya_1641 # 1744891 # 1748316 # -1 # ID=1_1641;partial=00;start_type=ATG;rbs_motif=GGAG/GAGG;rbs_spacer=5-10bp;gc_cont=0.406	SRVP-Freya_1641	SR-VP_11_27_2022_S2_40cm_MT	1	1744891	1748316	3426	4025082	0.0725167	arCOG04447	-	Archaeal_DNA_polymerase_II,_large_subunit	L	COG1933	Archaeal_DNA_polymerase_II,_large_subunit	L	-
SRVP_Freya-GDANCFEG_10570	SRVP-Freya_1061 # 1140663 # 1141223 # -1 # ID=1_1061;partial=00;start_type=ATG;rbs_motif=GGA/GAG/AGG;rbs_spacer=5-10bp;gc_cont=0.424	SRVP-Freya_1061	SR-VP_11_27_2022_S1_100cm_MT	10	1140663	1141223	561	11625022	1.53336	-	-	-	-	-	-	-	-
SRVP_Freya-GDANCFEG_32910	SRVP-Freya_3299 # 3565089 # 3565877 # -1 # ID=1_3299;partial=00;start_type=ATG;rbs_motif=AGxAGG/AGGxGG;rbs_spacer=5-10bp;gc_cont=0.441	SRVP-Freya_3299	SR-VP_11_27_2022_S1_100cm_MT	14	3565089	3565877	789	11625022	1.52636	-	-	-	-	-	-	-	-
SRVP_Freya-GDANCFEG_19150	SRVP-Freya_1919 # 2070630 # 2071682 # 1 # ID=1_1919;partial=00;start_type=ATG;rbs_motif=GGxGG;rbs_spacer=5-10bp;gc_cont=0.426	SRVP-Freya_1919	SR-VP_11_27_2022_S1_100cm_MT	18	2070630	2071682	1053	11625022	1.47045	arCOG02443	NosY	ABC-type_transport_system_involved_in_multi-copper_enzyme_maturation,_permease_component	O	COG1277	ABC-type_transport_system_involved_in_multi-copper_enzyme_maturation,_permease_component	O	-
SRVP_Freya-GDANCFEG_28100	SRVP-Freya_2817 # 3043627 # 3045090 # 1 # ID=1_2817;partial=00;start_type=ATG;rbs_motif=AGGAGG;rbs_spacer=5-10bp;gc_cont=0.408	SRVP-Freya_2817	SR-VP_11_27_2022_S1_100cm_MT	25	3043627	3045090	1464	11625022	1.46894	-	-	-	-	COG4757	Predicted_alpha/beta_hydrolase	R	-
SRVP_Freya-GDANCFEG_13230	SRVP-Freya_1327 # 1427691 # 1431032 # 1 # ID=1_1327;partial=00;start_type=ATG;rbs_motif=AGxAG;rbs_spacer=5-10bp;gc_cont=0.487	SRVP-Freya_1327	SR-VP_11_27_2022_S1_80cm_MT	1	1427691	1431032	3342	4000856	0.0747895	arCOG01762	RpoB/Rpo2	DNA-directed_RNA_polymerase_subunit_B	K	COG0085	DNA-directed_RNA_polymerase,_beta_subunit/140_kD_subunit	K	RNA_polymerase
SRVP_Freya-GDANCFEG_26430	SRVP-Freya_2650 # 2860518 # 2860940 # 1 # ID=1_2650;partial=00;start_type=ATG;rbs_motif=AGxAGG/AGGxGG;rbs_spacer=11-12bp;gc_cont=0.440	SRVP-Freya_2650	SR-VP_11_27_2022_S1_100cm_MT	7	2860518	2860940	423	11625022	1.42352	arCOG02064	-	Peroxiredoxin_family_protein	C	COG2210	Peroxiredoxin_family_protein	C	-
[truncated: 3,305 more rows]

## Sheet: Supp. Data 7
Supplementary Data 7 Hydroneases present in the complete geomes
Name	Hyd Type	AA Sequence
[truncated: 11 more rows]

## Sheet: Supp. Data 8
Supplementary Data 9 PSI-Blast results from ArCOGS
[truncated: 8,854 more rows]
[truncated: 1 more columns]

## Sheet: Supp. Data 10
Supplementary Data 10 The identity and coordinates of the selenocysteine machinery in the Atabeyarchaeia and Freyaerchaeia genomes.
[truncated: 41 more rows]

[truncated: 1 more sheets: Supp. Data 11]
